# Supplementary material for: A network-based approach to deciphering a dynamic microbiome’s response to a subtle perturbation
Source: Sci Rep. 2020 Nov 11;10:19530. doi: 10.1038/s41598-020-73920-5 (PMC7659003; doi:10.1038/s41598-020-73920-5)
Supplement: Supplementary file 2 — Supplementary Table S2. [file 41598_2020_73920_MOESM2_ESM.xlsx]

## Sheet: Table S2
Table S2 The topological niche under mesophlic and thermophilic microbial networks. Three kinds of centralities (indee, betweenness, and eigenvector) were used for network comparison.
	Mesophlic condition							Thermophilic condition							Data shown in this table were from the previous study.
Label	Topological niche	In-Degree	Betweenness Centrality	Eigenvector Centrality	Rank percentage of In-Degree	Rank percentage of Betweenness Centrality	Rank percentage of Eigenvector Centrality	In-Degree	Betweenness Centrality	Eigenvector Centrality	Rank percentage of In-Degree	Rank percentage of Betweenness Centrality	Rank percentage of Eigenvector Centrality		Shaw, G. T., Liu, A. C., Weng, C. Y., Chou, C. Y. & Wang, D. Inferring microbial interactions in thermophilic and mesophilic anaerobic digestion of hog waste. PloS one 12, e0181395, doi:10.1371/journal.pone.0181395 (2017).
p1: Spirochaetaceae	mesophlic	33	350.378	1	0-25%	0-25%	0-25%	40	7.6872	0.879225	0-25%	26-50%	0-25%
p1: Bacteroidaceae	mesophlic	12	0	0.456779	51-75%	76-100%	51-75%	0	0	0	76-100%	76-100%	76-100%		Rank percentage of In-Degree/Betweenness/Eigenvector Centrality means
p2: Flavobacteriaceae	mesophlic	23	4.84802	0.795558	0-25%	51-75%	0-25%	15	0.29861	0.405639	26-50%	76-100%	26-50%		1. Rank the centralities for all (202) families (The smaller rank reflected larger network centrality)
p3: Erysipelotrichaceae	mesophlic	22	83.309	0.746108	26-50%	0-25%	26-50%	10	1.11663	0.305519	51-75%	51-75%	51-75%		2. Transform the ranks into percentage
p3: Peptostreptococcaceae	mesophlic	14	5.94472	0.493954	26-50%	51-75%	26-50%	3	0.194278	0.10657	76-100%	76-100%	76-100%		3. Classify percentage into 4 classes (0-25%, 26-50%, 51-75% and 76-100%). The most essential families with larger centralities would be assigned in to the 0-25% class.
p3: Syntrophaceae	mesophlic	24	71.2954	0.833844	0-25%	26-50%	0-25%	1	0	0.0303359	76-100%	76-100%	76-100%
p4: Methanotrichaceae	mesophlic	18	22.7879	0.633578	26-50%	26-50%	26-50%	15	3.58934	0.402946	26-50%	51-75%	26-50%
p4: Methanobacteriaceae	mesophlic	16	5.9721	0.620273	26-50%	51-75%	26-50%	10	15.3608	0.30223	51-75%	26-50%	51-75%
p4: Methanosarcinaceae	mesophlic	26	83.9402	0.866761	0-25%	0-25%	0-25%	16	12.9934	0.457436	26-50%	26-50%	26-50%
p4: Methanocorpusculaceae	mesophlic	29	381.822	0.959334	0-25%	0-25%	0-25%	2	0	0.0695105	76-100%	76-100%	76-100%
p4: Methanoregulaceae	mesophlic	12	5.50733	0.403794	51-75%	51-75%	51-75%	1	0	0.0303359	76-100%	76-100%	76-100%
p4: Methanospirillaceae	mesophlic	8	0.373225	0.294033	51-75%	76-100%	51-75%	0	0	0	76-100%	76-100%	76-100%
p4: Enterobacteriaceae	mesophlic	11	0	0.426581	51-75%	76-100%	51-75%	7	0	0.228547	51-75%	76-100%	76-100%
p4: Methanomassiliicoccaceae	mesophlic	8	0	0.295989	51-75%	76-100%	51-75%	0	0	0	76-100%	76-100%	76-100%
p1,2: Clostridiaceae_1	mesophlic	14	9.35984	0.472777	26-50%	51-75%	26-50%	10	1.11774	0.309713	51-75%	51-75%	51-75%
p1-4: Ruminococcaceae	mesophlic	27	133.614	0.899728	0-25%	0-25%	0-25%	37	28.5351	0.831619	0-25%	26-50%	0-25%
p1-4:Lachnospiraceae	mesophlic	18	15.9304	0.63635	26-50%	26-50%	26-50%	0	0	0	76-100%	76-100%	76-100%
p1-4:Synergistaceae	mesophlic	13	0.939245	0.457872	51-75%	76-100%	51-75%	0	0	0	76-100%	76-100%	76-100%
deS: Syntrophobacteraceae	mesophlic	13	0.100786	0.4651	51-75%	76-100%	51-75%	0	0	0	76-100%	76-100%	76-100%
Alcaligenaceae	mesophlic	32	419.221	0.976932	0-25%	0-25%	0-25%	3	0.138095	0.088932	76-100%	76-100%	76-100%
Moraxellaceae	mesophlic	29	368.682	0.917732	0-25%	0-25%	0-25%	32	26.2524	0.717987	26-50%	26-50%	26-50%
Candidatus_Cloacamonas_unclassified	mesophlic	27	109.208	0.886655	0-25%	0-25%	0-25%	11	0.230127	0.347921	51-75%	76-100%	51-75%
Xanthomonadaceae	mesophlic	29	125.6	0.968412	0-25%	0-25%	0-25%	0	0	0	76-100%	76-100%	76-100%
Archaea_unclassified	mesophlic	26	148.568	0.812813	0-25%	0-25%	0-25%	11	0.549455	0.343849	51-75%	76-100%	51-75%
Sphingomonadaceae	mesophlic	25	25.6008	0.830034	0-25%	26-50%	0-25%	21	3.67913	0.524948	26-50%	51-75%	26-50%
Anaerolineaceae	mesophlic	14	0.100786	0.531	26-50%	76-100%	26-50%	12	0.870399	0.376484	51-75%	51-75%	51-75%
Dietziaceae	mesophlic	7	0	0.281351	51-75%	76-100%	51-75%	2	0	0.0726521	76-100%	76-100%	76-100%
Opitutae_unclassified	mesophlic	9	0.279625	0.367825	51-75%	76-100%	51-75%	0	0	0	76-100%	76-100%	76-100%
Rhodocyclaceae	mesophlic	26	13.18	0.875637	0-25%	26-50%	0-25%	25	4.54713	0.667498	26-50%	51-75%	26-50%
Atribacteria_unclassified	mesophlic	11	0	0.439571	51-75%	76-100%	51-75%	0	0	0	76-100%	76-100%	76-100%
Caulobacteraceae	mesophlic	9	2.13937	0.344143	51-75%	51-75%	51-75%	11	0.0384615	0.346542	51-75%	76-100%	51-75%
Gammaproteobacteria_unclassified	mesophlic	29	59.2778	0.919618	0-25%	26-50%	0-25%	2	0	0.0755318	76-100%	76-100%	76-100%
Gp18_unclassified	mesophlic	16	0.322829	0.587482	26-50%	76-100%	26-50%	0	0	0	76-100%	76-100%	76-100%
Microgenomates_unclassified	mesophlic	11	0.562537	0.384985	51-75%	76-100%	51-75%	0	0	0	76-100%	76-100%	76-100%
Euryarchaeota_unclassified	mesophlic	14	0.100786	0.510555	26-50%	76-100%	26-50%	0	0	0	76-100%	76-100%	76-100%
p1: Porphyromonadaceae	thermophilic	22	35.2268	0.733738	0-25%	26-50%	26-50%	33	171.869	0.816887	0-25%	0-25%	0-25%
p3: Acidaminococcaceae	thermophilic	0	0	0	76-100%	76-100%	76-100%	15	0.374736	0.463596	26-50%	76-100%	26-50%
p4: Corynebacteriaceae	thermophilic	11	0.984594	0.434948	51-75%	76-100%	51-75%	14	0.44344	0.418048	26-50%	76-100%	26-50%
p4: Methanomicrobiaceae	thermophilic	9	0	0.384335	51-75%	76-100%	51-75%	36	14.5297	0.790812	0-25%	26-50%	0-25%
p1-4:Prevotellaceae	thermophilic	21	9.58723	0.708318	26-50%	51-75%	26-50%	19	13.4811	0.478849	26-50%	26-50%	26-50%
Bacteroidetes_unclassified	thermophilic	19	72.3627	0.703232	26-50%	26-50%	26-50%	42	286.411	0.911924	0-25%	0-25%	0-25%
Bacteria_unclassified	thermophilic	14	30.8115	0.533918	26-50%	26-50%	26-50%	39	141.03	0.841386	0-25%	0-25%	0-25%
Clostridia_unclassified	thermophilic	5	0	0.19389	76-100%	76-100%	76-100%	39	208.011	0.845081	0-25%	0-25%	0-25%
Syntrophomonadaceae	thermophilic	15	36.6118	0.570385	26-50%	26-50%	26-50%	33	60.2864	0.744754	0-25%	26-50%	26-50%
Campylobacteraceae	thermophilic	30	51.6923	0.967664	0-25%	26-50%	0-25%	50	189.962	1	0-25%	0-25%	0-25%
Bacteroidales_unclassified	thermophilic	12	6.86836	0.452405	51-75%	51-75%	51-75%	44	3.23869	0.95073	0-25%	51-75%	0-25%
Clostridiales_Incertae_Sedis_XI	thermophilic	17	1.02853	0.648808	26-50%	51-75%	26-50%	33	104.448	0.777642	26-50%	0-25%	26-50%
Clostridiales_unclassified	thermophilic	9	0	0.377311	51-75%	76-100%	51-75%	37	73.2086	0.854163	0-25%	0-25%	0-25%
Firmicutes_unclassified	thermophilic	4	0.0909091	0.145867	76-100%	76-100%	76-100%	7	0	0.24521	76-100%	76-100%	51-75%
Fibrobacteraceae	thermophilic	17	1.70956	0.616698	26-50%	51-75%	26-50%	47	194.474	0.95231	0-25%	0-25%	0-25%
Thermotogales_unclassified	thermophilic	0	0	0	76-100%	76-100%	76-100%	27	153.069	0.695991	26-50%	0-25%	26-50%
Subdivision3	thermophilic	17	0.532284	0.619271	26-50%	76-100%	26-50%	26	3.65197	0.640601	26-50%	51-75%	26-50%
Hydrogenophilaceae	thermophilic	0	0	0	76-100%	76-100%	76-100%	8	16.1375	0.282545	51-75%	26-50%	51-75%
Promicromonosporaceae	thermophilic	0	0	0	76-100%	76-100%	76-100%	8	0	0.263584	51-75%	76-100%	51-75%
Clostridiales_Incertae_Sedis_III	thermophilic	0	0	0	76-100%	76-100%	76-100%	11	0.0384615	0.343849	51-75%	76-100%	51-75%
Bacteriovoracaceae	thermophilic	4	0	0.164928	76-100%	76-100%	76-100%	10	0	0.322814	51-75%	76-100%	51-75%
p1: Rikenellaceae	no tendency	0	0	0	76-100%	76-100%	76-100%	0	0	0	76-100%	76-100%	76-100%
p2: Enterococcaceae	no tendency	0	0	0	76-100%	76-100%	76-100%	0	0	0	76-100%	76-100%	76-100%
p2: Veillonellaceae	no tendency	0	0	0	76-100%	76-100%	76-100%	0	0	0	76-100%	76-100%	76-100%
p2: Aerococcaceae	no tendency	0	0	0	76-100%	76-100%	76-100%	0	0	0	76-100%	76-100%	76-100%
p3: Desulfovibrionaceae	no tendency	0	0	0	76-100%	76-100%	76-100%	0	0	0	76-100%	76-100%	76-100%
p4: Pseudomonadaceae	no tendency	21	3.30823	0.747109	26-50%	51-75%	0-25%	21	4.9137	0.578107	26-50%	26-50%	26-50%
p4: Planococcaceae	no tendency	0	0	0	76-100%	76-100%	76-100%	5	0	0.176908	76-100%	76-100%	76-100%
p4: Coriobacteriaceae	no tendency	5	0	0.180426	76-100%	76-100%	76-100%	0	0	0	76-100%	76-100%	76-100%
p1,2: Clostridiaceae_2	no tendency	0	0	0	76-100%	76-100%	76-100%	0	0	0	76-100%	76-100%	76-100%
p2,3: Lactobacillaceae	no tendency	0	0	0	76-100%	76-100%	76-100%	0	0	0	76-100%	76-100%	76-100%
deS: Desulfobulbaceae	no tendency	0	0	0	76-100%	76-100%	76-100%	0	0	0	76-100%	76-100%	76-100%
deS: Desulfobacteraceae	no tendency	0	0	0	76-100%	76-100%	76-100%	0	0	0	76-100%	76-100%	76-100%
Comamonadaceae	no tendency	32	143.67	0.986764	0-25%	0-25%	0-25%	40	68.6124	0.895791	0-25%	0-25%	0-25%
Conexibacteraceae	no tendency	3	0	0.129472	76-100%	76-100%	76-100%	0	0	0	76-100%	76-100%	76-100%
Subdivision5_unclassified	no tendency	15	22.5611	0.561657	26-50%	26-50%	26-50%	30	4.37934	0.790224	26-50%	51-75%	0-25%
Gemmatimonadaceae	no tendency	0	0	0	76-100%	76-100%	76-100%	0	0	0	76-100%	76-100%	76-100%
Microbacteriaceae	no tendency	1	0	0.0423035	76-100%	76-100%	76-100%	4	0	0.146572	76-100%	76-100%	76-100%
Burkholderiales_incertae_sedis	no tendency	12	1.98815	0.459815	51-75%	51-75%	51-75%	11	1.23223	0.346041	51-75%	51-75%	51-75%
Candidatus_Hydrogenedens_unclassified	no tendency	5	0	0.188916	76-100%	76-100%	76-100%	0	0	0	76-100%	76-100%	76-100%
Candidatus_Saccharibacteria_unclassified	no tendency	0	0	0	76-100%	76-100%	76-100%	6	0	0.189373	76-100%	76-100%	76-100%
Thermoprotei_unclassified	no tendency	5	0	0.198839	76-100%	76-100%	76-100%	0	0	0	76-100%	76-100%	76-100%
Nocardiaceae	no tendency	0	0	0	76-100%	76-100%	76-100%	0	0	0	76-100%	76-100%	76-100%
Gracilibacteraceae	no tendency	0	0	0	76-100%	76-100%	76-100%	0	0	0	76-100%	76-100%	76-100%
Clostridiales_Incertae_Sedis_XIII	no tendency	0	0	0	76-100%	76-100%	76-100%	0	0	0	76-100%	76-100%	76-100%
Phyllobacteriaceae	no tendency	1	0	0.0450851	76-100%	76-100%	76-100%	0	0	0	76-100%	76-100%	76-100%
Defluviitaleaceae	no tendency	0	0	0	76-100%	76-100%	76-100%	4	0	0.146572	76-100%	76-100%	76-100%
Trueperaceae	no tendency	0	0	0	76-100%	76-100%	76-100%	0	0	0	76-100%	76-100%	76-100%
Planctomycetaceae	no tendency	0	0	0	76-100%	76-100%	76-100%	0	0	0	76-100%	76-100%	76-100%
Actinobacteria_unclassified	no tendency	2	0	0.0912443	76-100%	76-100%	76-100%	0	0	0	76-100%	76-100%	76-100%
Hyphomicrobiaceae	no tendency	1	0	0.0450851	76-100%	76-100%	76-100%	0	0	0	76-100%	76-100%	76-100%
Chitinophagaceae	no tendency	1	0	0.0450851	76-100%	76-100%	76-100%	0	0	0	76-100%	76-100%	76-100%
Thermomonosporaceae	no tendency	0	0	0	76-100%	76-100%	76-100%	0	0	0	76-100%	76-100%	76-100%
Spartobacteria_unclassified	no tendency	0	0	0	76-100%	76-100%	76-100%	0	0	0	76-100%	76-100%	76-100%
Actinomycetales_unclassified	no tendency	0	0	0	76-100%	76-100%	76-100%	0	0	0	76-100%	76-100%	76-100%
Solirubrobacterales_unclassified	no tendency	0	0	0	76-100%	76-100%	76-100%	0	0	0	76-100%	76-100%	76-100%
Patulibacteraceae	no tendency	0	0	0	76-100%	76-100%	76-100%	0	0	0	76-100%	76-100%	76-100%
Gp21_unclassified	no tendency	1	0	0.0445093	76-100%	76-100%	76-100%	0	0	0	76-100%	76-100%	76-100%
Gp3_unclassified	no tendency	0	0	0	76-100%	76-100%	76-100%	0	0	0	76-100%	76-100%	76-100%
Rhodobacteraceae	no tendency	0	0	0	76-100%	76-100%	76-100%	0	0	0	76-100%	76-100%	76-100%
Thermoanaerobacteraceae	no tendency	0	0	0	76-100%	76-100%	76-100%	0	0	0	76-100%	76-100%	76-100%
Beijerinckiaceae	no tendency	0	0	0	76-100%	76-100%	76-100%	0	0	0	76-100%	76-100%	76-100%
Chloroflexi_unclassified	no tendency	0	0	0	76-100%	76-100%	76-100%	0	0	0	76-100%	76-100%	76-100%
Verrucomicrobia_unclassified	no tendency	0	0	0	76-100%	76-100%	76-100%	0	0	0	76-100%	76-100%	76-100%
Alphaproteobacteria_unclassified	no tendency	0	0	0	76-100%	76-100%	76-100%	0	0	0	76-100%	76-100%	76-100%
Deltaproteobacteria_unclassified	no tendency	4	0	0.165913	76-100%	76-100%	76-100%	0	0	0	76-100%	76-100%	76-100%
Parcubacteria_unclassified	no tendency	5	0	0.178024	76-100%	76-100%	76-100%	0	0	0	76-100%	76-100%	76-100%
Rickettsiaceae	no tendency	0	0	0	76-100%	76-100%	76-100%	0	0	0	76-100%	76-100%	76-100%
Acidimicrobineae_incertae_sedis	no tendency	0	0	0	76-100%	76-100%	76-100%	0	0	0	76-100%	76-100%	76-100%
Erythrobacteraceae	no tendency	0	0	0	76-100%	76-100%	76-100%	0	0	0	76-100%	76-100%	76-100%
Sunxiuqinia	no tendency	0	0	0	76-100%	76-100%	76-100%	4	0	0.146572	76-100%	76-100%	76-100%
Peptococcaceae_2	no tendency	0	0	0	76-100%	76-100%	76-100%	0	0	0	76-100%	76-100%	76-100%
Oligosphaeraceae	no tendency	3	0	0.120805	76-100%	76-100%	76-100%	0	0	0	76-100%	76-100%	76-100%
Natranaerobiaceae	no tendency	0	0	0	76-100%	76-100%	76-100%	0	0	0	76-100%	76-100%	76-100%
Clostridiales_Incertae_Sedis_XII	no tendency	0	0	0	76-100%	76-100%	76-100%	0	0	0	76-100%	76-100%	76-100%
Syntrophorhabdus	no tendency	0	0	0	76-100%	76-100%	76-100%	0	0	0	76-100%	76-100%	76-100%
Selenomonadales_unclassified	no tendency	0	0	0	76-100%	76-100%	76-100%	0	0	0	76-100%	76-100%	76-100%
Thermotogaceae	no tendency	0	0	0	76-100%	76-100%	76-100%	0	0	0	76-100%	76-100%	76-100%
Oceanospirillaceae	no tendency	0	0	0	76-100%	76-100%	76-100%	0	0	0	76-100%	76-100%	76-100%
Acholeplasmataceae	no tendency	0	0	0	76-100%	76-100%	76-100%	0	0	0	76-100%	76-100%	76-100%
Thermomicrobia_unclassified	no tendency	0	0	0	76-100%	76-100%	76-100%	0	0	0	76-100%	76-100%	76-100%
Caldilineaceae	no tendency	0	0	0	76-100%	76-100%	76-100%	0	0	0	76-100%	76-100%	76-100%
Sphingobacteriaceae	no tendency	0	0	0	76-100%	76-100%	76-100%	0	0	0	76-100%	76-100%	76-100%
Sinobacteraceae	no tendency	0	0	0	76-100%	76-100%	76-100%	0	0	0	76-100%	76-100%	76-100%
Pacearchaeota_Incertae_Sedis_AR13_unclassified	no tendency	2	0	0.0884627	76-100%	76-100%	76-100%	0	0	0	76-100%	76-100%	76-100%
Bradyrhizobiaceae	no tendency	0	0	0	76-100%	76-100%	76-100%	0	0	0	76-100%	76-100%	76-100%
Rhodobiaceae	no tendency	0	0	0	76-100%	76-100%	76-100%	0	0	0	76-100%	76-100%	76-100%
Aminicenantes_unclassified	no tendency	0	0	0	76-100%	76-100%	76-100%	0	0	0	76-100%	76-100%	76-100%
Eubacteriaceae	no tendency	0	0	0	76-100%	76-100%	76-100%	0	0	0	76-100%	76-100%	76-100%
Streptomycetaceae	no tendency	0	0	0	76-100%	76-100%	76-100%	0	0	0	76-100%	76-100%	76-100%
Micrococcaceae	no tendency	0	0	0	76-100%	76-100%	76-100%	0	0	0	76-100%	76-100%	76-100%
Cystobacteraceae	no tendency	0	0	0	76-100%	76-100%	76-100%	0	0	0	76-100%	76-100%	76-100%
Desulfomicrobiaceae	no tendency	0	0	0	76-100%	76-100%	76-100%	0	0	0	76-100%	76-100%	76-100%
Cytophagaceae	no tendency	0	0	0	76-100%	76-100%	76-100%	0	0	0	76-100%	76-100%	76-100%
Opitutaceae	no tendency	0	0	0	76-100%	76-100%	76-100%	0	0	0	76-100%	76-100%	76-100%
Gaiellaceae	no tendency	0	0	0	76-100%	76-100%	76-100%	0	0	0	76-100%	76-100%	76-100%
Peptococcaceae_1	no tendency	0	0	0	76-100%	76-100%	76-100%	0	0	0	76-100%	76-100%	76-100%
Bdellovibrionaceae	no tendency	0	0	0	76-100%	76-100%	76-100%	0	0	0	76-100%	76-100%	76-100%
Halothiobacillaceae	no tendency	0	0	0	76-100%	76-100%	76-100%	0	0	0	76-100%	76-100%	76-100%
Acetobacteraceae	no tendency	0	0	0	76-100%	76-100%	76-100%	0	0	0	76-100%	76-100%	76-100%
Neisseriaceae	no tendency	0	0	0	76-100%	76-100%	76-100%	0	0	0	76-100%	76-100%	76-100%
Sphingomonadales_unclassified	no tendency	0	0	0	76-100%	76-100%	76-100%	0	0	0	76-100%	76-100%	76-100%
Brucellaceae	no tendency	0	0	0	76-100%	76-100%	76-100%	0	0	0	76-100%	76-100%	76-100%
Betaproteobacteria_unclassified	no tendency	0	0	0	76-100%	76-100%	76-100%	0	0	0	76-100%	76-100%	76-100%
Rhizobiales_unclassified	no tendency	0	0	0	76-100%	76-100%	76-100%	0	0	0	76-100%	76-100%	76-100%
Epsilonproteobacteria_unclassified	no tendency	0	0	0	76-100%	76-100%	76-100%	0	0	0	76-100%	76-100%	76-100%
Proteobacteria_unclassified	no tendency	0	0	0	76-100%	76-100%	76-100%	0	0	0	76-100%	76-100%	76-100%
Bacillales_unclassified	no tendency	0	0	0	76-100%	76-100%	76-100%	0	0	0	76-100%	76-100%	76-100%
Acidimicrobiales_unclassified	no tendency	0	0	0	76-100%	76-100%	76-100%	0	0	0	76-100%	76-100%	76-100%
Natranaerovirga	no tendency	0	0	0	76-100%	76-100%	76-100%	0	0	0	76-100%	76-100%	76-100%
Brevibacteriaceae	no tendency	0	0	0	76-100%	76-100%	76-100%	0	0	0	76-100%	76-100%	76-100%
Nocardioidaceae	no tendency	0	0	0	76-100%	76-100%	76-100%	0	0	0	76-100%	76-100%	76-100%
Burkholderiales_unclassified	no tendency	0	0	0	76-100%	76-100%	76-100%	0	0	0	76-100%	76-100%	76-100%
Gp6_unclassified	no tendency	0	0	0	76-100%	76-100%	76-100%	0	0	0	76-100%	76-100%	76-100%
Actinomycetaceae	no tendency	0	0	0	76-100%	76-100%	76-100%	0	0	0	76-100%	76-100%	76-100%
Sphaerobacteraceae	no tendency	0	0	0	76-100%	76-100%	76-100%	0	0	0	76-100%	76-100%	76-100%
Geodermatophilaceae	no tendency	0	0	0	76-100%	76-100%	76-100%	0	0	0	76-100%	76-100%	76-100%
Holophagaceae	no tendency	0	0	0	76-100%	76-100%	76-100%	0	0	0	76-100%	76-100%	76-100%
Cryomorphaceae	no tendency	0	0	0	76-100%	76-100%	76-100%	0	0	0	76-100%	76-100%	76-100%
Idiomarinaceae	no tendency	0	0	0	76-100%	76-100%	76-100%	0	0	0	76-100%	76-100%	76-100%
Myxococcales_unclassified	no tendency	0	0	0	76-100%	76-100%	76-100%	0	0	0	76-100%	76-100%	76-100%
Sphingobacteriales_unclassified	no tendency	0	0	0	76-100%	76-100%	76-100%	0	0	0	76-100%	76-100%	76-100%
Rhodospirillaceae	no tendency	0	0	0	76-100%	76-100%	76-100%	0	0	0	76-100%	76-100%	76-100%
Verrucomicrobiaceae	no tendency	0	0	0	76-100%	76-100%	76-100%	0	0	0	76-100%	76-100%	76-100%
Geobacteraceae	no tendency	0	0	0	76-100%	76-100%	76-100%	0	0	0	76-100%	76-100%	76-100%
Acidimicrobiaceae	no tendency	0	0	0	76-100%	76-100%	76-100%	0	0	0	76-100%	76-100%	76-100%
Burkholderiaceae	no tendency	0	0	0	76-100%	76-100%	76-100%	0	0	0	76-100%	76-100%	76-100%
Methylophilaceae	no tendency	0	0	0	76-100%	76-100%	76-100%	0	0	0	76-100%	76-100%	76-100%
Methylobacteriaceae	no tendency	0	0	0	76-100%	76-100%	76-100%	0	0	0	76-100%	76-100%	76-100%
Methylococcaceae	no tendency	0	0	0	76-100%	76-100%	76-100%	0	0	0	76-100%	76-100%	76-100%
Hyphomonadaceae	no tendency	0	0	0	76-100%	76-100%	76-100%	0	0	0	76-100%	76-100%	76-100%
Cyclobacteriaceae	no tendency	0	0	0	76-100%	76-100%	76-100%	0	0	0	76-100%	76-100%	76-100%
Beutenbergiaceae	no tendency	0	0	0	76-100%	76-100%	76-100%	0	0	0	76-100%	76-100%	76-100%
Helicobacteraceae	no tendency	0	0	0	76-100%	76-100%	76-100%	0	0	0	76-100%	76-100%	76-100%
Clostridiales_incertae_sedis	no tendency	0	0	0	76-100%	76-100%	76-100%	0	0	0	76-100%	76-100%	76-100%
Desulfuromonadaceae	no tendency	0	0	0	76-100%	76-100%	76-100%	0	0	0	76-100%	76-100%	76-100%
Dermacoccaceae	no tendency	0	0	0	76-100%	76-100%	76-100%	0	0	0	76-100%	76-100%	76-100%
Lentisphaerae_unclassified	no tendency	0	0	0	76-100%	76-100%	76-100%	0	0	0	76-100%	76-100%	76-100%
Dermatophilaceae	no tendency	0	0	0	76-100%	76-100%	76-100%	0	0	0	76-100%	76-100%	76-100%
Gp4_unclassified	no tendency	0	0	0	76-100%	76-100%	76-100%	0	0	0	76-100%	76-100%	76-100%
Puniceicoccaceae	no tendency	0	0	0	76-100%	76-100%	76-100%	0	0	0	76-100%	76-100%	76-100%
Clostridiales_Incertae_Sedis_XVIII	no tendency	0	0	0	76-100%	76-100%	76-100%	0	0	0	76-100%	76-100%	76-100%
Bacillaceae_1	no tendency	0	0	0	76-100%	76-100%	76-100%	0	0	0	76-100%	76-100%	76-100%
Bifidobacteriaceae	no tendency	0	0	0	76-100%	76-100%	76-100%	0	0	0	76-100%	76-100%	76-100%
Intrasporangiaceae	no tendency	0	0	0	76-100%	76-100%	76-100%	0	0	0	76-100%	76-100%	76-100%
Maricurvus	no tendency	0	0	0	76-100%	76-100%	76-100%	0	0	0	76-100%	76-100%	76-100%
Nakamurellaceae	no tendency	0	0	0	76-100%	76-100%	76-100%	0	0	0	76-100%	76-100%	76-100%
Dermabacteraceae	no tendency	0	0	0	76-100%	76-100%	76-100%	0	0	0	76-100%	76-100%	76-100%
Rhizobiaceae	no tendency	0	0	0	76-100%	76-100%	76-100%	0	0	0	76-100%	76-100%	76-100%
Solimonas	no tendency	0	0	0	76-100%	76-100%	76-100%	0	0	0	76-100%	76-100%	76-100%
Alteromonadaceae	no tendency	0	0	0	76-100%	76-100%	76-100%	0	0	0	76-100%	76-100%	76-100%
Streptococcaceae	no tendency	0	0	0	76-100%	76-100%	76-100%	0	0	0	76-100%	76-100%	76-100%
Oxalobacteraceae	no tendency	0	0	0	76-100%	76-100%	76-100%	0	0	0	76-100%	76-100%	76-100%
Paenibacillaceae_1	no tendency	0	0	0	76-100%	76-100%	76-100%	0	0	0	76-100%	76-100%	76-100%
Bacillaceae_2	no tendency	0	0	0	76-100%	76-100%	76-100%	0	0	0	76-100%	76-100%	76-100%
Thermoactinomycetaceae_1	no tendency	0	0	0	76-100%	76-100%	76-100%	0	0	0	76-100%	76-100%	76-100%
Porticoccus	no tendency	0	0	0	76-100%	76-100%	76-100%	0	0	0	76-100%	76-100%	76-100%
Incertae_Sedis_XI	no tendency	0	0	0	76-100%	76-100%	76-100%	0	0	0	76-100%	76-100%	76-100%
Staphylococcaceae	no tendency	0	0	0	76-100%	76-100%	76-100%	0	0	0	76-100%	76-100%	76-100%
Lactobacillales_unclassified	no tendency	0	0	0	76-100%	76-100%	76-100%	0	0	0	76-100%	76-100%	76-100%
Jonesiaceae	no tendency	0	0	0	76-100%	76-100%	76-100%	0	0	0	76-100%	76-100%	76-100%
Carnobacteriaceae	no tendency	0	0	0	76-100%	76-100%	76-100%	0	0	0	76-100%	76-100%	76-100%
Nitrosomonadaceae	no tendency	0	0	0	76-100%	76-100%	76-100%	0	0	0	76-100%	76-100%	76-100%
Sneathiellaceae	no tendency	0	0	0	76-100%	76-100%	76-100%	0	0	0	76-100%	76-100%	76-100%
Gammaproteobacteria_incertae_sedis_unclassified	no tendency	0	0	0	76-100%	76-100%	76-100%	0	0	0	76-100%	76-100%	76-100%
Mollicutes_unclassified	no tendency	0	0	0	76-100%	76-100%	76-100%	0	0	0	76-100%	76-100%	76-100%
Geminicoccus	no tendency	0	0	0	76-100%	76-100%	76-100%	0	0	0	76-100%	76-100%	76-100%
