# Supplementary material for: A network-based approach to deciphering a dynamic microbiome’s response to a subtle perturbation
Source: Sci Rep. 2020 Nov 11;10:19530. doi: 10.1038/s41598-020-73920-5 (PMC7659003; doi:10.1038/s41598-020-73920-5)
Supplement: Supplementary file 3 — Supplementary Table S7. [file 41598_2020_73920_MOESM3_ESM.xlsx]

## Sheet: Table S7
Table S7 Microbial abundance table before and after bioaugmentation. For each family, the mean abundances for all samples and three abundance features were shown from column V to AE.
Tax ID	Superkindom	Phylum	Class	Order	Family	C_day0	C_day2	C_day4	C_day6	C_day8	C_day10	C_day12	B_day0	B_day2	B_day4	B_day6	B_day8	B_day10	B_day12	M: mean(abundance levels across all samples)	mean(abundance levels across control samples)	mean(abundance levels across bioaugmentaion samples)	The mean difference between control and bioaugmentation groups	p value(paired-samples Student's t test)	Core_status	Abundance_level_status:	Differential_abundance: X is column X, Y is column Y	Pearson Correlation	p value of Pearson Correlation	25 Co-occurrence families rCiBi
1	Bacteria	Bacteroidetes	Bacteroidia	Bacteroidales	Porphyromonadaceae	1.53788	1.56784	1.5766	1.69169	1.77622	1.78554	1.78622	1.7847	1.93806	1.80574	1.73872	2.01291	2.01387	1.93732	1.78238	1.67457	1.89019	0.215617	0.000581009	Core	H	Diff_UP	0.614657	0.141901	No
2	Bacteria	Bacteroidetes	Bacteroidia	Bacteroidales	Bacteroidaceae	0.0189861	0.0475105	0.066483	0.0665273	0.0569909	0.0759806	0.0950119	0.0284792	0.0950029	0.0760312	0.0760095	0.0569692	0.0759951	0.0949668	0.066496	0.06107	0.071922	0.0108519	0.0695837	Core	R	NDiff_UP	0.7435	0.0554282	No
3	Bacteria	Spirochaetes	Spirochaetia	Spirochaetales	Spirochaetaceae	3.46497	4.49449	4.80577	3.80156	4.89172	4.68231	5.85273	4.10101	5.80467	4.60939	5.12114	5.62096	5.63313	4.60589	4.8207	4.57051	5.07089	0.500378	0.10126	Core	H	NDiff_UP	0.169046	0.717102	No
4	Bacteria	Bacteroidetes	Bacteroidia	Bacteroidales	Marinilabiaceae	0	0.00950209	0.00949758	0	0	0	0	0	0.0190006	0	0	0	0	0.00949668	0.00339264	0.00271424	0.00407104	0.0013568	0.301823	nCore	R	NDiff_UP	0.496421	0.25713	No
5	Bacteria	Firmicutes	Bacilli	Lactobacillales	Enterococcaceae	0.0189861	0.0285063	0.0379903	0.0285117	0.0284954	0.0474879	0.0570071	0.00949307	0.0285009	0.0475195	0.0475059	0.0474744	0.0569963	0.0664767	0.0393537	0.0352836	0.0434238	0.00814027	0.0390404	Core	R	Diff_UP	0.859209	0.0132228	Yes
6	Bacteria	Bacteroidetes	Flavobacteriia	Flavobacteriales	Flavobacteriaceae	0.303778	0.247054	0.246937	0.275613	0.208967	0.170956	0.133017	0.151889	0.171005	0.190078	0.247031	0.151918	0.16149	0.132953	0.199478	0.226617	0.172338	-0.0542797	0.0152915	Core	L	Diff_DN	0.527559	0.223629	No
7	Bacteria	Firmicutes	Negativicutes	Selenomonadales	Veillonellaceae	0	0	0	0	0	0	0	0	0	0.0095039	0	0	0	0	0.00067885	0	0.0013577	0.0013577	0.177959	Specific to bioaugmentation	R	NDiff_UP	NaN	NaN	No
8	Bacteria	Firmicutes	Bacilli	Lactobacillales	Aerococcaceae	0	0	0.00949758	0.0095039	0	0	0	0.00949307	0	0.0095039	0	0	0	0	0.00271417	0.0027145	0.00271385	-6.44008e-07	0.499881	nCore	R	NDiff_DN	0.300166	0.513065	No
9	Bacteria	Firmicutes	Erysipelotrichia	Erysipelotrichales	Erysipelotrichaceae	0.455667	0.332573	0.446386	0.380156	0.360942	0.417893	0.380048	0.427188	0.351511	0.465691	0.522565	0.40828	0.436972	0.408357	0.413873	0.396238	0.431509	0.0352711	0.0628276	Core	L	NDiff_UP	0.442109	0.3206	No
10	Bacteria	Firmicutes	Negativicutes	Selenomonadales	Acidaminococcaceae	0.132903	0.104523	0.104473	0.104543	0.0759878	0.0759806	0.104513	0.151889	0.0950029	0.104543	0.0950119	0.0854539	0.0759951	0.11396	0.10177	0.100418	0.103122	0.00270457	0.261713	Core	L	NDiff_UP	0.912113	0.00419286	Yes
11	Bacteria	Firmicutes	Clostridia	Clostridiales	Peptostreptococcaceae	0.541105	0.4561	0.560357	0.617753	0.569909	0.503372	0.522565	0.626543	0.503515	0.627257	0.646081	0.636156	0.636459	0.645774	0.578068	0.538737	0.617398	0.0786605	0.000804306	Core	L	Diff_UP	0.721104	0.067435	No
12	Bacteria	Proteobacteria	Deltaproteobacteria	Syntrophobacterales	Syntrophaceae	11.4771	12.9133	10.8842	11.9654	11.8541	12.2139	13.3777	7.57547	8.23675	9.16176	8.74109	9.50437	9.07191	10.9972	10.5696	12.098	9.04121	-3.05675	3.50912e-05	Core	H	Diff_DN	0.467776	0.28983	No
13	Archaea	Euryarchaeota	Methanomicrobia	Methanomicrobiales	Methanomicrobiaceae	0.24682	0.142531	0.0949758	0.142558	0.142477	0.151961	0.16152	0.104424	0.180505	0.0855351	0.0855107	0.151918	0.16149	0.22792	0.148582	0.154692	0.142472	-0.0122202	0.328067	Core	L	NDiff_DN	0.0367915	0.937583	No
14	Bacteria	Actinobacteria	Actinobacteria	Actinomycetales	Corynebacteriaceae	0.560091	0.494109	0.455884	0.456187	0.446429	0.389401	0.380048	0.560091	0.34201	0.456187	0.39905	0.3703	0.370476	0.465337	0.438971	0.454592	0.42335	-0.0312423	0.153818	Core	L	NDiff_DN	0.429707	0.335948	No
15	Archaea	Euryarchaeota	Thermoplasmata	Methanomassiliicoccales	Methanomassiliicoccaceae	0.227834	0.152033	0.151961	0.142558	0.104483	0.123469	0.104513	0.12341	0.133004	0.0760312	0.0665083	0.132928	0.142491	0.104463	0.127549	0.143836	0.111262	-0.0325737	0.0760067	Core	L	NDiff_DN	-0.0332629	0.943562	No
16	Bacteria	Proteobacteria	Gammaproteobacteria	Enterobacteriales	Enterobacteriaceae	0.218341	0.0950209	0.0949758	0.114047	0.104483	0.104473	0.171021	0.24682	0.142504	0.152062	0.171021	0.132928	0.16149	0.189934	0.149937	0.128909	0.170966	0.0420567	0.00024786	Core	L	Diff_UP	0.948969	0.00109914	Yes
17	Archaea	Euryarchaeota	Methanomicrobia	Methanosarcinales	Methanosarcinaceae	0.0284792	0.0380084	0.0189952	0.104543	0	0	0	0.0189861	0.0190006	0	0	0	0	0	0.0162866	0.0271465	0.00542667	-0.0217198	0.0881728	nCore	R	NDiff_DN	0.111438	0.811989	No
18	Archaea	Euryarchaeota	Methanobacteria	Methanobacteriales	Methanobacteriaceae	0.939814	0.931205	0.978251	1.06444	0.959347	0.86428	0.56057	0.655022	0.598518	0.56073	0.608076	0.655146	0.60796	0.436847	0.7443	0.8997	0.5889	-0.3108	0.000143171	Core	L	Diff_DN	0.813324	0.0260795	Yes
19	Archaea	Euryarchaeota	Methanomicrobia	Methanomicrobiales	Methanomicrobiales_unclassified	0.436681	0.332573	0.360908	0.304125	0.275456	0.246937	0.23753	0.303778	0.304009	0.294621	0.370546	0.332321	0.379975	0.417854	0.32838	0.313459	0.343301	0.0298421	0.252592	Core	L	NDiff_UP	-0.802575	0.0298132	Yes
20	Archaea	Euryarchaeota	Methanomicrobia	Methanosarcinales	Methanotrichaceae	14.6478	14.2246	16.2788	16.7079	15.1311	13.7715	14.2993	14.0403	13.9749	13.334	15.8385	15.809	17.4694	17.4359	15.2116	15.0087	15.4145	0.405836	0.330827	Core	H	NDiff_UP	-0.380203	0.40017	No
21	Archaea	Euryarchaeota	Methanomicrobia	Methanomicrobiales	Methanospirillaceae	0.949307	0.836184	0.541362	0.655769	0.645897	0.560357	0.712589	0.778432	0.703021	0.408668	0.437055	0.474744	0.446471	0.645774	0.628259	0.700209	0.556309	-0.1439	0.000113823	Core	L	Diff_DN	0.946468	0.00123712	Yes
22	Bacteria	Proteobacteria	Gammaproteobacteria	Pseudomonadales	Pseudomonadaceae	0.0189861	0.0380084	0.0379903	0.0380156	0.0379939	0.0379903	0.0570071	0.0189861	0.0190006	0.0285117	0.0285036	0.0379795	0.0284981	0.02849	0.0325687	0.0379988	0.0271385	-0.0108603	0.0150146	Core	R	Diff_DN	0.418409	0.350194	No
23	Bacteria	Actinobacteria	Actinobacteria	Coriobacteriales	Coriobacteriaceae	0.0949307	0.0855188	0.104473	0.104543	0.0949848	0.113971	0.152019	0.0854376	0.066502	0.152062	0.142518	0.132928	0.113993	0.104463	0.110596	0.107206	0.113986	0.00678051	0.315411	Core	L	NDiff_UP	0.133769	0.774933	No
24	Bacteria	Firmicutes	Bacilli	Bacillales	Planococcaceae	0	0	0	0.0285117	0	0	0	0	0	0	0.0285036	0	0	0	0.00407252	0.0040731	0.00407194	-1.16098e-06	0.177959	nCore	R	NDiff_DN	1	0	Yes
25	Bacteria	Firmicutes	Clostridia	Clostridiales	Clostridiaceae_1	0.531612	0.389586	0.446386	0.532218	0.408435	0.379903	0.39905	0.541105	0.465514	0.541722	0.570071	0.474744	0.45597	0.465337	0.471547	0.441027	0.502066	0.0610391	0.000649711	Core	L	Diff_UP	0.923614	0.0029715	Yes
26	Bacteria	Firmicutes	Bacilli	Lactobacillales	Lactobacillaceae	0.208848	0.161536	0.161459	0.180574	0.208967	0.180454	0.180523	0.218341	0.152005	0.237597	0.190024	0.170908	0.170989	0.19943	0.187261	0.183194	0.191328	0.00813344	0.282534	Core	L	NDiff_UP	0.0144038	0.97555	No
27	Bacteria	Firmicutes	Clostridia	Clostridiales	Ruminococcaceae	5.32561	5.4542	5.03372	4.93252	4.95821	4.91975	4.7791	5.94266	6.11818	6.05398	5.11164	4.80441	4.70219	4.61538	5.19654	5.05759	5.33549	0.277907	0.0928011	Core	H	NDiff_UP	0.838512	0.0184144	Yes
28	Bacteria	Firmicutes	Clostridia	Clostridiales	Lachnospiraceae	1.7847	1.33979	1.24418	1.2165	1.16831	1.22519	1.18765	2.13594	1.57705	1.84376	1.41568	1.47171	1.70989	1.92783	1.51773	1.30947	1.72598	0.416503	0.000745292	Core	H	Diff_UP	0.662875	0.104623	No
29	Bacteria	Bacteroidetes	Bacteroidia	Bacteroidales	Prevotellaceae	0.968293	1.69137	1.93751	1.53013	1.34878	1.5576	1.21615	0.854376	2.00456	2.29994	2.28979	1.83251	1.27292	0.845204	1.54637	1.46426	1.62847	0.164209	0.173013	Core	H	NDiff_UP	0.798852	0.031172	Yes
30	Bacteria	Synergistetes	Synergistia	Synergistales	Synergistaceae	1.04424	1.21627	1.27268	1.226	1.05433	1.33916	0.940618	1.20562	1.05453	1.55864	1.31116	1.41474	1.17792	1.77588	1.25656	1.15618	1.35693	0.200743	0.0871206	Core	H	NDiff_UP	-0.512493	0.239568	No
31	Bacteria	Proteobacteria	Deltaproteobacteria	Syntrophobacterales	Syntrophobacteraceae	0.227834	0.171038	0.142464	0.190078	0.161474	0.132966	0.114014	0.142396	0.199506	0.180574	0.180523	0.142423	0.132991	0.104463	0.158767	0.162838	0.154697	-0.00814156	0.305201	Core	L	NDiff_DN	0.375934	0.405919	No
32	Bacteria	Proteobacteria	Deltaproteobacteria	Desulfobacterales	Desulfobulbaceae	0.00949307	0	0	0	0	0	0	0	0	0	0	0	0	0	0.000678076	0.00135615	0	-0.00135615	0.177959	Specific to control	R	NDiff_DN	NaN	NaN	No
33	Bacteria	Tenericutes	Mollicutes	Acholeplasmatales	Acholeplasmataceae	0.12341	0.0665146	0.066483	0.0855351	0.0759878	0.104473	0.104513	0.142396	0.152005	0.0760312	0.0760095	0.0854539	0.123492	0.123457	0.100411	0.0895596	0.111263	0.0217039	0.0515923	Core	L	NDiff_UP	0.428425	0.337551	No
34	Bacteria	Actinobacteria	Actinobacteria	Actinomycetales	Actinomycetaceae	0.0379723	0	0.0189952	0.0190078	0.018997	0	0	0.0284792	0.0190006	0.0095039	0.00950119	0.0189897	0	0	0.0128891	0.0135675	0.0122107	-0.0013568	0.3679	nCore	R	NDiff_DN	0.707378	0.0754242	No
35	Bacteria	Actinobacteria	Actinobacteria	Actinomycetales	Actinomycetales_unclassified	0.104424	0.0760167	0.0854782	0.104543	0.0664894	0.0854782	0.0950119	0.12341	0.066502	0.114047	0.104513	0.0949487	0.0949938	0.0854701	0.0929518	0.0882059	0.0976978	0.00949191	0.0891029	Core	R	NDiff_UP	0.530032	0.221063	No
36	Bacteria	Proteobacteria	Betaproteobacteria	Burkholderiales	Alcaligenaceae	0.0189861	0.0190042	0.00949758	0.0190078	0.018997	0.0189952	0	0.0284792	0.0285009	0.0190078	0.0285036	0.0284846	0.0189988	0.0379867	0.0210321	0.0149268	0.0271374	0.0122105	0.0174633	nCore	R	Diff_UP	-0.438719	0.324764	No
37	Bacteria	Proteobacteria	Alphaproteobacteria	Alphaproteobacteria_unclassified	Alphaproteobacteria_unclassified	0	0	0	0.0095039	0	0	0	0	0	0	0	0	0	0	0.00067885	0.0013577	0	-0.0013577	0.177959	Specific to control	R	NDiff_DN	NaN	NaN	No
38	Bacteria	Chloroflexi	Anaerolineae	Anaerolineales	Anaerolineaceae	1.367	1.10224	1.43413	1.59665	1.37728	1.43413	1.38717	1.12018	1.12103	1.16898	1.6247	1.63312	1.83338	1.85185	1.43228	1.38552	1.47904	0.0935183	0.214722	Core	H	NDiff_UP	0.478154	0.277779	No
39	Archaea	Archaea_unclassified	Archaea_unclassified	Archaea_unclassified	Archaea_unclassified	1.1012	1.23527	1.11122	1.28303	1.13982	1.11122	0.741093	0.996772	1.13053	1.14997	1.03563	1.05393	1.17792	0.816714	1.07745	1.10326	1.05164	-0.0516231	0.145441	Core	H	NDiff_DN	0.737178	0.0586883	No
40	Bacteria	Armatimonadetes	Armatimonadetes_gp2	Armatimonadetes_gp2_unclassified	Armatimonadetes_gp2_unclassified	0	0	0	0	0	0	0	0	0	0.0095039	0	0	0	0	0.00067885	0	0.0013577	0.0013577	0.177959	Specific to bioaugmentation	R	NDiff_UP	NaN	NaN	No
41	Bacteria	Atribacteria	Atribacteria_unclassified	Atribacteria_unclassified	Atribacteria_unclassified	0.0189861	0.00950209	0.0189952	0.0095039	0.00949848	0.0189952	0.0190024	0.0189861	0	0.0190078	0.0190024	0.0189897	0.0284981	0.02849	0.0169613	0.0149262	0.0189963	0.00407013	0.0997976	nCore	R	NDiff_UP	0.623862	0.134336	No
42	Bacteria	Bacteria_unclassified	Bacteria_unclassified	Bacteria_unclassified	Bacteria_unclassified	6.26543	5.85329	5.73654	5.92093	6.09802	6.69579	6.14727	7.62294	6.6502	7.59361	7.04988	6.99772	6.57357	6.49573	6.55007	6.10247	6.99766	0.895198	0.00540368	Core	H	Diff_UP	-0.35164	0.439249	No
43	Bacteria	Bacteroidetes	Bacteroidia	Bacteroidales	Bacteroidales_unclassified	14.0592	14.8708	15.9844	15.4153	15.5205	15.4336	15.8955	16.1382	16.635	16.1091	16.5986	16.5591	17.0134	16.3723	15.9004	15.3113	16.4894	1.17804	0.00215432	Core	H	Diff_UP	0.112999	0.809389	No
44	Bacteria	Bacteroidetes	Bacteroidetes_unclassified	Bacteroidetes_unclassified	Bacteroidetes_unclassified	7.38561	7.16458	6.18292	6.46265	7.11436	7.63605	7.10689	8.42035	7.51473	6.28208	6.48931	6.31409	5.83262	6.19183	6.86415	7.00758	6.72072	-0.286864	0.226258	Core	H	NDiff_DN	0.215127	0.643181	No
45	Bacteria	Proteobacteria	Deltaproteobacteria	Bdellovibrionales	Bdellovibrionaceae	0	0	0	0.0095039	0	0	0.00950119	0	0	0	0	0.00949487	0	0	0.00203571	0.00271501	0.00135641	-0.0013586	0.301623	nCore	R	NDiff_DN	-0.258199	0.576132	No
46	Bacteria	Proteobacteria	Alphaproteobacteria	Rhizobiales	Brucellaceae	0	0	0	0	0.00949848	0.00949758	0	0	0	0.0095039	0.00950119	0	0	0	0.00271437	0.00271372	0.00271501	1.28941e-06	0.499832	nCore	R	NDiff_UP	-0.4	0.373934	No
47	Bacteria	Proteobacteria	Betaproteobacteria	Burkholderiales	Burkholderiales_incertae_sedis	0.0284792	0	0.0379903	0.0190078	0.018997	0.0379903	0.0285036	0.0189861	0.00950029	0.0190078	0.0285036	0.0474744	0.0189988	0.0189934	0.0237452	0.024424	0.0230663	-0.0013577	0.422949	nCore	R	NDiff_DN	0.0270546	0.954088	No
48	Bacteria	Cloacimonetes	Candidatus_Cloacamonas	Candidatus_Cloacamonas_unclassified	Candidatus_Cloacamonas_unclassified	2.85741	4.11441	3.11521	2.79415	3.41945	3.34315	2.61283	3.37953	2.88809	2.47101	2.14727	2.2313	2.20386	1.48148	2.78994	3.17951	2.40036	-0.779152	0.00826639	Core	H	Diff_DN	0.372713	0.410279	No
49	Bacteria	Elusimicrobia	Endomicrobia	Candidatus_Endomicrobium	Candidatus_Endomicrobium_unclassified	0.0189861	0.0190042	0.00949758	0.0285117	0	0.0474879	0.0190024	0.0569584	0.0190006	0	0.0570071	0.0284846	0.0284981	0	0.0237456	0.0203557	0.0271356	0.00677986	0.244495	nCore	R	NDiff_UP	0.262754	0.569172	No
50	Bacteria	Hydrogenedentes	Candidatus_Hydrogenedens	Candidatus_Hydrogenedens_unclassified	Candidatus_Hydrogenedens_unclassified	0.360737	0.218548	0.27543	0.180574	0.170973	0.170956	0.142518	0.322764	0.266008	0.304125	0.218527	0.208887	0.208986	0.19943	0.232033	0.217105	0.246961	0.0298561	0.0222902	Core	L	Diff_UP	0.961749	0.000538387	Yes
51	Bacteria	Candidatus_Saccharibacteria	Candidatus_Saccharibacteria_unclassified	Candidatus_Saccharibacteria_unclassified	Candidatus_Saccharibacteria_unclassified	0.474654	0.304067	0.332415	0.285117	0.275456	0.189952	0.209026	0.455667	0.285009	0.294621	0.199525	0.313331	0.294481	0.351377	0.304621	0.295812	0.31343	0.0176177	0.294245	Core	L	NDiff_UP	0.560208	0.190879	No
52	Bacteria	Proteobacteria	Alphaproteobacteria	Caulobacterales	Caulobacteraceae	0	0.00950209	0.00949758	0.0190078	0	0.0189952	0	0.0189861	0.00950029	0	0	0.0189897	0	0.0189934	0.00881944	0.00814323	0.00949565	0.00135241	0.42327	nCore	R	NDiff_UP	-0.926127	0.00273695	Yes
53	Bacteria	Chlorobi	Chlorobia	Chlorobiales	Chlorobiaceae	0	0	0	0	0	0	0	0	0.00950029	0	0	0	0	0	0.000678592	0	0.00135718	0.00135718	0.177959	Specific to bioaugmentation	R	NDiff_UP	NaN	NaN	No
54	Bacteria	Chloroflexi	Chloroflexi_unclassified	Chloroflexi_unclassified	Chloroflexi_unclassified	0.0664515	0.0665146	0.0474879	0.0760312	0.0759878	0.113971	0.0665083	0.0664515	0.0950029	0.0570234	0.0950119	0.104444	0.142491	0.0854701	0.0827747	0.0732789	0.0922706	0.0189917	0.0018756	Core	R	Diff_UP	0.943511	0.00141281	Yes
55	Bacteria	Firmicutes	Clostridia	Clostridia_unclassified	Clostridia_unclassified	0.0379723	0.0380084	0.0379903	0.0380156	0.0664894	0.0379903	0.0475059	0.0284792	0.0570017	0.0475195	0.0570071	0.0569692	0.0664957	0.0664767	0.0488515	0.0434246	0.0542785	0.0108539	0.0515609	Core	R	NDiff_UP	0.228187	0.622623	No
56	Bacteria	Firmicutes	Clostridia	Clostridiales	Clostridiales_Incertae_Sedis_XI	1.52838	1.40631	1.89002	2.16689	1.96619	1.89952	1.72922	1.54737	1.38704	2.35697	2.3753	1.83251	1.93787	2.02279	1.86045	1.79807	1.92284	0.124762	0.0815305	Core	H	NDiff_UP	0.843694	0.0170226	Yes
57	Bacteria	Firmicutes	Clostridia	Clostridiales	Clostridiales_Incertae_Sedis_XII	0.0189861	0.0190042	0	0.0095039	0	0	0	0.0189861	0.00950029	0	0.00950119	0.00949487	0	0	0.00678405	0.00678489	0.00678321	-1.67601e-06	0.499691	nCore	R	NDiff_DN	0.794648	0.0327472	Yes
58	Bacteria	Firmicutes	Clostridia	Clostridiales	Clostridiales_Incertae_Sedis_XIII	0.104424	0.0855188	0.0949758	0.0855351	0.0854863	0.0949758	0.0855107	0.0949307	0.0855026	0.0760312	0.0950119	0.0664641	0.0759951	0.0759734	0.0861668	0.090918	0.0814156	-0.00950248	0.0307454	Core	R	Diff_DN	0.320474	0.483449	No
59	Bacteria	Firmicutes	Clostridia	Clostridiales	Clostridiales_unclassified	1.59484	1.44432	1.32966	1.4541	1.41527	1.46263	1.40618	1.65179	1.74805	1.86276	1.79572	1.64261	1.74789	1.97531	1.60937	1.44386	1.77488	0.331022	0.00126392	Core	H	Diff_UP	-0.580207	0.172058	No
60	Bacteria	Proteobacteria	Betaproteobacteria	Burkholderiales	Comamonadaceae	0.189861	0.209046	0.0854782	0.123551	0.132979	0.0949758	0.114014	0.218341	0.285009	0.152062	0.218527	0.132928	0.15199	0.14245	0.160801	0.135701	0.185901	0.0502003	0.00336456	Core	L	Diff_UP	0.812059	0.0265045	Yes
61	Bacteria	Bacteroidetes	Cytophagia	Cytophagales	Cytophagaceae	0.0284792	0.0285063	0.00949758	0.0095039	0.018997	0	0	0.0189861	0.0285009	0.0380156	0.0190024	0.0189897	0.0189988	0	0.0169627	0.0135691	0.0203562	0.00678708	0.109999	nCore	R	NDiff_UP	0.384657	0.394205	No
62	Bacteria	Proteobacteria	Deltaproteobacteria	Deltaproteobacteria_unclassified	Deltaproteobacteria_unclassified	0.303778	0.285063	0.360908	0.351644	0.408435	0.417893	0.418052	0.341751	0.380011	0.370652	0.380048	0.465249	0.398974	0.34188	0.373167	0.363682	0.382652	0.0189702	0.198805	Core	L	NDiff_UP	0.370445	0.41336	No
63	Bacteria	Proteobacteria	Deltaproteobacteria	Desulfovibrionales	Desulfomicrobiaceae	0	0	0	0	0	0	0	0.0284792	0.00950029	0.0190078	0.0190024	0.0189897	0.0189988	0.0189934	0.00949797	0	0.0189959	0.0189959	4.72627e-05	Specific to bioaugmentation	R	Diff_UP	NaN	NaN	No
64	Bacteria	Proteobacteria	Deltaproteobacteria	Desulfuromonadales	Desulfuromonadaceae	0.0284792	0.0285063	0.0569855	0.0285117	0.0474924	0.0569855	0.0380048	0.0379723	0.0475014	0.0665273	0.0570071	0.0664641	0.0474969	0.0759734	0.0488506	0.0407093	0.0569918	0.0162825	0.0149667	Core	R	Diff_UP	0.342512	0.452031	No
65	Bacteria	Actinobacteria	Actinobacteria	Actinomycetales	Dietziaceae	0.0664515	0.0380084	0.0474879	0.0475195	0.0379939	0.0379903	0.0380048	0.0379723	0.0475014	0.0760312	0.0665083	0.0664641	0.0759951	0.11396	0.056992	0.0447795	0.0692046	0.0244252	0.0427324	Core	R	Diff_UP	-0.550951	0.199913	No
66	Bacteria	Firmicutes	Clostridia	Clostridiales	Eubacteriaceae	0.00949307	0.0190042	0.00949758	0.0285117	0.018997	0.0284927	0.0285036	0.00949307	0.0190006	0.0285117	0.0285036	0.0189897	0.0284981	0.02849	0.0217133	0.0203571	0.0230695	0.00271243	0.17833	Core	R	NDiff_UP	0.604939	0.150114	No
67	Archaea	Euryarchaeota	Euryarchaeota_unclassified	Euryarchaeota_unclassified	Euryarchaeota_unclassified	0.759446	0.769669	0.617343	0.684281	0.797872	0.55086	0.56057	0.49364	0.627019	0.351644	0.380048	0.531713	0.522466	0.664767	0.593667	0.677149	0.510185	-0.166963	0.014097	Core	L	Diff_DN	0.0144328	0.975501	No
68	Bacteria	Fibrobacteres	Fibrobacteria	Fibrobacterales	Fibrobacteraceae	0.189861	0.161536	0.284927	0.209086	0.303951	0.465381	0.427553	0.256313	0.228007	0.351644	0.285036	0.294341	0.446471	0.34188	0.303285	0.291757	0.314813	0.0230565	0.181862	Core	L	NDiff_UP	0.892538	0.00685683	Yes
69	Bacteria	Firmicutes	Firmicutes_unclassified	Firmicutes_unclassified	Firmicutes_unclassified	1.54737	1.65336	1.69057	1.83425	1.82371	1.93751	1.92874	1.86064	1.76705	2.01483	1.98575	1.96544	1.89038	1.96581	1.84753	1.77364	1.92141	0.147769	0.0138908	Core	H	Diff_UP	0.423761	0.343414	No
70	Bacteria	Actinobacteria	Actinobacteria	Gaiellales	Gaiellaceae	0.00949307	0	0	0	0	0	0	0	0	0.0190078	0	0	0	0	0.00203578	0.00135615	0.0027154	0.00135925	0.344322	nCore	R	NDiff_UP	-0.166667	0.720971	No
71	Bacteria	Proteobacteria	Gammaproteobacteria	Gammaproteobacteria_unclassified	Gammaproteobacteria_unclassified	0.00949307	0	0	0	0	0	0.00950119	0	0	0	0.0190024	0	0.00949938	0	0.00339257	0.00271347	0.00407168	0.00135821	0.367778	nCore	R	NDiff_UP	-0.372091	0.411123	No
72	Bacteria	Proteobacteria	Deltaproteobacteria	Desulfuromonadales	Geobacteraceae	0.0189861	0.0285063	0.00949758	0.0095039	0.00949848	0	0.00950119	0.0189861	0.0190006	0.0095039	0	0.0189897	0.00949938	0	0.0115338	0.0122134	0.0108542	-0.00135912	0.344313	nCore	R	NDiff_DN	0.528424	0.22273	No
73	Bacteria	Acidobacteria	Acidobacteria_Gp18	Gp18	Gp18_unclassified	0.389216	0.285063	0.370406	0.275613	0.427432	0.531864	0.446556	0.322764	0.32301	0.313629	0.218527	0.237372	0.180488	0.151947	0.319563	0.38945	0.249677	-0.139773	0.0205019	Core	L	Diff_DN	-0.550521	0.200338	No
74	Bacteria	Acidobacteria	Acidobacteria_Gp21	Gp21	Gp21_unclassified	0.0284792	0.00950209	0	0	0.018997	0	0.0190024	0.0284792	0.0190006	0.0190078	0.0285036	0	0.0189988	0.00949668	0.0142477	0.0108544	0.0176409	0.00678656	0.167028	nCore	R	NDiff_UP	-0.239457	0.605039	No
75	Bacteria	Firmicutes	Clostridia	Clostridiales	Gracilibacteraceae	0.0284792	0.0285063	0.0284927	0.0380156	0.0379939	0.0379903	0.0380048	0.0284792	0.0380011	0.0380156	0.0380048	0.0474744	0.0189988	0.02849	0.0339248	0.0339261	0.0339234	-2.70596e-06	0.49975	Core	R	NDiff_DN	-0.0908641	0.84638	No
76	Bacteria	Proteobacteria	Gammaproteobacteria	Chromatiales	Halothiobacillaceae	0	0	0	0.0095039	0	0.0189952	0	0	0	0	0	0	0	0	0.00203565	0.00407129	0	-0.00407129	0.0997876	Specific to control	R	NDiff_DN	NaN	NaN	No
77	Bacteria	Proteobacteria	Epsilonproteobacteria	Campylobacterales	Helicobacteraceae	0.0189861	0	0	0	0	0	0	0	0	0	0	0	0	0	0.00135615	0.00271231	0	-0.00271231	0.177959	Specific to control	R	NDiff_DN	NaN	NaN	No
78	Bacteria	Acidobacteria	Holophagae	Holophagales	Holophagaceae	0	0	0	0.0190078	0.00949848	0	0	0.00949307	0.00950029	0.0380156	0	0	0.0474969	0.00949668	0.0101792	0.00407232	0.0162861	0.0122138	0.111102	nCore	R	NDiff_UP	-0.551183	0.199685	No
79	Bacteria	Proteobacteria	Alphaproteobacteria	Rhizobiales	Hyphomicrobiaceae	0.0189861	0	0.00949758	0	0.00949848	0.00949758	0	0	0.00950029	0.0190078	0	0.00949487	0	0	0.00610591	0.00678283	0.00542899	-0.00135383	0.368158	nCore	R	NDiff_DN	0.0402156	0.931783	No
80	Bacteria	Ignavibacteriae	Ignavibacteria	Ignavibacteriales	Ignavibacteriaceae	0	0	0.0284927	0.0190078	0.00949848	0.0189952	0.0190024	0.0189861	0.0190006	0.0285117	0.0285036	0.0664641	0.0284981	0.0189934	0.021711	0.0135709	0.0298511	0.0162801	0.0348615	nCore	R	Diff_UP	0.0477805	0.918978	No
81	Bacteria	Actinobacteria	Actinobacteria	Actinomycetales	Intrasporangiaceae	0	0	0	0	0	0	0	0.0189861	0	0	0	0	0	0	0.00135615	0	0.00271231	0.00271231	0.177959	Specific to bioaugmentation	R	NDiff_UP	NaN	NaN	No
82	Bacteria	Actinobacteria	Actinobacteria	Actinomycetales	Jonesiaceae	0	0	0	0	0	0	0	0	0	0	0	0	0.0284981	0	0.00203558	0	0.00407116	0.00407116	0.177959	Specific to bioaugmentation	R	NDiff_UP	NaN	NaN	No
83	Bacteria	Firmicutes	Clostridia	Clostridiales	Syntrophomonadaceae	2.7435	3.29723	3.29566	3.35488	3.22948	3.1437	3.51544	2.82893	3.14459	4.01064	3.13539	2.5921	2.23235	2.37417	3.06415	3.2257	2.9026	-0.323098	0.112551	Core	H	NDiff_DN	0.0701046	0.881279	No
84	Bacteria	Latescibacteria	Latescibacteria_unclassified	Latescibacteria_unclassified	Latescibacteria_unclassified	0.00949307	0	0	0	0	0	0	0	0	0	0	0	0	0	0.000678076	0.00135615	0	-0.00135615	0.177959	Specific to control	R	NDiff_DN	NaN	NaN	No
85	Bacteria	Bacteroidetes	Bacteroidia	Bacteroidales	Marinilabiliaceae	0.0854376	0.133029	0.113971	0.0475195	0.12348	0.0759806	0.0475059	0.180368	0.123504	0.0855351	0.0665083	0.123433	0.0854944	0.0664767	0.0970174	0.0895606	0.104474	0.0149137	0.175833	Core	R	NDiff_UP	0.480882	0.274651	No
86	Bacteria	Proteobacteria	Deltaproteobacteria	Syntrophorhabdaceae	Syntrophorhabdus	0.180368	0.218548	0.294425	0.228094	0.24696	0.227942	0.256532	0.218341	0.256508	0.361148	0.361045	0.3703	0.332478	0.389364	0.281575	0.236124	0.327026	0.0909021	0.000672349	Core	L	Diff_UP	0.784876	0.0365762	Yes
87	Bacteria	Actinobacteria	Actinobacteria	Actinomycetales	Microbacteriaceae	0.256313	0.199544	0.256435	0.266109	0.227964	0.265932	0.275534	0.132903	0.180505	0.247101	0.266033	0.303836	0.30398	0.408357	0.256468	0.24969	0.263245	0.0135551	0.336485	Core	L	NDiff_UP	0.468996	0.288401	No
88	Bacteria	Actinobacteria	Actinobacteria	Actinomycetales	Micrococcaceae	0.0284792	0.00950209	0.0189952	0.0380156	0.018997	0.0189952	0.0285036	0.0284792	0.0190006	0.0190078	0.0190024	0.0284846	0.0284981	0.00949668	0.0223898	0.0230697	0.0217099	-0.00135976	0.393912	Core	R	NDiff_DN	-0.194587	0.675877	No
89	Bacteria	Proteobacteria	Gammaproteobacteria	Pseudomonadales	Moraxellaceae	0.322764	0.171038	0.218444	0.247101	0.237462	0.303922	0.304038	0.208848	0.123504	0.161566	0.180523	0.180403	0.180488	0.22792	0.219144	0.257824	0.180464	-0.0773599	0.000231128	Core	L	Diff_DN	0.886099	0.00790207	Yes
90	Bacteria	Actinobacteria	Actinobacteria	Actinomycetales	Nocardiaceae	0.0189861	0.0190042	0.0379903	0.0380156	0.0569909	0.0284927	0.0190024	0.0284792	0.0285009	0.0380156	0.0380048	0.0189897	0.0379975	0.0379867	0.0318898	0.0312117	0.0325678	0.00135602	0.426469	Core	R	NDiff_UP	-0.403576	0.369272	No
91	Bacteria	Actinobacteria	Actinobacteria	Actinomycetales	Nocardioidaceae	0.0284792	0.0190042	0.0284927	0.0285117	0.00949848	0.0189952	0.0190024	0.0284792	0.00950029	0.0095039	0.00950119	0.0189897	0.0189988	0.0189934	0.0189964	0.021712	0.0162809	-0.00543105	0.115265	Core	R	NDiff_DN	-0.126094	0.787634	No
92	Bacteria	Lentisphaerae	Oligosphaeria	Oligosphaerales	Oligosphaeraceae	0.00949307	0.00950209	0	0.0190078	0.018997	0.0189952	0.00950119	0	0	0	0	0.0189897	0	0.0189934	0.00881995	0.0122138	0.00542616	-0.00678759	0.0700899	nCore	R	NDiff_DN	0.193563	0.677518	No
93	Bacteria	Verrucomicrobia	Opitutae	Opitutales	Opitutaceae	0.113917	0.123527	0.132966	0.0285117	0.0664894	0.0474879	0.0190024	0.189861	0.294509	0.133055	0.0760095	0.0189897	0.0854944	0.0664767	0.0997355	0.0759859	0.123485	0.0474991	0.05619	Core	R	NDiff_UP	0.715133	0.0708514	No
94	Bacteria	Verrucomicrobia	Opitutae	Opitutae_unclassified	Opitutae_unclassified	3.51244	1.87191	1.64308	1.19749	1.2443	1.43413	1.71021	3.07575	2.11856	1.51112	1.40618	1.58564	1.63389	1.54796	1.82091	1.80194	1.83987	0.0379344	0.368097	Core	H	NDiff_UP	0.95752	0.000698154	Yes
95	Archaea	Pacearchaeota	Pacearchaeota_Incertae_Sedis_AR13	Pacearchaeota_Incertae_Sedis_AR13_unclassified	Pacearchaeota_Incertae_Sedis_AR13_unclassified	0.113917	0.114025	0.189952	0.266109	0.655395	0.541362	0.361045	0.132903	0.180505	0.17107	0.190024	0.465249	0.598461	0.332384	0.308029	0.320258	0.295799	-0.0244584	0.246068	Core	L	NDiff_DN	0.911011	0.00432286	Yes
96	Bacteria	Parcubacteria	Parcubacteria_unclassified	Parcubacteria_unclassified	Parcubacteria_unclassified	0.0949307	0.142531	0.142464	0.17107	0.161474	0.142464	0.142518	0.0854376	0.152005	0.133055	0.190024	0.170908	0.132991	0.104463	0.140452	0.142493	0.138412	-0.00408122	0.294037	Core	L	NDiff_DN	0.883486	0.00835094	Yes
97	Bacteria	Firmicutes	Clostridia	Clostridiales	Peptococcaceae_1	0.00949307	0	0	0.0095039	0.018997	0	0	0	0	0	0	0	0	0	0.00271385	0.0054277	0	-0.0054277	0.0515231	Specific to control	R	NDiff_DN	NaN	NaN	No
98	Bacteria	Firmicutes	Clostridia	Clostridiales	Peptococcaceae_2	0.199354	0.161536	0.218444	0.190078	0.218465	0.27543	0.228029	0.170875	0.152005	0.199582	0.190024	0.256362	0.208986	0.22792	0.206935	0.213048	0.200822	-0.012226	0.174059	Core	L	NDiff_DN	0.591217	0.162105	No
99	Bacteria	Proteobacteria	Alphaproteobacteria	Rhizobiales	Phyllobacteriaceae	0.00949307	0.00950209	0	0	0	0.00949758	0	0	0.0190006	0	0	0.0189897	0.00949938	0.00949668	0.00610565	0.00407039	0.00814091	0.00407052	0.144631	nCore	R	NDiff_UP	0.1491	0.749684	No
100	Bacteria	Planctomycetes	Planctomycetia	Planctomycetales	Planctomycetaceae	0.417695	0.237552	0.417893	0.323132	0.351444	0.27543	0.294537	0.351244	0.285009	0.399164	0.370546	0.360805	0.31348	0.360874	0.339915	0.331098	0.348732	0.0176339	0.177669	Core	L	NDiff_UP	0.772182	0.0419038	Yes
101	Bacteria	Proteobacteria	Proteobacteria_unclassified	Proteobacteria_unclassified	Proteobacteria_unclassified	0.0284792	0.0190042	0.0284927	0.0475195	0.018997	0.0189952	0.0190024	0	0.0190006	0.0285117	0.0380048	0.0569692	0.0379975	0.02849	0.0278189	0.0257843	0.0298534	0.0040691	0.31429	nCore	R	NDiff_UP	-0.0564505	0.904319	No
102	Bacteria	Thermotogae	Thermotogae	Thermotogales	Thermotogales_unclassified	0.218341	0.370582	0.284927	0.237597	0.294453	0.389401	0.380048	0.332257	0.65552	0.427675	0.475059	0.493733	0.493968	0.465337	0.394207	0.310764	0.47765	0.166886	0.00053871	Core	L	Diff_UP	0.634357	0.125968	No
103	Bacteria	Proteobacteria	Alphaproteobacteria	Rhodobacterales	Rhodobacteraceae	0.0474654	0.0190042	0.0284927	0.0380156	0.0379939	0.0379903	0.0380048	0.0379723	0.0285009	0.0475195	0.0380048	0.0284846	0.0664957	0.0759734	0.0407084	0.035281	0.0461359	0.0108549	0.0861595	Core	R	NDiff_UP	0.243461	0.598828	No
104	Bacteria	Proteobacteria	Betaproteobacteria	Rhodocyclales	Rhodocyclaceae	0.00949307	0.0190042	0	0.0095039	0.018997	0	0.0190024	0.0284792	0.0285009	0.0285117	0.00950119	0.0189897	0	0.00949668	0.0142486	0.0108572	0.0176399	0.0067827	0.110108	nCore	R	NDiff_UP	0.173761	0.709448	No
105	Bacteria	SR1	SR1_unclassified	SR1_unclassified	SR1_unclassified	1.60433	0.684151	0.655333	0.570234	0.18997	0.142464	0.0380048	1.20562	0.408512	0.399164	0.389549	0.237372	0.0949938	0.0474834	0.476227	0.554926	0.397528	-0.157399	0.0227691	Core	L	Diff_DN	0.985422	4.88948e-05	Yes
106	Bacteria	Chloroflexi	Thermomicrobia	Sphaerobacterales	Sphaerobacteraceae	0	0	0	0	0	0.00949758	0	0	0	0	0	0.0189897	0	0	0.00203481	0.0013568	0.00271282	0.00135602	0.344577	nCore	R	NDiff_UP	-0.166667	0.720971	No
107	Bacteria	Bacteroidetes	Sphingobacteriia	Sphingobacteriales	Sphingobacteriaceae	0.0379723	0.0380084	0.0189952	0.0285117	0.0379939	0.0284927	0.0285036	0.00949307	0.0190006	0.0285117	0.0285036	0.0284846	0.0284981	0.02849	0.0278185	0.0312111	0.024426	-0.00678515	0.109955	Core	R	NDiff_DN	-0.600373	0.154053	No
108	Bacteria	Proteobacteria	Alphaproteobacteria	Sphingomonadales	Sphingomonadaceae	0.0284792	0.0285063	0.0474879	0.0475195	0.0569909	0.0379903	0.0380048	0.00949307	0.0285009	0.0380156	0.0475059	0.0569692	0.0569963	0.0569801	0.0413886	0.0407113	0.0420659	0.00135461	0.402549	Core	R	NDiff_UP	0.641535	0.120403	No
109	Bacteria	Proteobacteria	Gammaproteobacteria	Xanthomonadales	Xanthomonadaceae	0.531612	0.399088	0.446386	0.551226	0.408435	0.370406	0.342043	0.256313	0.484515	0.475195	0.627078	0.360805	0.341978	0.31339	0.422033	0.435599	0.408468	-0.0271316	0.28794	Core	L	NDiff_DN	0.382373	0.397259	No
110	Bacteria	Firmicutes	Bacilli	Lactobacillales	Streptococcaceae	0.0284792	0.00950209	0.00949758	0.0095039	0	0	0	0.0189861	0	0	0.00950119	0.00949487	0.00949938	0.00949668	0.00814007	0.0081404	0.00813975	-6.45159e-07	0.499931	nCore	R	NDiff_DN	0.419056	0.349371	No
111	Bacteria	Verrucomicrobia	Subdivision3	Subdivision3_unclassified	Subdivision3_unclassified	0.436681	0.674648	0.531864	0.456187	0.674392	0.66483	0.570071	0.560091	0.608018	0.437179	0.275534	0.522218	0.588962	0.446344	0.53193	0.572668	0.491192	-0.0814755	0.0363606	Core	L	Diff_DN	0.592561	0.160911	No
112	Bacteria	Verrucomicrobia	Subdivision5	Subdivision5_unclassified	Subdivision5_unclassified	1.03474	0.883694	0.949758	0.845847	0.883359	0.788299	0.912114	0.740459	0.741022	0.693784	0.646081	0.674136	0.531965	0.721747	0.789072	0.899688	0.678457	-0.221231	1.2894e-05	Core	L	Diff_DN	0.777224	0.0397396	Yes
113	Bacteria	Bacteroidetes	Bacteroidia	Bacteroidales	Sunxiuqinia	0.199354	0.4561	0.446386	0.313629	0.360942	0.436889	0.475059	0.24682	0.532016	0.541722	0.541568	0.560197	0.512967	0.379867	0.428823	0.384051	0.473594	0.0895424	0.0334589	Core	L	Diff_UP	0.530238	0.220849	No
