# Supplementary material for: A network-based approach to deciphering a dynamic microbiome’s response to a subtle perturbation
Source: Sci Rep. 2020 Nov 11;10:19530. doi: 10.1038/s41598-020-73920-5 (PMC7659003; doi:10.1038/s41598-020-73920-5)
Supplement: Supplementary file 4 — Supplementary Table S12. [file 41598_2020_73920_MOESM4_ESM.xlsx]

## Sheet: Table S12
Table S12 The loading variance of the first and second prinipal component was explained by co-occurence clsuters (G1/G2/G3) and differential abundance status (Diff_UP/Ndiff_UP/Ndiff_DN/Diff_DN)
Tax ID	Families	PCA Loading_1st principal component	G1/G2/G3 cluster type	G(1/2/3) cluster at Control/CB/Bioaugmentation (see Fig. 5(B))	Tax ID	Families	PCA Loading_2nd principal component	Differential_abundance
66	Eubacteriaceae	-0.145329	G1	__G1	80	Ignavibacteriaceae	0.0561918	Diff_UP
108	Sphingomonadaceae	-0.144156	G1	__G1	102	Thermotogales_unclassified	0.0885969	Diff_UP
64	Desulfuromonadaceae	-0.139586	G1	__G1	36	Alcaligenaceae	0.13974	Diff_UP
55	Clostridia_unclassified	-0.130486	G1	__G1	64	Desulfuromonadaceae	0.0824072	Diff_UP
20	Methanotrichaceae	-0.0798666	G1	__G1	5	Enterococcaceae	-0.000843099	Diff_UP
103	Rhodobacteraceae	-0.0699601	G1	__G1	86	Syntrophorhabdus	0.10964	Diff_UP
82	Jonesiaceae	-0.0619051	G1	__G1	54	Chloroflexi_unclassified	0.0145924	Diff_UP
12	Syntrophaceae	0.0155066	G1	__G1	60	Comamonadaceae	0.121019	Diff_UP
5	Enterococcaceae	-0.169494	G1	_G1_	43	Bacteroidales_unclassified	0.105699	Diff_UP
86	Syntrophorhabdus	-0.154689	G1	_G1_	113	Sunxiuqinia	0.0069127	Diff_UP
68	Fibrobacteraceae	-0.136632	G1	_G1_	1	Porphyromonadaceae	0.0819154	Diff_UP
95	Pacearchaeota_Incertae_Sedis_AR13_unclassified	-0.116827	G1	_G1_	63	Desulfomicrobiaceae	0.212182	Diff_UP
54	Chloroflexi_unclassified	-0.104237	G1	_G1_	16	Enterobacteriaceae	0.176408	Diff_UP
96	Parcubacteria_unclassified	-0.093678	G1	_G1_	50	Candidatus_Hydrogenedens_unclassified	0.154644	Diff_UP
60	Comamonadaceae	0.0766093	G1	_G1_	59	Clostridiales_unclassified	0.201866	Diff_UP
2	Bacteroidaceae	-0.146346	G1	G1__	28	Lachnospiraceae	0.21759	Diff_UP
43	Bacteroidales_unclassified	-0.139292	G1	G1__	25	Clostridiaceae_1	0.176464	Diff_UP
62	Deltaproteobacteria_unclassified	-0.136288	G1	G1__	42	Bacteria_unclassified	0.187555	Diff_UP
3	Spirochaetaceae	-0.127514	G1	G1__	69	Firmicutes_unclassified	0.0645998	Diff_UP
98	Peptococcaceae_2	-0.104627	G1	G1__	65	Dietziaceae	0.13986	Diff_UP
22	Pseudomonadaceae	-0.0751113	G1	G1__	11	Peptostreptococcaceae	0.149604	Diff_UP
106	Sphaerobacteraceae	-0.0659232	G1	G1__	30	Synergistaceae	0.0974874	NDiff_UP
92	Oligosphaeraceae	-0.0321182	G1	G1__	90	Nocardiaceae	0.00391404	NDiff_UP
76	Halothiobacillaceae	-0.0209556	G1	G1__	7	Veillonellaceae	0.0968751	NDiff_UP
83	Syntrophomonadaceae	0.0209398	G1	G1__	40	Armatimonadetes_gp2_unclassified	0.0968751	NDiff_UP
113	Sunxiuqinia	-0.138857	G1	G1_G1	99	Phyllobacteriaceae	0.0130087	NDiff_UP
1	Porphyromonadaceae	-0.134678	G1	G1_G1	53	Chlorobiaceae	0.0262084	NDiff_UP
41	Atribacteria_unclassified	-0.0765916	G2	__G2	4	Marinilabiaceae	-0.000150662	NDiff_UP
63	Desulfomicrobiaceae	-0.0572206	G2	__G2	35	Actinomycetales_unclassified	0.137665	NDiff_UP
88	Micrococcaceae	0.0255279	G2	__G2	26	Lactobacillaceae	0.115343	NDiff_UP
8	Aerococcaceae	0.0447789	G2	__G2	66	Eubacteriaceae	-0.0226825	NDiff_UP
104	Rhodocyclaceae	0.0466928	G2	__G2	108	Sphingomonadaceae	-0.0548068	NDiff_UP
81	Intrasporangiaceae	0.0791914	G2	__G2	55	Clostridia_unclassified	0.0315049	NDiff_UP
85	Marinilabiliaceae	0.0852022	G2	__G2	20	Methanotrichaceae	0.00684552	NDiff_UP
48	Candidatus_Cloacamonas_unclassified	0.121952	G2	__G2	103	Rhodobacteraceae	0.106113	NDiff_UP
44	Bacteroidetes_unclassified	0.124414	G2	__G2	82	Jonesiaceae	0.0447716	NDiff_UP
100	Planctomycetaceae	0.0170182	G2	_G2_	68	Fibrobacteraceae	-0.0139426	NDiff_UP
19	Methanomicrobiales_unclassified	0.0305388	G2	_G2_	2	Bacteroidaceae	-0.0244311	NDiff_UP
89	Moraxellaceae	0.0445399	G2	_G2_	62	Deltaproteobacteria_unclassified	-0.0403668	NDiff_UP
16	Enterobacteriaceae	0.0524447	G2	_G2_	3	Spirochaetaceae	-0.0146833	NDiff_UP
27	Ruminococcaceae	0.0985218	G2	_G2_	106	Sphaerobacteraceae	-0.0353077	NDiff_UP
18	Methanobacteriaceae	0.100573	G2	_G2_	41	Atribacteria_unclassified	0.0891659	NDiff_UP
50	Candidatus_Hydrogenedens_unclassified	0.12541	G2	_G2_	104	Rhodocyclaceae	0.0808172	NDiff_UP
112	Subdivision5_unclassified	0.128095	G2	_G2_	81	Intrasporangiaceae	0.10854	NDiff_UP
10	Acidaminococcaceae	0.132188	G2	_G2_	85	Marinilabiliaceae	0.0587679	NDiff_UP
57	Clostridiales_Incertae_Sedis_XII	0.146723	G2	_G2_	100	Planctomycetaceae	0.111553	NDiff_UP
94	Opitutae_unclassified	0.153325	G2	_G2_	19	Methanomicrobiales_unclassified	0.111294	NDiff_UP
21	Methanospirillaceae	0.161072	G2	_G2_	27	Ruminococcaceae	0.111419	NDiff_UP
105	SR1_unclassified	0.176522	G2	_G2_	10	Acidaminococcaceae	0.112502	NDiff_UP
59	Clostridiales_unclassified	-0.0645422	G2	G2__	94	Opitutae_unclassified	0.0975175	NDiff_UP
70	Gaiellaceae	0.0295366	G2	G2__	70	Gaiellaceae	0.10164	NDiff_UP
13	Methanomicrobiaceae	0.0359479	G2	G2__	33	Acholeplasmataceae	0.103161	NDiff_UP
33	Acholeplasmataceae	0.0389159	G2	G2__	74	Gp21_unclassified	0.13674	NDiff_UP
74	Gp21_unclassified	0.0624845	G2	G2__	61	Cytophagaceae	0.108223	NDiff_UP
61	Cytophagaceae	0.0734529	G2	G2__	93	Opitutaceae	0.105314	NDiff_UP
32	Desulfobulbaceae	0.121432	G2	G2__	51	Candidatus_Saccharibacteria_unclassified	0.114168	NDiff_UP
77	Helicobacteraceae	0.121432	G2	G2__	46	Brucellaceae	-0.0074367	NDiff_UP
84	Latescibacteria_unclassified	0.121432	G2	G2__	56	Clostridiales_Incertae_Sedis_XI	0.0357816	NDiff_UP
72	Geobacteraceae	0.12334	G2	G2__	29	Prevotellaceae	0.0018798	NDiff_UP
15	Methanomassiliicoccaceae	0.130127	G2	G2__	52	Caulobacteraceae	-0.0166719	NDiff_UP
58	Clostridiales_Incertae_Sedis_XIII	0.130332	G2	G2__	101	Proteobacteria_unclassified	-0.00971422	NDiff_UP
28	Lachnospiraceae	0.038306	G2	G2_G2	49	Candidatus_Endomicrobium_unclassified	0.0370505	NDiff_UP
93	Opitutaceae	0.0888886	G2	G2_G2	23	Coriobacteriaceae	0.0176836	NDiff_UP
110	Streptococcaceae	0.120827	G2	G2_G2	87	Microbacteriaceae	-0.00608225	NDiff_UP
51	Candidatus_Saccharibacteria_unclassified	0.131072	G2	G2_G2	71	Gammaproteobacteria_unclassified	0.0478571	NDiff_UP
34	Actinomycetaceae	0.131711	G2	G2_G2	9	Erysipelotrichaceae	0.136995	NDiff_UP
14	Corynebacteriaceae	0.145389	G2	G2_G2	38	Anaerolineaceae	0.0042181	NDiff_UP
46	Brucellaceae	-0.0594391	G3	__G3	78	Holophagaceae	0.0979616	NDiff_UP
109	Xanthomonadaceae	0.026583	G3	__G3	47	Burkholderiales_incertae_sedis	-0.0258176	NDiff_DN
56	Clostridiales_Incertae_Sedis_XI	-0.120765	G3	_G3_	75	Gracilibacteraceae	-0.0585868	NDiff_DN
29	Prevotellaceae	-0.0579002	G3	_G3_	45	Bdellovibrionaceae	-0.0879255	NDiff_DN
24	Planococcaceae	-0.0215212	G3	_G3_	79	Hyphomicrobiaceae	0.0242987	NDiff_DN
52	Caulobacteraceae	-0.00200145	G3	_G3_	97	Peptococcaceae_1	-0.0893526	NDiff_DN
25	Clostridiaceae_1	0.0342851	G3	_G3_	91	Nocardioidaceae	-0.026899	NDiff_DN
101	Proteobacteria_unclassified	-0.0900831	G3	G3__	95	Pacearchaeota_Incertae_Sedis_AR13_unclassified	-0.0912853	NDiff_DN
37	Alphaproteobacteria_unclassified	0.0142318	G3	G3__	96	Parcubacteria_unclassified	-0.101246	NDiff_DN
39	Archaea_unclassified	0.0511487	G3	G3__	98	Peptococcaceae_2	-0.0819207	NDiff_DN
42	Bacteria_unclassified	-0.0338053	G_mix	G1_G2	92	Oligosphaeraceae	-0.136953	NDiff_DN
49	Candidatus_Endomicrobium_unclassified	0.0145871	G_mix	G1_G2	76	Halothiobacillaceae	-0.114232	NDiff_DN
73	Gp18_unclassified	0.0602663	G_mix	G1_G2	83	Syntrophomonadaceae	-0.0659692	NDiff_DN
69	Firmicutes_unclassified	-0.158692	G_mix	G1_G3	88	Micrococcaceae	-0.00616145	NDiff_DN
23	Coriobacteriaceae	-0.116657	G_mix	G1_G3	8	Aerococcaceae	0.0534945	NDiff_DN
87	Microbacteriaceae	-0.123829	G_mix	G2_G1	44	Bacteroidetes_unclassified	-0.0140822	NDiff_DN
65	Dietziaceae	-0.0812763	G_mix	G2_G1	57	Clostridiales_Incertae_Sedis_XII	0.0505301	NDiff_DN
107	Sphingobacteriaceae	-0.0046419	G_mix	G2_G1	13	Methanomicrobiaceae	-0.0211429	NDiff_DN
31	Syntrophobacteraceae	0.114949	G_mix	G2_G3	32	Desulfobulbaceae	0.0264054	NDiff_DN
6	Flavobacteriaceae	0.108725	G_mix	G2_G4	77	Helicobacteraceae	0.0264054	NDiff_DN
71	Gammaproteobacteria_unclassified	-0.0234309	G_mix	G2_G5	84	Latescibacteria_unclassified	0.0264054	NDiff_DN
9	Erysipelotrichaceae	-0.0314782	G_mix	G2_G6	72	Geobacteraceae	0.0010792	NDiff_DN
38	Anaerolineaceae	-0.122624	G_mix	G3_G1	15	Methanomassiliicoccaceae	-0.0455008	NDiff_DN
78	Holophagaceae	-0.0597423	G_mix	G3_G1	110	Streptococcaceae	0.0878949	NDiff_DN
11	Peptostreptococcaceae	-0.0848906	G_mix	G3_G2	34	Actinomycetaceae	0.0561021	NDiff_DN
17	Methanosarcinaceae	0.0875138	G_mix	G3_G2	14	Corynebacteriaceae	0.0540518	NDiff_DN
80	Ignavibacteriaceae	-0.120824	NaN	___	109	Xanthomonadaceae	-0.00760726	NDiff_DN
102	Thermotogales_unclassified	-0.103066	NaN	___	24	Planococcaceae	-0.00749753	NDiff_DN
30	Synergistaceae	-0.0898443	NaN	___	37	Alphaproteobacteria_unclassified	-0.0696171	NDiff_DN
90	Nocardiaceae	-0.0617231	NaN	___	39	Archaea_unclassified	-0.038888	NDiff_DN
47	Burkholderiales_incertae_sedis	-0.060163	NaN	___	107	Sphingobacteriaceae	-0.104368	NDiff_DN
75	Gracilibacteraceae	-0.0527985	NaN	___	31	Syntrophobacteraceae	0.0257649	NDiff_DN
45	Bdellovibrionaceae	-0.0440692	NaN	___	17	Methanosarcinaceae	-0.0689054	NDiff_DN
7	Veillonellaceae	-0.0286625	NaN	___	111	Subdivision3_unclassified	-0.129664	Diff_DN
40	Armatimonadetes_gp2_unclassified	-0.0286625	NaN	___	67	Euryarchaeota_unclassified	-0.138594	Diff_DN
36	Alcaligenaceae	-0.0199248	NaN	___	12	Syntrophaceae	-0.202315	Diff_DN
99	Phyllobacteriaceae	-0.014845	NaN	___	22	Pseudomonadaceae	-0.180015	Diff_DN
53	Chlorobiaceae	0.0199532	NaN	___	48	Candidatus_Cloacamonas_unclassified	-0.117822	Diff_DN
111	Subdivision3_unclassified	0.023378	NaN	___	89	Moraxellaceae	-0.109994	Diff_DN
4	Marinilabiaceae	0.0235351	NaN	___	18	Methanobacteriaceae	-0.155449	Diff_DN
35	Actinomycetales_unclassified	0.0263038	NaN	___	112	Subdivision5_unclassified	-0.133488	Diff_DN
26	Lactobacillaceae	0.0264536	NaN	___	21	Methanospirillaceae	-0.0469236	Diff_DN
79	Hyphomicrobiaceae	0.0468539	NaN	___	105	SR1_unclassified	0.0645715	Diff_DN
97	Peptococcaceae_1	0.0572853	NaN	___	58	Clostridiales_Incertae_Sedis_XIII	-0.0304775	Diff_DN
67	Euryarchaeota_unclassified	0.0915953	NaN	___	73	Gp18_unclassified	-0.136929	Diff_DN
91	Nocardioidaceae	0.0964285	NaN	___	6	Flavobacteriaceae	-0.0514771	Diff_DN
