# Supplementary material for: A network-based approach to deciphering a dynamic microbiome’s response to a subtle perturbation
Source: Sci Rep. 2020 Nov 11;10:19530. doi: 10.1038/s41598-020-73920-5 (PMC7659003; doi:10.1038/s41598-020-73920-5)
Supplement: Supplementary file 5 — Supplementary file01_C_Top500_motif3. [file 41598_2020_73920_MOESM5_ESM.txt]

subgraph id = 6
Nreal : 2457
=================================
Partial list of 2091 members:
43	13	29
43	13	30
43	17	30
43	30	31
48	9	38
48	25	38
48	38	47
105	94	102
43	9	21
43	11	21
43	13	21
43	16	21
43	17	21
43	21	25
43	21	31
95	11	48
95	26	48
95	28	48
95	48	51
95	48	54
95	48	55
95	48	90
29	6	11
29	11	15
29	11	16
29	11	17
29	11	25
29	11	26
29	11	28
42	9	39
42	16	39
42	18	39
48	12	18
48	12	47
42	9	18
42	12	18
42	16	18
95	9	68
95	11	68
95	25	68
95	26	68
95	28	68
95	49	68
95	51	68
95	54	68
95	55	68
95	56	68
95	68	90
48	9	18
48	18	25
48	18	39
48	18	47
42	9	38
42	16	38
94	3	50
94	3	73
95	11	42
95	25	42
95	26	42
95	28	42
95	42	55
95	42	90
42	12	16
29	6	25
29	15	25
29	16	25
29	17	25
29	25	26
29	25	28
48	9	25
48	9	39
48	9	47
48	25	39
48	39	47
94	17	73
94	18	73
94	39	73
94	50	73
94	73	83
95	9	56
95	26	56
95	28	56
95	49	56
95	51	56
95	54	56
95	55	56
95	56	90
95	9	11
95	11	21
95	11	25
95	11	26
95	11	28
95	11	49
95	11	51
95	11	54
95	11	55
95	11	90
94	17	39
94	18	39
94	39	50
94	39	68
94	39	83
95	9	51
95	21	51
95	25	51
95	26	51
95	28	51
95	49	51
95	51	54
95	51	55
95	51	90
94	17	68
94	18	68
94	50	68
94	68	83
67	9	39
67	11	39
67	16	39
67	18	39
67	39	49
67	39	51
67	39	54
67	39	60
43	9	20
43	13	20
43	20	31
42	9	16
20	11	18
20	16	18
20	17	18
69	30	56
38	18	21
30	11	16
30	11	18
30	11	25
30	11	26
30	11	28
29	6	16
29	15	16
29	16	17
29	16	26
29	16	28
48	25	42
48	42	47
43	9	25
43	11	25
43	13	25
43	16	25
43	17	25
43	25	31
43	25	42
94	17	18
94	17	50
94	17	83
44	11	18
44	18	25
95	9	21
95	21	25
95	21	26
95	21	28
95	21	49
95	21	54
95	21	55
95	21	90
94	18	50
94	18	83
27	18	21
44	11	25
44	11	38
95	9	49
95	25	49
95	26	49
95	28	49
95	49	54
95	49	55
95	49	90
56	11	18
56	12	18
56	18	21
56	18	25
56	18	39
44	25	38
27	12	18
94	20	50
67	9	11
67	9	16
67	9	18
67	9	49
67	9	51
67	9	54
67	9	60
67	11	51
67	16	51
67	18	51
67	49	51
67	51	54
67	51	60
69	18	29
29	6	26
29	15	26
29	17	26
29	26	28
43	9	17
43	11	17
43	13	17
43	16	17
43	17	31
43	17	42
95	9	25
95	25	26
95	25	28
95	25	54
95	25	55
95	25	90
43	3	11
43	3	13
43	3	16
43	3	31
20	3	11
20	11	16
20	11	17
43	11	42
43	13	42
43	31	42
43	9	11
43	9	13
43	9	16
43	9	31
20	16	17
38	12	18
43	11	16
43	13	16
43	16	31
29	6	28
29	15	28
29	17	28
43	11	13
43	11	31
67	11	49
67	16	49
67	18	49
67	49	54
67	49	60
105	18	68
105	68	102
105	18	73
105	18	102
95	9	54
95	26	54
95	28	54
95	54	55
95	54	90
69	18	39
95	9	28
95	26	28
95	28	55
95	28	90
30	16	18
30	18	25
30	18	26
30	18	28
67	11	12
67	11	16
67	11	18
67	11	54
67	11	60
48	25	47
67	12	18
67	16	18
67	18	54
67	18	60
67	16	60
67	54	60
20	3	16
30	16	25
30	16	26
30	16	28
56	11	12
95	9	26
95	9	55
95	9	90
69	18	21
29	6	15
29	6	17
56	11	21
56	21	25
56	11	25
56	25	39
67	16	54
56	11	39
113	68	102
30	25	26
30	25	28
105	73	102
67	12	16
29	15	17
94	50	83
43	13	31
95	26	55
95	26	90
95	55	90
30	26	28
12	3	13
12	3	19
12	3	31
12	3	50
12	3	62
12	3	64
12	3	73
43	29	105
12	9	100
43	30	50
43	30	93
43	30	109
48	9	105
48	25	105
48	39	105
48	47	105
29	6	73
29	11	73
29	15	73
29	16	73
29	17	73
29	25	73
29	26	73
29	28	73
48	38	49
48	38	50
48	38	60
48	38	73
48	38	85
48	38	87
48	38	89
48	38	94
48	38	98
48	38	100
48	38	109
48	38	111
48	38	112
43	11	48
43	13	48
43	16	48
43	17	48
43	31	48
12	9	73
29	6	94
29	11	94
29	15	94
29	16	94
29	25	94
29	26	94
43	21	50
43	21	51
43	21	60
43	21	83
43	21	93
43	21	98
43	21	102
43	21	105
43	21	109
43	21	111
43	21	113
12	9	39
29	11	31
29	11	34
29	11	39
29	11	49
29	11	50
29	11	52
29	11	54
29	11	55
29	11	74
29	11	90
29	11	93
29	11	97
29	11	98
29	11	100
29	11	104
29	11	109
42	39	49
42	39	51
42	39	54
42	39	60
42	39	68
42	39	73
42	39	83
42	39	89
42	39	98
42	39	105
42	39	109
20	3	73
20	11	73
20	16	73
20	17	73
20	18	73
48	12	87
48	12	89
42	18	49
42	18	51
42	18	54
42	18	60
42	18	68
42	18	73
42	18	83
42	18	89
42	18	98
42	18	109
42	18	112
12	9	17
29	6	56
29	15	56
29	16	56
29	17	56
29	26	56
29	28	56
42	9	56
42	16	56
29	6	100
29	15	100
29	16	100
29	17	100
29	25	100
29	26	100
29	28	100
43	9	68
43	11	68
43	13	68
43	16	68
43	17	68
43	25	68
43	31	68
95	68	98
95	68	100
95	68	102
95	68	109
95	68	111
95	68	112
95	9	102
95	11	102
95	21	102
95	25	102
95	26	102
95	28	102
95	42	102
95	49	102
95	51	102
95	54	102
95	55	102
95	90	102
12	9	94
20	11	111
20	16	111
20	17	111
20	18	111
48	18	49
48	18	50
48	18	60
48	18	68
48	18	73
48	18	85
48	18	87
48	18	89
48	18	98
48	18	100
48	18	109
48	18	111
48	18	112
43	3	73
43	9	73
43	11	73
43	13	73
43	16	73
43	17	73
43	25	73
43	31	73
42	38	49
42	38	51
42	38	54
42	38	60
42	38	73
42	38	83
42	38	89
42	38	94
42	38	98
42	38	109
42	38	112
20	11	68
20	16	68
20	17	68
20	18	68
95	42	100
95	42	111
95	42	113
42	12	89
29	25	31
29	25	34
29	25	39
29	25	49
29	25	50
29	25	52
29	25	54
29	25	55
29	25	74
29	25	90
29	25	93
29	25	97
29	25	98
29	25	104
29	25	109
42	9	105
42	16	105
20	11	42
20	17	42
42	9	68
42	16	68
48	9	68
48	25	68
48	39	68
48	47	68
43	13	67
43	17	67
43	25	67
43	31	67
12	9	112
30	11	73
30	16	73
30	18	73
30	25	73
30	26	73
30	28	73
30	11	39
30	16	39
30	18	39
30	25	39
30	26	39
30	28	39
43	3	113
43	9	113
43	11	113
43	13	113
43	16	113
43	17	113
43	25	113
43	31	113
43	42	113
95	9	100
95	11	100
95	21	100
95	25	100
95	26	100
95	28	100
95	49	100
95	51	100
95	54	100
95	55	100
95	56	100
95	90	100
20	11	39
20	16	39
20	17	39
20	18	39
12	9	93
95	9	113
95	11	113
95	21	113
95	25	113
95	26	113
95	28	113
95	49	113
95	51	113
95	54	113
95	55	113
95	90	113
29	6	109
29	15	109
29	16	109
29	17	109
29	26	109
29	28	109
48	9	49
48	9	50
48	9	60
48	9	73
48	9	85
48	9	87
48	9	89
48	9	94
48	9	98
48	9	100
48	9	109
48	9	111
48	9	112
44	11	113
44	18	113
44	25	113
44	38	113
48	39	49
48	39	50
48	39	60
48	39	73
48	39	85
48	39	87
48	39	89
48	39	98
48	39	100
48	39	109
48	39	111
94	73	100
94	73	109
48	25	60
48	47	60
95	56	98
95	56	112
29	6	39
29	15	39
29	16	39
29	17	39
29	26	39
29	28	39
29	6	98
29	15	98
29	16	98
29	17	98
29	26	98
29	28	98
48	25	111
48	42	111
48	47	111
12	9	50
67	9	73
67	11	73
67	16	73
67	18	73
67	39	73
67	49	73
67	51	73
67	54	73
67	60	73
95	11	98
95	11	109
95	11	111
95	11	112
20	11	83
20	16	83
20	17	83
20	18	83
20	11	21
20	16	21
20	17	21
20	18	21
29	6	49
29	15	49
29	16	49
29	17	49
29	26	49
29	28	49
94	39	100
94	39	109
12	9	86
12	9	85
44	11	102
44	18	102
44	25	102
44	38	102
95	51	98
95	51	109
95	51	111
95	51	112
42	9	73
42	16	73
12	9	105
43	9	111
43	11	111
43	13	111
43	16	111
43	17	111
43	25	111
43	31	111
43	42	111
94	68	100
94	68	109
67	39	83
67	39	98
67	39	100
67	39	102
95	9	112
95	21	112
95	25	112
95	26	112
95	28	112
95	49	112
95	54	112
95	55	112
95	90	112
42	9	94
42	16	94
43	20	50
43	20	60
12	9	60
42	9	49
42	9	51
42	9	54
42	9	60
42	9	83
42	9	89
42	9	98
42	9	109
42	9	112
43	3	102
43	9	102
43	11	102
43	13	102
43	16	102
43	17	102
43	25	102
43	31	102
43	42	102
12	9	51
27	21	94
12	9	59
42	16	60
12	9	44
29	6	54
29	15	54
29	16	54
29	17	54
29	26	54
29	28	54
20	18	25
20	18	51
20	18	54
20	18	85
20	18	93
20	18	98
20	18	102
20	18	109
20	18	112
12	9	13
12	9	19
12	9	25
12	9	31
12	9	49
12	9	54
12	9	62
12	9	64
12	9	69
12	9	83
12	9	98
12	9	109
12	9	111
42	16	83
38	21	105
20	3	102
20	11	102
20	16	102
20	17	102
30	11	49
30	11	54
30	11	55
30	11	89
30	11	94
30	11	98
30	11	105
42	16	112
67	9	102
67	11	102
67	12	102
67	16	102
67	18	102
67	49	102
67	51	102
67	54	102
67	60	102
29	16	31
29	16	34
29	16	50
29	16	52
29	16	55
29	16	74
29	16	90
29	16	93
29	16	97
29	16	104
30	16	98
30	18	98
30	25	98
30	26	98
30	28	98
20	11	25
20	16	25
20	17	25
48	42	50
48	42	85
48	42	87
48	42	100
43	25	50
43	25	51
43	25	60
43	25	83
43	25	93
43	25	98
43	25	105
43	25	109
30	16	49
30	18	49
30	25	49
30	26	49
30	28	49
94	17	100
94	17	109
42	16	98
48	25	109
48	47	109
44	18	68
44	18	73
44	18	100
44	18	109
44	18	111
95	21	98
95	21	109
95	21	111
48	25	73
48	47	73
48	25	98
48	47	98
94	18	100
94	18	109
27	21	105
27	20	38
44	11	68
44	11	73
44	11	100
44	11	109
44	11	111
48	25	89
48	47	89
95	49	98
95	49	109
95	49	111
43	9	109
43	11	109
43	13	109
43	16	109
43	17	109
43	31	109
44	25	68
43	9	93
43	11	93
43	13	93
43	16	93
43	17	93
43	31	93
43	42	93
56	18	102
56	18	109
56	18	111
56	18	113
44	38	73
44	38	100
44	38	109
44	38	111
44	25	109
20	11	112
20	16	112
20	17	112
94	20	100
67	9	98
67	11	98
67	16	98
67	18	98
67	49	98
67	51	98
67	54	98
67	60	98
56	11	111
56	21	111
56	25	111
56	39	111
67	9	83
67	9	100
67	51	83
67	51	100
27	18	39
20	11	98
20	16	98
20	17	98
69	29	105
29	26	31
29	26	34
29	26	50
29	26	52
29	26	55
29	26	74
29	26	90
29	26	93
29	26	97
29	26	104
43	9	98
43	11	98
43	13	98
43	16	98
43	17	98
43	31	98
30	16	54
30	18	54
30	25	54
30	26	54
30	28	54
30	16	105
30	25	105
30	26	105
30	28	105
67	11	83
67	16	83
67	18	83
67	49	83
67	54	83
67	60	83
29	6	93
29	15	93
29	17	93
29	28	93
43	17	50
43	17	51
43	17	60
43	17	83
43	17	105
95	25	98
95	25	109
95	25	111
43	3	50
20	11	51
20	11	54
20	11	85
20	11	93
20	11	109
43	42	50
48	25	87
48	47	87
43	9	50
43	9	51
43	9	60
43	9	83
43	9	105
95	9	98
95	26	98
95	28	98
95	54	98
95	55	98
95	90	98
56	11	109
56	21	109
56	25	109
56	39	109
20	17	51
20	17	54
20	17	85
20	17	93
20	17	109
20	16	109
38	18	39
38	18	68
30	16	94
30	25	94
30	26	94
29	6	31
29	15	31
29	17	31
29	28	31
43	16	50
43	16	51
43	16	60
43	16	83
43	16	105
43	11	60
43	13	60
43	31	60
29	28	34
29	28	50
29	28	52
29	28	55
29	28	74
29	28	90
29	28	97
29	28	104
43	11	50
43	11	51
43	11	83
43	11	105
44	25	73
44	25	100
44	25	111
94	50	109
94	83	109
95	9	109
95	26	109
95	28	109
95	54	109
95	55	109
95	90	109
67	49	100
29	6	55
29	15	55
29	17	55
48	25	94
48	47	94
48	25	50
48	47	50
69	21	94
69	38	94
95	54	111
69	39	105
95	28	111
48	25	85
48	47	85
42	16	89
30	18	55
30	18	89
67	11	100
48	25	49
48	25	100
48	25	112
67	18	100
95	9	111
95	26	111
95	55	111
95	90	111
42	16	49
67	60	100
56	11	102
56	12	102
56	21	102
56	25	102
56	39	102
48	47	112
20	16	51
20	16	54
20	16	85
20	16	93
30	16	55
30	16	89
56	12	113
42	16	54
29	6	34
29	6	50
29	6	52
29	6	74
29	6	90
29	6	97
29	6	104
56	21	113
48	47	49
29	15	90
29	17	90
56	25	113
67	54	100
29	15	74
29	17	74
67	16	100
48	47	100
56	39	113
30	25	55
30	25	89
29	15	104
29	17	104
29	15	34
29	17	34
43	13	83
43	31	83
69	21	105
43	13	50
43	31	50
94	50	100
43	13	105
43	31	105
56	11	113
29	17	50
29	17	52
29	17	97
29	15	50
42	16	109
30	26	55
30	28	55
43	13	51
43	31	51
29	15	52
42	16	51
29	15	97
30	26	89
30	28	89
3	9	105
3	15	105
3	17	105
3	21	105
3	25	105
3	26	105
3	28	105
3	33	105
3	35	105
3	49	105
3	52	105
3	54	105
3	55	105
3	59	105
3	60	105
3	74	105
3	76	105
3	83	105
3	86	105
3	87	105
3	89	105
3	90	105
3	93	105
3	98	105
3	105	109
12	13	95
12	17	95
12	19	95
12	31	95
12	50	95
12	59	95
12	60	95
12	62	95
12	64	95
12	69	95
12	85	95
12	86	95
12	93	95
12	13	100
12	17	100
12	19	100
12	25	100
12	31	100
12	39	100
12	49	100
12	50	100
12	51	100
12	54	100
12	59	100
12	60	100
12	62	100
12	64	100
12	69	100
12	73	100
12	85	100
12	86	100
12	93	100
12	98	100
12	100	105
12	100	109
12	100	111
12	100	112
48	49	105
48	50	105
48	60	105
48	85	105
48	87	105
48	89	105
48	98	105
48	100	105
48	105	109
48	105	112
29	31	73
29	34	73
29	39	73
29	49	73
29	50	73
29	52	73
29	54	73
29	55	73
29	56	73
29	73	74
29	73	90
29	73	93
29	73	97
29	73	98
29	73	100
29	73	104
29	73	109
43	48	51
43	48	93
12	13	73
12	17	73
12	19	73
12	25	73
12	31	73
12	39	73
12	49	73
12	50	73
12	51	73
12	54	73
12	59	73
12	60	73
12	62	73
12	64	73
12	69	73
12	73	83
12	73	85
12	73	86
12	73	93
12	73	98
12	73	109
12	73	111
12	73	112
29	31	94
29	34	94
29	49	94
29	52	94
29	54	94
29	55	94
29	74	94
29	90	94
29	93	94
29	94	97
29	94	98
29	94	104
12	13	39
12	17	39
12	19	39
12	25	39
12	31	39
12	39	44
12	39	49
12	39	50
12	39	51
12	39	54
12	39	59
12	39	60
12	39	62
12	39	64
12	39	83
12	39	85
12	39	86
12	39	93
12	39	98
12	39	105
12	39	109
12	39	111
20	25	73
20	39	73
20	51	73
20	54	73
20	73	83
20	73	85
20	73	93
20	73	98
20	73	102
20	73	109
20	73	111
20	73	112
12	13	17
12	17	19
12	17	25
12	17	30
12	17	31
12	17	44
12	17	49
12	17	50
12	17	51
12	17	54
12	17	59
12	17	60
12	17	62
12	17	64
12	17	69
12	17	83
12	17	85
12	17	86
12	17	93
12	17	98
12	17	105
12	17	109
12	17	111
12	17	112
29	31	56
29	34	56
29	49	56
29	50	56
29	52	56
29	54	56
29	55	56
29	56	74
29	56	90
29	56	93
29	56	97
29	56	98
29	56	100
29	56	104
42	49	56
42	51	56
42	54	56
42	56	60
42	56	68
42	56	73
42	56	83
42	56	89
42	56	98
42	56	112
29	31	100
29	34	100
29	39	100
29	49	100
29	50	100
29	52	100
29	54	100
29	55	100
29	74	100
29	90	100
29	93	100
29	97	100
29	98	100
29	100	104
29	100	109
43	50	68
43	51	68
43	60	68
43	68	83
43	68	93
43	68	98
43	68	102
43	68	109
43	68	111
95	98	102
95	100	102
95	102	109
95	102	111
95	102	112
12	13	94
12	19	94
12	25	94
12	31	94
12	49	94
12	51	94
12	54	94
12	59	94
12	60	94
12	62	94
12	64	94
12	85	94
12	86	94
12	93	94
12	94	98
12	94	111
12	94	112
20	21	111
20	25	111
20	39	111
20	42	111
20	51	111
20	54	111
20	68	111
20	83	111
20	85	111
20	93	111
20	98	111
20	102	111
20	109	111
20	111	112
43	50	73
43	51	73
43	60	73
43	73	83
43	73	93
43	73	98
43	73	102
43	73	109
43	73	111
43	73	113
20	25	68
20	39	68
20	51	68
20	54	68
20	68	83
20	68	85
20	68	93
20	68	98
20	68	102
20	68	109
20	68	112
3	9	17
3	15	17
3	17	18
3	17	21
3	17	25
3	17	26
3	17	28
3	17	33
3	17	35
3	17	49
3	17	52
3	17	54
3	17	55
3	17	59
3	17	60
3	17	68
3	17	74
3	17	76
3	17	83
3	17	86
3	17	87
3	17	89
3	17	90
3	17	93
3	17	98
3	17	109
42	49	105
42	51	105
42	54	105
42	60	105
42	83	105
42	89	105
42	98	105
42	105	109
42	105	112
20	25	42
20	42	85
20	42	93
20	42	102
42	49	68
42	51	68
42	54	68
42	60	68
42	68	83
42	68	89
42	68	98
42	68	109
42	68	112
48	49	68
48	50	68
48	60	68
48	68	85
48	68	87
48	68	89
48	68	98
48	68	100
48	68	109
48	68	111
48	68	112
43	50	67
43	67	93
43	67	109
12	13	112
12	19	112
12	25	112
12	31	112
12	44	112
12	49	112
12	50	112
12	51	112
12	54	112
12	59	112
12	60	112
12	62	112
12	64	112
12	69	112
12	83	112
12	85	112
12	86	112
12	93	112
12	98	112
12	105	112
12	109	112
12	111	112
30	39	73
30	49	73
30	54	73
30	55	73
30	73	89
30	73	98
30	39	49
30	39	54
30	39	55
30	39	89
30	39	98
30	39	105
43	50	113
43	51	113
43	60	113
43	83	113
43	93	113
43	98	113
43	105	113
43	109	113
43	111	113
95	98	100
95	100	109
95	100	111
95	100	112
95	100	113
20	25	39
20	39	51
20	39	54
20	39	83
20	39	85
20	39	93
20	39	98
20	39	102
20	39	109
12	13	93
12	19	93
12	25	93
12	30	93
12	31	93
12	44	93
12	49	93
12	50	93
12	51	93
12	54	93
12	59	93
12	60	93
12	62	93
12	64	93
12	69	93
12	83	93
12	85	93
12	86	93
12	93	98
12	93	105
12	93	109
12	93	111
95	98	113
95	109	113
95	111	113
95	112	113
29	31	109
29	34	109
29	39	109
29	49	109
29	50	109
29	52	109
29	54	109
29	55	109
29	74	109
29	90	109
29	93	109
29	97	109
29	98	109
29	104	109
44	73	113
44	100	113
44	109	113
44	111	113
48	49	60
48	50	60
48	60	73
48	60	85
48	60	87
48	60	89
48	60	94
48	60	98
48	60	100
48	60	109
48	60	111
48	60	112
29	31	39
29	34	39
29	39	49
29	39	50
29	39	52
29	39	54
29	39	55
29	39	74
29	39	90
29	39	93
29	39	97
29	39	98
29	39	104
3	9	49
3	15	49
3	18	49
3	21	49
3	25	49
3	26	49
3	28	49
3	33	49
3	35	49
3	49	52
3	49	54
3	49	55
3	49	59
3	49	60
3	49	68
3	49	74
3	49	76
3	49	83
3	49	86
3	49	87
3	49	89
3	49	90
3	49	93
3	49	98
3	49	109
29	31	98
29	34	98
29	49	98
29	50	98
29	52	98
29	54	98
29	55	98
29	74	98
29	90	98
29	93	98
29	97	98
29	98	104
48	49	111
48	50	111
48	73	111
48	85	111
48	87	111
48	89	111
48	94	111
48	98	111
48	100	111
48	109	111
48	111	112
12	13	50
12	19	50
12	25	50
12	30	50
12	31	50
12	44	50
12	49	50
12	50	51
12	50	54
12	50	59
12	50	60
12	50	62
12	50	64
12	50	69
12	50	83
12	50	85
12	50	86
12	50	98
12	50	105
12	50	109
12	50	111
67	73	83
67	73	98
67	73	100
67	73	102
20	21	83
20	25	83
20	51	83
20	54	83
20	83	85
20	83	93
20	83	98
20	83	102
20	83	109
20	83	112
20	21	25
20	21	51
20	21	54
20	21	85
20	21	93
20	21	98
20	21	102
20	21	109
20	21	112
3	9	109
3	15	109
3	18	109
3	21	109
3	25	109
3	26	109
3	28	109
3	33	109
3	35	109
3	52	109
3	54	109
3	55	109
3	59	109
3	60	109
3	68	109
3	74	109
3	76	109
3	83	109
3	86	109
3	87	109
3	89	109
3	90	109
3	93	109
3	98	109
3	9	18
3	15	18
3	18	21
3	18	25
3	18	26
3	18	28
3	18	33
3	18	35
3	18	52
3	18	54
3	18	55
3	18	59
3	18	60
3	18	68
3	18	74
3	18	76
3	18	83
3	18	86
3	18	87
3	18	89
3	18	90
3	18	93
3	18	98
27	30	56
29	31	49
29	34	49
29	49	50
29	49	52
29	49	54
29	49	55
29	49	74
29	49	90
29	49	93
29	49	97
29	49	104
12	13	86
12	19	86
12	25	86
12	30	86
12	31	86
12	44	86
12	49	86
12	51	86
12	54	86
12	59	86
12	60	86
12	62	86
12	64	86
12	69	86
12	83	86
12	85	86
12	86	98
12	86	105
12	86	109
12	86	111
12	13	85
12	19	85
12	25	85
12	31	85
12	44	85
12	49	85
12	51	85
12	54	85
12	59	85
12	60	85
12	62	85
12	64	85
12	69	85
12	83	85
12	85	98
12	85	105
12	85	109
12	85	111
44	68	102
44	73	102
44	100	102
44	102	109
44	102	111
12	13	30
12	19	30
12	30	31
12	30	59
12	30	62
12	30	64
12	30	109
42	49	73
42	51	73
42	54	73
42	60	73
42	73	83
42	73	89
42	73	98
42	73	109
42	73	112
12	13	105
12	19	105
12	25	105
12	31	105
12	49	105
12	51	105
12	54	105
12	59	105
12	60	105
12	62	105
12	64	105
12	83	105
12	98	105
12	105	109
43	50	111
43	51	111
43	60	111
43	83	111
43	93	111
43	98	111
43	102	111
43	109	111
95	98	112
95	109	112
95	111	112
42	49	94
42	51	94
42	54	94
42	60	94
42	89	94
42	94	98
42	94	112
3	9	89
3	15	89
3	21	89
3	25	89
3	26	89
3	28	89
3	33	89
3	35	89
3	52	89
3	54	89
3	55	89
3	59	89
3	60	89
3	68	89
3	74	89
3	76	89
3	83	89
3	86	89
3	87	89
3	89	90
3	89	93
3	89	98
12	13	60
12	19	60
12	25	60
12	31	60
12	44	60
12	49	60
12	51	60
12	54	60
12	59	60
12	60	62
12	60	64
12	60	69
12	60	83
12	60	98
12	60	109
12	60	111
43	50	102
43	51	102
43	60	102
43	83	102
43	93	102
43	98	102
43	102	109
12	13	51
12	19	51
12	25	51
12	31	51
12	44	51
12	49	51
12	51	54
12	51	59
12	51	62
12	51	64
12	51	69
12	51	83
12	51	98
12	51	109
12	51	111
27	38	94
3	9	21
3	15	21
3	21	25
3	21	26
3	21	28
3	21	33
3	21	35
3	21	52
3	21	54
3	21	55
3	21	59
3	21	60
3	21	74
3	21	76
3	21	83
3	21	86
3	21	87
3	21	90
3	21	93
3	21	98
12	13	59
12	19	59
12	25	59
12	31	59
12	44	59
12	49	59
12	54	59
12	59	62
12	59	64
12	59	69
12	59	83
12	59	98
12	59	109
12	59	111
42	49	60
42	51	60
42	54	60
42	60	83
42	60	89
42	60	98
42	60	109
42	60	112
12	13	44
12	19	44
12	31	44
12	44	49
12	44	54
12	44	62
12	44	64
12	44	69
12	44	83
12	44	98
29	31	54
29	34	54
29	50	54
29	52	54
29	54	55
29	54	74
29	54	90
29	54	93
29	54	97
29	54	104
42	49	83
42	51	83
42	54	83
42	83	89
42	83	98
42	83	109
42	83	112
20	25	102
20	51	102
20	54	102
20	85	102
20	93	102
20	98	102
20	102	109
20	102	112
42	49	112
42	51	112
42	54	112
42	89	112
42	98	112
42	109	112
67	83	102
67	98	102
67	100	102
30	49	98
30	54	98
30	55	98
30	89	98
30	94	98
30	98	105
20	25	51
20	25	54
20	25	85
20	25	93
20	25	98
20	25	109
20	25	112
12	13	62
12	19	62
12	25	62
12	31	62
12	49	62
12	54	62
12	62	64
12	62	69
12	62	83
12	62	98
12	62	109
12	62	111
30	49	54
30	49	55
30	49	89
30	49	94
30	49	105
3	9	93
3	15	93
3	25	93
3	26	93
3	28	93
3	33	93
3	35	93
3	52	93
3	54	93
3	55	93
[truncated: 4,726 more rows]
