# Supplementary material for: A network-based approach to deciphering a dynamic microbiome’s response to a subtle perturbation
Source: Sci Rep. 2020 Nov 11;10:19530. doi: 10.1038/s41598-020-73920-5 (PMC7659003; doi:10.1038/s41598-020-73920-5)
Supplement: Supplementary file 6 — Supplementary Information 6. Supplementary file02_C_Top1000_motif3. [file 41598_2020_73920_MOESM6_ESM.txt]

subgraph id = 6
Nreal : 5225
=================================
Partial list of 2903 members:
12	3	11
43	6	30
43	13	30
43	6	21
43	11	21
43	13	21
43	17	21
43	21	25
43	21	26
43	21	31
42	6	39
42	15	39
42	16	39
42	18	39
48	12	14
48	12	15
48	12	16
48	12	28
48	12	33
42	6	18
42	14	18
42	15	18
42	16	18
95	6	68
95	11	68
95	14	68
95	15	68
95	16	68
95	25	68
95	26	68
95	28	68
95	31	68
95	33	68
95	34	68
95	49	68
95	50	68
95	51	68
95	52	68
95	54	68
95	55	68
95	59	68
95	68	69
95	68	74
95	68	76
95	68	86
95	68	89
95	68	90
94	3	11
94	3	31
94	3	73
29	5	25
29	6	25
29	10	25
29	15	25
29	16	25
29	17	25
29	25	28
48	6	9
48	9	14
48	9	15
48	9	16
48	9	17
48	9	28
48	9	33
48	9	35
48	9	39
48	9	47
48	6	39
48	15	39
48	16	39
48	28	39
48	33	39
48	35	39
48	39	47
94	6	73
94	11	73
94	17	73
94	24	73
94	25	73
94	31	73
94	62	73
94	73	83
94	73	85
94	73	89
95	9	56
95	14	56
95	15	56
95	16	56
95	26	56
95	28	56
95	31	56
95	33	56
95	34	56
95	49	56
95	50	56
95	51	56
95	52	56
95	54	56
95	55	56
95	56	74
95	56	76
95	56	86
95	56	90
95	6	11
95	9	11
95	11	14
95	11	15
95	11	16
95	11	21
95	11	25
95	11	26
95	11	28
95	11	31
95	11	33
95	11	34
95	11	49
95	11	50
95	11	51
95	11	52
95	11	54
95	11	55
95	11	59
95	11	60
95	11	69
95	11	74
95	11	76
95	11	86
95	11	89
95	11	90
94	6	39
94	9	39
94	11	39
94	18	39
94	24	39
94	25	39
94	31	39
94	39	62
94	39	89
95	6	51
95	9	51
95	14	51
95	15	51
95	16	51
95	25	51
95	26	51
95	28	51
95	31	51
95	33	51
95	34	51
95	49	51
95	50	51
95	51	52
95	51	54
95	51	55
95	51	59
95	51	60
95	51	69
95	51	74
95	51	76
95	51	86
95	51	89
95	51	90
94	6	68
94	11	68
94	17	68
94	24	68
94	25	68
94	31	68
94	62	68
94	68	85
94	68	89
67	11	39
67	15	39
67	16	39
67	18	39
67	25	39
67	28	39
67	31	39
67	39	47
67	39	50
67	39	52
67	39	54
67	39	64
56	6	20
20	9	18
20	10	18
20	16	18
20	17	18
29	5	16
29	6	16
29	10	16
29	15	16
29	16	17
29	16	28
48	17	42
48	28	42
48	33	42
48	35	42
43	6	25
43	9	25
43	11	25
43	13	25
43	14	25
43	16	25
43	17	25
43	18	25
43	25	26
43	25	31
43	25	38
43	25	39
43	25	42
94	6	17
94	9	17
94	11	17
94	17	18
94	17	24
94	17	25
94	17	31
94	17	62
94	17	83
94	17	85
94	17	89
44	6	18
44	14	18
44	17	18
44	18	25
44	18	26
44	18	31
44	18	39
95	6	21
95	15	21
95	21	25
95	21	26
95	21	28
95	21	31
95	21	33
95	21	34
95	21	52
95	21	54
95	21	55
95	21	59
95	21	74
95	21	76
95	21	86
95	21	90
94	6	18
94	9	18
94	11	18
94	18	24
94	18	25
94	18	31
94	18	62
94	18	83
94	18	85
94	18	89
27	11	21
27	21	25
95	6	49
95	9	49
95	14	49
95	15	49
95	16	49
95	25	49
95	26	49
95	28	49
95	31	49
95	33	49
95	34	49
95	49	50
95	49	52
95	49	54
95	49	55
95	49	59
95	49	60
95	49	69
95	49	74
95	49	76
95	49	86
95	49	89
95	49	90
56	6	18
56	17	18
56	18	25
56	18	39
44	6	38
44	14	38
44	17	38
44	25	38
44	26	38
44	31	38
27	3	11
94	6	20
94	20	24
94	20	31
94	20	62
94	20	89
27	9	18
27	11	18
27	18	25
43	6	17
43	9	17
43	11	17
43	13	17
43	14	17
43	16	17
43	17	18
43	17	26
43	17	31
43	17	38
43	17	42
95	6	25
95	9	25
95	14	25
95	15	25
95	16	25
95	25	26
95	25	28
95	25	31
95	25	33
95	25	34
95	25	50
95	25	52
95	25	54
95	25	55
95	25	59
95	25	60
95	25	69
95	25	74
95	25	76
95	25	86
95	25	89
95	25	90
43	11	42
43	13	42
43	26	42
43	31	42
43	6	9
43	9	11
43	9	13
43	9	14
43	9	16
43	9	18
43	9	26
43	9	31
43	9	39
20	9	17
20	10	17
20	16	17
38	9	18
38	12	18
43	6	16
43	11	16
43	13	16
43	14	16
43	16	18
43	16	26
43	16	31
43	16	38
43	16	39
29	5	28
29	6	28
29	10	28
29	15	28
29	17	28
43	6	11
43	11	13
43	11	14
43	11	18
43	11	26
43	11	31
43	11	38
43	11	39
44	6	25
44	14	25
44	17	25
44	25	26
44	25	31
44	25	39
44	25	42
105	11	68
105	28	68
105	68	89
105	9	18
105	11	18
105	18	28
105	18	89
105	18	102
95	6	54
95	9	54
95	14	54
95	15	54
95	16	54
95	26	54
95	28	54
95	31	54
95	33	54
95	34	54
95	50	54
95	52	54
95	54	55
95	54	59
95	54	60
95	54	69
95	54	74
95	54	76
95	54	86
95	54	89
95	54	90
69	18	39
95	6	28
95	9	28
95	14	28
95	15	28
95	16	28
95	26	28
95	28	31
95	28	33
95	28	34
95	28	50
95	28	52
95	28	55
95	28	59
95	28	60
95	28	69
95	28	74
95	28	76
95	28	86
95	28	89
95	28	90
67	11	15
67	11	16
67	11	18
67	11	25
67	11	28
67	11	31
67	11	47
67	11	50
67	11	52
67	11	54
67	11	64
67	12	18
67	15	18
67	16	18
67	18	25
67	18	28
67	18	31
67	18	47
67	18	50
67	18	52
67	18	54
67	18	64
20	9	16
20	10	16
30	16	25
30	16	28
95	6	9
95	9	14
95	9	15
95	9	16
95	9	26
95	9	31
95	9	33
95	9	34
95	9	50
95	9	52
95	9	55
95	9	59
95	9	60
95	9	69
95	9	74
95	9	76
95	9	86
95	9	89
95	9	90
29	5	6
29	6	10
29	6	15
29	6	17
56	6	21
56	17	21
56	21	25
56	6	25
56	17	25
56	25	39
67	15	54
67	16	54
67	25	54
67	28	54
67	31	54
67	47	54
67	50	54
67	52	54
67	54	64
56	6	39
113	11	68
113	25	68
113	51	68
113	68	100
113	68	109
30	25	28
105	11	73
105	28	73
105	73	89
67	12	15
67	12	16
67	12	28
29	5	17
29	10	17
29	15	17
112	18	39
94	6	83
94	9	83
94	24	83
94	25	83
94	31	83
94	62	83
94	83	85
94	83	89
105	9	102
105	28	102
105	89	102
43	6	13
43	13	14
43	13	18
43	13	26
43	13	31
43	13	38
43	13	39
95	6	26
95	14	26
95	15	26
95	16	26
95	26	31
95	26	33
95	26	34
95	26	50
95	26	52
95	26	55
95	26	59
95	26	60
95	26	69
95	26	74
95	26	76
95	26	86
95	26	89
95	26	90
105	9	44
105	28	44
105	44	89
43	6	31
43	14	31
43	18	31
43	26	31
43	31	38
43	31	39
42	6	16
42	14	16
42	15	16
95	6	55
95	14	55
95	15	55
95	16	55
95	31	55
95	33	55
95	34	55
95	50	55
95	52	55
95	55	59
95	55	60
95	55	69
95	55	74
95	55	76
95	55	86
95	55	89
95	55	90
67	15	16
67	16	25
67	16	28
67	16	31
67	16	47
67	16	50
67	16	52
67	16	64
111	21	105
48	6	47
48	14	47
48	15	47
48	16	47
48	17	47
48	28	47
48	33	47
48	35	47
29	5	15
29	10	15
95	6	90
95	14	90
95	15	90
95	16	90
95	31	90
95	33	90
95	34	90
95	50	90
95	52	90
95	59	90
95	60	90
95	69	90
95	74	90
95	76	90
95	86	90
95	89	90
113	11	73
113	25	73
113	51	73
113	73	109
113	73	112
94	6	25
94	9	25
94	11	25
94	24	25
94	25	31
94	25	62
94	25	85
94	25	89
83	51	56
48	6	15
48	14	15
48	15	16
48	15	17
48	15	28
48	15	33
48	15	35
95	6	14
95	14	15
95	14	16
95	14	31
95	14	33
95	14	34
95	14	50
95	14	52
95	14	59
95	14	60
95	14	69
95	14	74
95	14	76
95	14	86
95	14	89
43	6	39
43	18	39
43	26	39
44	6	39
44	26	39
44	31	39
105	9	28
105	11	28
105	28	89
94	6	9
94	9	11
94	9	24
94	9	31
94	9	62
94	9	85
94	9	89
113	11	111
113	25	111
113	51	111
113	100	111
113	109	111
95	6	89
95	15	89
95	16	89
95	31	89
95	33	89
95	34	89
95	50	89
95	52	89
95	59	89
95	60	89
95	69	89
95	74	89
95	76	89
95	86	89
113	11	42
113	25	42
56	6	17
51	18	39
105	9	11
105	11	89
44	6	14
44	6	17
44	6	26
44	6	31
20	9	10
12	6	11
113	11	25
113	11	38
113	11	51
113	11	100
113	11	109
113	11	112
113	51	94
95	6	15
95	15	16
95	15	31
95	15	33
95	15	34
95	15	50
95	15	52
95	15	59
95	15	60
95	15	69
95	15	74
95	15	76
95	15	86
67	15	25
67	25	28
67	25	31
67	25	47
67	25	50
67	25	52
67	25	64
44	14	31
44	17	31
44	26	31
44	31	42
94	6	11
94	6	24
94	6	31
94	6	62
94	6	85
94	6	89
95	6	16
95	16	31
95	16	33
95	16	34
95	16	50
95	16	52
95	16	59
95	16	60
95	16	69
95	16	74
95	16	76
95	16	86
67	15	50
67	28	50
67	31	50
67	47	50
67	50	52
67	50	64
48	6	17
48	14	17
48	16	17
48	17	28
48	17	33
48	17	35
43	6	18
43	14	18
43	18	26
95	6	34
95	31	34
95	33	34
95	34	50
95	34	52
95	34	59
95	34	60
95	34	69
95	34	74
95	34	76
95	34	86
42	6	15
42	14	15
95	6	31
95	31	33
95	31	50
95	31	52
95	31	59
95	31	60
95	31	69
95	31	74
95	31	76
95	31	86
67	15	28
67	28	31
67	28	47
67	28	52
67	28	64
95	6	74
95	33	74
95	50	74
95	52	74
95	59	74
95	60	74
95	69	74
95	74	76
95	74	86
48	6	14
48	6	16
48	6	28
48	6	33
48	6	35
27	9	11
27	11	25
113	25	38
113	25	51
113	25	100
113	25	109
113	25	112
95	6	52
95	33	52
95	50	52
95	52	59
95	52	60
95	52	69
95	52	76
95	52	86
44	17	42
44	26	42
44	14	17
44	17	26
95	6	33
95	6	50
95	6	59
95	6	60
95	6	69
95	6	76
95	6	86
113	38	100
113	51	100
113	100	109
43	6	14
43	14	26
43	14	38
29	5	10
67	15	31
67	15	47
67	15	52
67	15	64
94	11	89
94	24	89
94	31	89
94	62	89
94	85	89
113	51	109
113	109	112
44	14	26
113	38	51
43	6	26
43	6	38
67	31	52
67	47	52
67	52	64
95	33	76
95	50	76
95	59	76
95	60	76
95	69	76
95	76	86
95	33	86
95	50	86
95	59	86
95	60	86
95	69	86
43	26	38
27	9	25
83	11	51
48	14	35
48	16	35
48	28	35
48	33	35
95	33	59
95	50	59
95	59	60
95	59	69
48	14	16
48	14	28
48	14	33
94	11	85
94	24	85
94	31	85
94	62	85
67	31	47
67	47	64
83	11	39
42	6	14
95	33	60
95	50	60
95	60	69
94	11	24
94	11	31
94	11	62
95	33	69
95	50	69
111	9	39
105	9	89
67	31	64
95	33	50
94	24	62
94	31	62
48	16	28
48	16	33
48	28	33
94	24	31
12	3	19
12	3	31
12	3	34
12	3	50
12	3	57
12	3	64
12	3	79
12	3	96
12	6	100
12	11	100
48	6	105
48	14	105
48	15	105
48	16	105
48	17	105
48	33	105
48	35	105
48	47	105
43	31	48
43	21	44
43	21	47
43	21	54
43	21	59
43	21	64
43	21	74
43	21	86
43	21	93
43	21	94
43	21	104
43	21	105
43	21	109
42	39	47
42	39	49
42	39	50
42	39	52
42	39	54
42	39	55
42	39	60
42	39	64
42	39	72
42	39	74
42	39	76
42	39	87
42	39	89
42	39	98
42	39	104
42	39	109
20	10	73
20	16	73
20	17	73
48	12	61
48	12	72
48	12	74
48	12	76
48	12	80
48	12	87
48	12	104
42	18	47
42	18	49
42	18	50
42	18	52
42	18	54
42	18	55
42	18	60
42	18	64
42	18	72
42	18	74
42	18	76
42	18	83
42	18	85
42	18	87
42	18	89
42	18	98
42	18	104
42	18	109
12	6	17
12	11	17
42	14	56
42	15	56
42	16	56
43	6	68
43	11	68
43	13	68
43	14	68
43	16	68
43	17	68
43	25	68
43	26	68
43	31	68
95	68	96
95	68	97
95	68	104
95	68	108
95	6	102
95	9	102
95	14	102
95	15	102
95	16	102
95	25	102
95	26	102
95	28	102
95	31	102
95	33	102
95	34	102
95	49	102
95	50	102
95	51	102
95	52	102
95	54	102
95	55	102
95	59	102
95	60	102
95	69	102
95	74	102
95	76	102
95	86	102
95	89	102
95	90	102
20	10	111
20	16	111
20	17	111
20	18	111
43	6	73
43	11	73
43	13	73
43	14	73
43	16	73
43	17	73
43	25	73
43	26	73
43	31	73
20	10	68
20	16	68
20	17	68
94	3	96
29	25	33
29	25	34
29	25	39
29	25	47
29	25	50
29	25	52
29	25	54
29	25	58
29	25	61
29	25	64
29	25	74
29	25	76
29	25	78
29	25	86
29	25	88
29	25	93
29	25	96
29	25	97
29	25	99
29	25	104
29	25	106
29	25	108
29	25	109
20	10	42
20	17	42
43	6	67
43	13	67
43	17	67
12	6	112
12	11	112
30	16	73
30	25	73
30	28	73
30	16	39
30	25	39
30	28	39
43	6	113
43	9	113
43	13	113
43	14	113
43	16	113
43	17	113
43	18	113
43	26	113
43	31	113
43	39	113
20	9	39
20	10	39
20	16	39
20	18	39
12	6	93
12	11	93
95	6	113
95	9	113
95	14	113
95	15	113
95	16	113
95	26	113
95	28	113
95	31	113
95	33	113
95	34	113
95	49	113
95	50	113
95	52	113
95	54	113
95	55	113
95	59	113
95	60	113
95	69	113
95	74	113
95	76	113
95	86	113
95	89	113
95	90	113
29	5	109
29	6	109
29	10	109
29	15	109
29	16	109
29	17	109
29	28	109
48	9	49
48	9	50
48	9	52
48	9	54
48	9	55
48	9	60
48	9	61
48	9	62
48	9	64
48	9	69
48	9	72
48	9	74
48	9	76
48	9	80
48	9	85
48	9	87
48	9	89
48	9	98
48	9	104
48	9	112
48	39	49
48	39	50
48	39	52
48	39	54
48	39	55
48	39	60
48	39	61
48	39	62
48	39	64
48	39	72
48	39	74
48	39	76
48	39	80
48	39	87
48	39	89
48	39	98
48	39	104
94	73	96
94	73	98
94	73	109
94	73	112
48	6	60
48	14	60
48	15	60
48	16	60
48	17	60
48	28	60
48	33	60
48	35	60
48	47	60
95	56	96
95	56	97
95	56	98
95	56	104
95	56	108
29	5	39
29	6	39
29	10	39
29	15	39
29	16	39
29	28	39
48	6	111
48	14	111
48	15	111
48	16	111
48	17	111
48	28	111
48	33	111
48	35	111
48	47	111
12	6	50
12	11	50
67	11	73
67	15	73
67	16	73
67	25	73
67	28	73
67	31	73
67	47	73
67	50	73
67	52	73
67	54	73
67	64	73
95	11	96
95	11	97
95	11	98
95	11	104
95	11	108
94	39	96
94	39	98
94	39	109
12	6	86
12	11	86
12	6	85
12	11	85
95	51	96
95	51	97
95	51	98
95	51	104
95	51	108
42	6	73
42	14	73
42	15	73
42	16	73
12	6	105
43	6	111
43	11	111
43	13	111
43	14	111
43	16	111
43	17	111
43	18	111
43	25	111
43	26	111
43	31	111
94	68	96
94	68	100
94	68	109
67	39	74
67	39	76
67	39	89
67	39	90
67	39	93
67	39	97
67	39	98
67	39	104
67	39	109
12	6	60
12	11	60
43	6	102
43	9	102
43	13	102
43	14	102
43	16	102
43	17	102
43	18	102
43	25	102
43	26	102
43	31	102
43	38	102
12	6	51
12	11	51
27	21	94
12	6	59
12	11	59
42	6	60
42	14	60
42	15	60
42	16	60
29	5	54
29	6	54
29	10	54
29	15	54
29	16	54
29	17	54
29	28	54
20	18	23
20	18	25
20	18	28
20	18	49
20	18	50
20	18	54
20	18	60
20	18	64
20	18	85
20	18	93
20	18	98
20	18	109
42	6	83
42	14	83
42	15	83
42	16	83
38	21	109
29	16	33
29	16	34
29	16	47
29	16	50
29	16	52
29	16	58
29	16	61
29	16	64
29	16	74
29	16	76
29	16	78
29	16	86
29	16	88
29	16	93
29	16	96
29	16	97
29	16	99
29	16	104
29	16	106
29	16	108
20	9	25
20	10	25
20	16	25
20	17	25
48	42	61
48	42	62
48	42	80
12	6	62
12	11	62
43	25	47
43	25	49
43	25	50
43	25	51
43	25	54
43	25	59
43	25	60
43	25	64
43	25	74
43	25	83
43	25	85
43	25	86
43	25	93
43	25	98
43	25	104
43	25	109
43	25	112
94	17	96
94	17	98
94	17	100
94	17	102
94	17	109
94	17	111
94	17	112
42	6	98
42	14	98
42	15	98
42	16	98
44	18	49
44	18	90
44	18	93
44	18	100
44	18	109
44	18	111
95	21	96
95	21	97
95	21	104
95	21	108
48	6	73
48	14	73
48	15	73
48	16	73
48	17	73
48	28	73
48	33	73
48	35	73
48	47	73
48	6	98
48	14	98
48	15	98
48	16	98
48	17	98
48	28	98
48	33	98
48	35	98
48	47	98
12	6	109
12	11	109
94	18	96
94	18	98
94	18	100
94	18	102
94	18	109
94	18	111
27	21	100
27	21	105
27	21	109
27	11	38
27	25	38
48	6	89
48	14	89
48	15	89
48	16	89
48	17	89
48	28	89
48	33	89
48	35	89
48	47	89
95	49	96
95	49	97
95	49	98
95	49	104
95	49	108
43	6	109
43	9	109
43	11	109
43	13	109
43	14	109
43	16	109
43	17	109
43	18	109
43	26	109
43	31	109
43	39	109
44	6	68
44	14	68
44	17	68
44	25	68
44	26	68
44	31	68
43	6	93
43	9	93
43	11	93
43	13	93
43	14	93
43	16	93
43	17	93
43	18	93
43	26	93
43	31	93
43	38	93
43	39	93
43	42	93
56	18	60
56	18	85
56	18	100
56	18	102
56	18	109
56	18	111
44	38	51
44	38	90
44	38	93
44	38	100
44	6	109
44	14	109
44	17	109
44	25	109
44	26	109
44	31	109
44	39	109
20	9	112
20	10	112
20	16	112
20	17	112
94	20	96
67	11	98
67	15	98
67	16	98
67	18	98
67	25	98
67	28	98
67	31	98
67	47	98
67	50	98
67	52	98
67	54	98
67	64	98
56	6	111
56	17	111
56	25	111
27	18	39
27	18	60
27	18	100
27	18	102
27	18	109
27	18	111
27	18	113
20	9	98
20	10	98
20	16	98
20	17	98
43	6	98
43	9	98
43	11	98
43	13	98
43	14	98
43	16	98
43	17	98
43	18	98
43	26	98
43	31	98
43	39	98
30	16	54
30	25	54
30	28	54
29	5	93
29	6	93
29	10	93
29	15	93
29	17	93
29	28	93
43	17	47
43	17	49
43	17	50
43	17	51
43	17	54
43	17	59
43	17	60
43	17	64
43	17	74
43	17	83
43	17	85
43	17	86
43	17	104
43	17	105
43	17	112
95	25	96
95	25	97
95	25	98
95	25	104
95	25	108
43	42	59
43	42	86
48	6	87
48	14	87
48	15	87
48	16	87
48	17	87
48	28	87
48	33	87
48	35	87
48	47	87
43	9	44
43	9	47
43	9	49
43	9	50
43	9	51
43	9	54
43	9	56
43	9	59
43	9	60
43	9	64
43	9	74
43	9	83
43	9	85
43	9	86
43	9	104
43	9	112
95	6	98
95	9	98
95	14	98
95	15	98
95	16	98
95	26	98
95	28	98
95	31	98
95	33	98
95	34	98
95	50	98
95	52	98
95	54	98
95	55	98
95	59	98
95	60	98
95	69	98
95	74	98
95	76	98
95	86	98
95	89	98
95	90	98
56	6	109
56	17	109
56	21	109
56	25	109
56	39	109
20	17	23
20	17	28
20	17	38
20	17	49
20	17	50
20	17	51
20	17	54
20	17	60
20	17	64
20	17	85
20	17	93
20	17	109
20	9	109
20	10	109
20	16	109
12	6	49
12	11	49
38	18	39
38	18	49
38	18	60
38	18	85
38	18	87
38	18	98
38	18	109
30	16	94
43	16	44
43	16	47
43	16	49
43	16	50
43	16	51
43	16	54
43	16	56
43	16	59
43	16	60
43	16	64
43	16	74
43	16	83
43	16	85
43	16	86
43	16	94
43	16	104
43	16	105
43	16	112
38	9	39
43	6	60
43	11	60
43	13	60
43	14	60
43	18	60
43	26	60
43	31	60
43	39	60
29	28	33
29	28	34
29	28	47
29	28	50
29	28	52
29	28	58
29	28	61
29	28	64
29	28	74
29	28	76
29	28	78
29	28	86
29	28	88
29	28	96
29	28	97
29	28	99
29	28	104
29	28	106
29	28	108
43	11	47
43	11	49
43	11	50
43	11	51
43	11	54
43	11	59
43	11	64
43	11	74
43	11	85
43	11	86
43	11	104
43	11	112
44	25	49
44	25	51
44	25	73
44	25	90
44	25	93
44	25	100
44	25	111
94	6	109
94	9	109
94	11	109
94	24	109
94	25	109
94	31	109
94	62	109
94	83	109
94	85	109
94	89	109
48	14	94
48	15	94
48	16	94
48	33	94
48	35	94
48	47	94
105	18	113
48	6	50
48	14	50
48	15	50
48	16	50
48	17	50
48	28	50
48	33	50
48	35	50
48	47	50
69	21	94
95	54	96
95	54	97
95	54	104
95	54	108
69	39	109
95	28	96
95	28	97
95	28	104
95	28	108
12	6	98
12	11	98
48	6	85
48	14	85
48	15	85
48	16	85
48	17	85
48	28	85
48	33	85
48	35	85
48	47	85
42	6	89
42	14	89
42	15	89
42	16	89
67	11	74
67	11	76
67	11	89
67	11	90
67	11	93
67	11	97
67	11	104
67	11	109
67	18	74
67	18	76
67	18	89
67	18	90
67	18	93
67	18	97
67	18	104
67	18	109
42	6	49
42	14	49
42	15	49
42	16	49
56	6	102
56	17	102
56	25	102
48	6	112
48	14	112
48	15	112
48	16	112
48	17	112
48	28	112
48	33	112
48	35	112
48	47	112
44	6	100
44	14	100
44	17	100
44	26	100
44	31	100
20	16	23
20	16	28
20	16	38
20	16	49
20	16	50
20	16	51
20	16	54
20	16	60
20	16	64
20	16	85
20	16	93
20	9	54
20	10	54
30	16	33
30	16	34
30	16	47
30	16	50
30	16	52
30	16	59
30	16	61
30	16	64
30	16	74
30	16	76
30	16	86
30	16	93
30	16	96
30	16	97
30	16	104
30	16	108
30	16	109
12	6	111
12	11	111
20	9	51
20	10	51
83	11	100
83	51	100
95	9	96
95	9	97
95	9	104
95	9	108
12	6	13
12	11	13
69	56	112
12	6	19
12	11	19
42	6	54
42	14	54
42	15	54
42	16	54
69	18	109
29	6	33
29	6	34
29	6	47
29	6	50
29	6	52
29	6	58
29	6	61
29	6	64
29	6	74
29	6	76
29	6	78
29	6	86
29	6	88
29	6	96
29	6	97
29	6	99
29	6	104
29	6	106
29	6	108
12	6	25
12	11	25
56	21	100
48	6	49
48	14	49
48	15	49
48	16	49
48	17	49
48	28	49
48	33	49
48	35	49
48	47	49
44	6	111
44	14	111
44	17	111
44	26	111
44	31	111
38	12	87
56	25	60
56	25	85
56	25	100
67	54	74
67	54	76
67	54	89
67	54	90
67	54	93
67	54	94
67	54	97
67	54	104
67	54	109
12	6	64
12	11	64
29	5	74
29	10	74
29	15	74
29	17	74
56	39	60
30	25	33
30	25	34
30	25	47
30	25	50
30	25	52
30	25	59
30	25	61
30	25	64
30	25	74
30	25	76
30	25	86
30	25	93
30	25	96
30	25	97
30	25	104
30	25	108
30	25	109
12	6	31
12	11	31
44	6	73
44	14	73
44	17	73
44	26	73
44	31	73
29	5	104
29	10	104
29	15	104
29	17	104
29	5	34
29	10	34
29	15	34
29	17	34
43	6	83
43	13	83
43	14	83
43	18	83
43	26	83
43	31	83
12	6	54
12	11	54
69	21	105
69	21	109
43	6	50
3	6	105
3	13	105
3	15	105
3	24	105
3	26	105
3	33	105
3	35	105
3	47	105
3	52	105
3	54	105
3	55	105
3	60	105
3	61	105
3	62	105
3	66	105
3	74	105
3	76	105
3	86	105
3	90	105
3	91	105
3	97	105
3	98	105
3	101	105
3	104	105
3	105	108
12	13	100
12	17	100
12	19	100
12	24	100
12	25	100
12	31	100
12	34	100
12	35	100
12	47	100
12	49	100
12	50	100
12	51	100
12	52	100
12	54	100
12	55	100
12	57	100
12	59	100
12	60	100
12	62	100
12	64	100
12	66	100
12	79	100
12	85	100
12	86	100
12	90	100
12	93	100
12	96	100
12	98	100
12	100	101
12	100	102
12	100	105
12	100	108
12	100	109
12	100	111
48	49	105
48	50	105
48	52	105
48	54	105
48	55	105
48	60	105
48	61	105
48	62	105
48	64	105
48	72	105
48	74	105
48	76	105
48	80	105
48	87	105
48	98	105
48	104	105
43	48	86
43	48	93
20	23	73
20	25	73
20	28	73
20	49	73
20	50	73
20	51	73
20	54	73
20	64	73
20	73	85
20	73	93
20	73	98
20	73	109
20	73	112
12	13	17
12	17	19
12	17	24
12	17	25
[truncated: 13,174 more rows]
