# Supplementary material for: A network-based approach to deciphering a dynamic microbiome’s response to a subtle perturbation
Source: Sci Rep. 2020 Nov 11;10:19530. doi: 10.1038/s41598-020-73920-5 (PMC7659003; doi:10.1038/s41598-020-73920-5)
Supplement: Supplementary file 7 — Supplementary Information 7. Supplementary file03_C_Top1500_motif3. [file 41598_2020_73920_MOESM7_ESM.txt]

subgraph id = 6
Nreal : 7127
=================================
Partial list of 3003 members:
12	3	10
12	3	11
43	1	21
43	5	21
43	6	21
43	10	21
43	17	21
43	21	24
43	21	34
42	6	39
42	10	39
42	13	39
42	15	39
42	16	39
42	22	39
42	25	39
42	28	39
42	33	39
42	35	39
94	3	16
94	3	64
29	6	25
29	10	25
29	19	25
29	24	25
29	25	28
48	6	39
48	15	39
48	28	39
48	33	39
48	35	39
48	39	47
95	5	56
95	14	56
95	15	56
95	16	56
95	31	56
95	33	56
95	34	56
95	47	56
95	49	56
95	51	56
95	52	56
95	54	56
95	55	56
95	56	58
95	56	61
95	56	64
95	56	74
95	56	76
95	56	78
95	56	86
95	56	90
95	5	11
95	6	11
95	9	11
95	11	14
95	11	15
95	11	16
95	11	19
95	11	28
95	11	31
95	11	33
95	11	34
95	11	47
95	11	49
95	11	50
95	11	51
95	11	52
95	11	54
95	11	55
95	11	58
95	11	59
95	11	60
95	11	61
95	11	64
95	11	69
95	11	74
95	11	76
95	11	78
95	11	86
95	11	87
95	11	89
95	11	90
95	11	93
94	6	39
94	16	39
94	18	39
94	24	39
94	25	39
94	31	39
94	39	47
94	39	64
94	39	86
95	5	51
95	6	51
95	9	51
95	14	51
95	15	51
95	16	51
95	19	51
95	28	51
95	31	51
95	33	51
95	34	51
95	47	51
95	50	51
95	51	52
95	51	54
95	51	55
95	51	58
95	51	59
95	51	60
95	51	61
95	51	64
95	51	74
95	51	76
95	51	78
95	51	86
95	51	87
95	51	89
95	51	90
95	51	93
94	6	68
94	17	68
94	24	68
94	25	68
94	68	86
67	5	39
67	13	39
67	16	39
67	25	39
67	33	39
67	34	39
67	39	47
67	39	50
67	39	52
67	39	54
67	39	58
67	39	59
67	39	61
67	39	64
48	19	42
43	5	25
43	6	25
43	9	25
43	10	25
43	13	25
43	14	25
43	16	25
43	17	25
43	18	25
43	24	25
43	25	26
43	25	31
43	25	34
43	25	39
94	6	17
94	16	17
94	17	18
94	17	24
94	17	25
94	17	31
94	17	47
94	17	60
94	17	64
94	17	83
94	17	85
94	17	86
94	17	89
95	5	21
95	6	21
95	15	21
95	19	21
95	21	28
95	21	33
95	21	34
95	21	52
95	21	55
95	21	58
95	21	59
95	21	61
95	21	76
95	21	78
95	21	86
95	21	90
94	6	18
94	16	18
94	18	24
94	18	25
94	18	31
94	18	47
94	18	64
94	18	83
94	18	86
27	6	21
95	5	49
95	6	49
95	9	49
95	14	49
95	15	49
95	16	49
95	19	49
95	28	49
95	31	49
95	33	49
95	34	49
95	47	49
95	49	50
95	49	52
95	49	54
95	49	55
95	49	58
95	49	59
95	49	60
95	49	61
95	49	64
95	49	74
95	49	76
95	49	78
95	49	86
95	49	87
95	49	89
95	49	90
95	49	93
56	6	18
56	9	18
56	17	18
56	18	28
56	18	39
44	5	38
44	14	38
44	28	38
44	31	38
44	34	38
27	3	11
27	6	18
27	9	18
27	11	18
27	18	25
43	5	17
43	6	17
43	9	17
43	10	17
43	11	17
43	13	17
43	14	17
43	16	17
43	17	18
43	17	24
43	17	26
43	17	27
43	17	31
43	17	34
43	5	42
43	24	42
43	31	42
43	34	42
43	1	9
43	5	9
43	6	9
43	9	10
43	9	11
43	9	13
43	9	14
43	9	16
43	9	18
43	9	24
43	9	26
43	9	31
43	9	34
20	6	17
20	10	17
20	14	17
20	16	17
38	6	18
38	9	18
38	12	18
38	15	18
38	16	18
38	17	18
43	1	16
43	5	16
43	6	16
43	10	16
43	11	16
43	13	16
43	14	16
43	16	18
43	16	24
43	16	26
43	16	27
43	16	31
43	16	34
43	16	39
29	6	28
29	10	28
29	19	28
29	24	28
43	5	11
43	6	11
43	10	11
43	11	13
43	11	14
43	11	18
43	11	24
43	11	31
43	11	34
43	11	38
43	11	39
44	5	25
44	6	25
44	9	25
44	14	25
44	17	25
44	25	28
44	25	31
44	25	34
44	25	39
105	6	18
105	9	18
105	11	18
105	15	18
105	18	28
105	18	31
105	18	49
105	18	50
105	18	83
105	18	90
105	18	96
105	18	102
95	5	54
95	6	54
95	9	54
95	14	54
95	15	54
95	16	54
95	19	54
95	28	54
95	31	54
95	33	54
95	34	54
95	47	54
95	50	54
95	52	54
95	54	55
95	54	58
95	54	59
95	54	60
95	54	61
95	54	64
95	54	74
95	54	76
95	54	78
95	54	86
95	54	87
95	54	89
95	54	90
95	54	93
69	16	39
69	18	39
69	25	39
69	39	54
95	5	28
95	6	28
95	9	28
95	14	28
95	15	28
95	16	28
95	19	28
95	28	31
95	28	33
95	28	34
95	28	47
95	28	50
95	28	52
95	28	55
95	28	58
95	28	59
95	28	60
95	28	61
95	28	64
95	28	69
95	28	74
95	28	76
95	28	78
95	28	86
95	28	87
95	28	89
95	28	90
95	28	93
20	6	16
20	10	16
20	14	16
30	6	16
30	10	16
30	16	25
30	16	28
95	5	9
95	6	9
95	9	14
95	9	15
95	9	16
95	9	19
95	9	31
95	9	33
95	9	34
95	9	47
95	9	52
95	9	55
95	9	58
95	9	59
95	9	61
95	9	64
95	9	74
95	9	76
95	9	78
95	9	86
95	9	87
95	9	90
95	9	93
69	16	56
69	49	56
69	51	56
69	54	56
69	9	18
69	16	18
69	17	18
69	18	25
69	18	49
69	18	54
29	6	10
29	6	19
29	6	24
56	6	21
56	17	21
56	21	28
38	12	16
67	5	54
67	13	54
67	16	54
67	25	54
67	33	54
67	34	54
67	47	54
67	50	54
67	52	54
67	54	58
67	54	59
67	54	61
67	54	64
56	6	39
56	28	39
30	6	25
30	10	25
30	25	28
105	6	73
105	15	73
105	49	73
105	73	90
105	73	96
69	17	21
67	5	12
67	12	16
67	12	58
67	12	61
94	6	83
94	16	83
94	24	83
94	25	83
94	31	83
94	47	83
94	60	83
94	64	83
94	83	85
94	83	86
94	83	89
105	6	102
105	15	102
105	28	102
105	31	102
105	49	102
105	50	102
105	90	102
105	96	102
43	1	13
43	5	13
43	6	13
43	10	13
43	13	14
43	13	18
43	13	24
43	13	26
43	13	27
43	13	31
43	13	34
43	13	38
43	13	39
43	1	31
43	5	31
43	6	31
43	10	31
43	14	31
43	18	31
43	24	31
43	26	31
43	27	31
43	31	34
43	31	38
43	31	39
42	6	16
42	10	16
42	13	16
42	15	16
42	16	17
42	16	22
42	16	25
42	16	27
42	16	28
42	16	33
42	16	35
95	5	55
95	6	55
95	14	55
95	15	55
95	16	55
95	19	55
95	31	55
95	33	55
95	34	55
95	47	55
95	50	55
95	52	55
95	55	58
95	55	59
95	55	60
95	55	61
95	55	64
95	55	69
95	55	74
95	55	76
95	55	78
95	55	86
95	55	87
95	55	89
95	55	90
95	55	93
67	5	16
67	13	16
67	16	25
67	16	33
67	16	34
67	16	47
67	16	50
67	16	52
67	16	58
67	16	59
67	16	61
67	16	64
111	54	105
111	60	105
30	6	28
30	10	28
48	6	47
48	15	47
48	17	47
48	19	47
48	28	47
48	33	47
48	35	47
95	5	90
95	6	90
95	14	90
95	15	90
95	16	90
95	19	90
95	31	90
95	33	90
95	34	90
95	47	90
95	50	90
95	52	90
95	58	90
95	59	90
95	60	90
95	61	90
95	64	90
95	69	90
95	74	90
95	76	90
95	78	90
95	86	90
95	87	90
95	89	90
95	90	93
113	16	73
113	17	73
113	25	73
113	49	73
113	51	73
113	54	73
113	73	93
113	73	109
113	73	112
94	6	25
94	16	25
94	24	25
94	25	31
94	25	47
94	25	60
94	25	64
94	25	85
94	25	86
94	25	89
83	49	56
83	51	56
48	6	15
48	15	17
48	15	19
48	15	28
48	15	33
48	15	35
95	5	14
95	6	14
95	14	15
95	14	16
95	14	19
95	14	31
95	14	33
95	14	34
95	14	47
95	14	50
95	14	52
95	14	58
95	14	59
95	14	60
95	14	61
95	14	64
95	14	69
95	14	74
95	14	76
95	14	78
95	14	86
95	14	87
95	14	89
95	14	93
43	1	39
43	5	39
43	6	39
43	10	39
43	18	39
43	24	39
43	26	39
43	34	39
38	6	9
38	9	15
38	9	16
38	9	17
44	5	39
44	6	39
44	28	39
44	31	39
44	34	39
105	6	28
105	9	28
105	11	28
105	15	28
105	28	31
105	28	49
105	28	50
105	28	83
105	28	90
105	28	96
105	28	98
113	16	111
113	17	111
113	31	111
113	100	111
95	5	89
95	6	89
95	15	89
95	16	89
95	19	89
95	31	89
95	33	89
95	34	89
95	47	89
95	50	89
95	52	89
95	58	89
95	59	89
95	61	89
95	64	89
95	69	89
95	74	89
95	76	89
95	78	89
95	86	89
95	87	89
95	89	93
113	31	42
113	42	93
56	6	17
56	9	17
56	17	28
51	18	39
105	6	11
105	9	11
105	11	15
105	11	31
105	11	49
105	11	50
105	11	90
105	11	96
105	11	98
44	5	6
44	6	9
44	6	14
44	6	17
44	6	28
44	6	31
44	6	34
12	6	10
12	6	11
113	49	94
113	54	94
95	5	15
95	6	15
95	15	16
95	15	19
95	15	31
95	15	33
95	15	34
95	15	47
95	15	50
95	15	52
95	15	58
95	15	59
95	15	60
95	15	61
95	15	64
95	15	69
95	15	74
95	15	76
95	15	78
95	15	86
95	15	87
95	15	93
67	5	25
67	13	25
67	25	33
67	25	34
67	25	47
67	25	50
67	25	52
67	25	58
67	25	61
67	25	64
44	5	31
44	9	31
44	14	31
44	17	31
44	28	31
44	31	34
94	6	16
94	6	24
94	6	31
94	6	47
94	6	60
94	6	64
94	6	85
94	6	86
94	6	89
95	5	16
95	6	16
95	16	19
95	16	31
95	16	33
95	16	34
95	16	47
95	16	50
95	16	52
95	16	58
95	16	59
95	16	60
95	16	61
95	16	64
95	16	74
95	16	76
95	16	78
95	16	86
95	16	87
95	16	93
20	6	10
20	10	14
67	5	50
67	13	50
67	33	50
67	34	50
67	47	50
67	50	52
67	50	58
67	50	59
67	50	61
67	50	64
48	6	17
48	17	19
48	17	28
48	17	33
48	17	35
43	5	18
43	6	18
43	10	18
43	18	24
43	18	26
43	18	34
95	5	34
95	6	34
95	19	34
95	31	34
95	33	34
95	34	47
95	34	50
95	34	52
95	34	58
95	34	59
95	34	60
95	34	61
95	34	64
95	34	69
95	34	74
95	34	76
95	34	78
95	34	86
95	34	87
95	34	93
42	6	15
42	10	15
42	13	15
42	15	17
42	15	22
42	15	25
42	15	27
42	15	28
42	15	33
42	15	35
95	5	31
95	6	31
95	19	31
95	31	33
95	31	47
95	31	50
95	31	52
95	31	58
95	31	59
95	31	60
95	31	61
95	31	64
95	31	69
95	31	74
95	31	76
95	31	78
95	31	86
95	31	87
95	31	93
95	5	74
95	6	74
95	19	74
95	33	74
95	47	74
95	50	74
95	52	74
95	58	74
95	59	74
95	60	74
95	61	74
95	64	74
95	69	74
95	74	76
95	74	78
95	74	86
95	74	87
95	74	93
48	6	19
48	6	28
48	6	33
48	6	35
27	6	11
27	9	11
113	16	25
113	17	25
113	25	31
113	25	39
113	25	49
113	25	51
113	25	54
113	25	93
113	25	98
113	25	100
113	25	109
113	25	112
95	5	52
95	6	52
95	19	52
95	33	52
95	47	52
95	50	52
95	52	58
95	52	59
95	52	60
95	52	61
95	52	64
95	52	69
95	52	76
95	52	78
95	52	86
95	52	87
95	52	93
44	5	17
44	9	17
44	14	17
44	17	28
44	17	34
95	5	6
95	6	19
95	6	33
95	6	47
95	6	50
95	6	58
95	6	59
95	6	60
95	6	61
95	6	64
95	6	69
95	6	76
95	6	78
95	6	86
95	6	87
95	6	93
113	16	100
113	31	100
113	38	100
113	54	100
113	93	100
113	98	100
113	100	109
43	1	14
43	5	14
43	6	14
43	10	14
43	14	24
43	14	26
43	14	27
43	14	34
43	14	38
94	16	89
94	24	89
94	31	89
94	47	89
94	64	89
94	85	89
94	86	89
112	54	105
56	6	9
56	6	28
113	16	109
113	17	109
113	31	109
113	39	109
113	49	109
113	51	109
113	54	109
113	98	109
113	109	112
113	16	51
113	17	51
113	31	51
113	51	54
113	51	93
113	51	98
112	17	18
112	18	49
112	18	54
43	5	6
43	6	10
43	6	24
43	6	26
43	6	34
67	5	52
67	13	52
67	33	52
67	34	52
67	47	52
67	52	58
67	52	59
67	52	61
67	52	64
95	5	76
95	19	76
95	33	76
95	47	76
12	3	57
12	3	64
12	3	78
12	3	79
12	3	92
12	3	96
48	19	105
48	33	105
48	35	105
48	47	105
43	21	52
43	21	55
43	21	59
43	21	62
43	21	78
43	21	86
43	21	88
43	21	94
43	21	96
43	21	97
43	21	101
43	21	109
42	39	47
42	39	50
42	39	52
42	39	54
42	39	58
42	39	59
42	39	61
42	39	62
42	39	64
42	39	72
42	39	74
42	39	76
42	39	80
42	39	91
42	39	104
42	39	107
42	39	109
20	6	73
20	10	73
20	16	73
20	17	73
48	12	58
48	12	61
48	12	72
48	12	87
48	12	91
48	12	104
48	12	107
12	6	17
12	10	17
12	11	17
42	10	56
42	13	56
42	15	56
42	16	56
42	22	56
42	33	56
42	35	56
43	5	68
43	6	68
43	10	68
43	13	68
43	17	68
43	24	68
43	25	68
43	27	68
43	34	68
95	5	102
95	6	102
95	14	102
95	15	102
95	16	102
95	19	102
95	28	102
95	31	102
95	33	102
95	34	102
95	47	102
95	49	102
95	50	102
95	52	102
95	54	102
95	55	102
95	58	102
95	59	102
95	60	102
95	61	102
95	64	102
95	69	102
95	74	102
95	76	102
95	78	102
95	86	102
95	87	102
95	89	102
95	90	102
95	93	102
43	5	73
43	6	73
43	10	73
43	13	73
43	16	73
43	17	73
43	24	73
43	25	73
43	27	73
43	34	73
94	3	96
29	25	33
29	25	34
29	25	39
29	25	41
29	25	45
29	25	50
29	25	52
29	25	58
29	25	64
29	25	72
29	25	76
29	25	78
29	25	86
29	25	88
29	25	93
29	25	96
29	25	99
29	25	101
29	25	103
29	25	106
29	25	108
29	25	109
43	6	67
43	10	67
43	24	67
12	6	112
12	10	112
12	11	112
43	5	113
43	6	113
43	10	113
43	13	113
43	14	113
43	18	113
43	24	113
43	34	113
20	6	39
20	10	39
20	16	39
12	6	93
12	10	93
12	11	93
29	6	109
29	10	109
29	19	109
29	24	109
29	28	109
48	39	52
48	39	54
48	39	58
48	39	61
48	39	64
48	39	72
48	39	74
48	39	76
48	39	80
48	39	91
48	39	101
48	39	104
48	39	107
95	56	96
95	56	97
95	56	98
95	56	99
95	56	104
95	56	106
95	56	108
29	6	39
29	10	39
29	24	39
29	28	39
48	6	111
48	15	111
48	17	111
48	19	111
48	33	111
48	35	111
48	47	111
12	6	50
12	10	50
12	11	50
67	5	73
67	13	73
67	16	73
67	25	73
67	33	73
67	34	73
67	47	73
67	52	73
67	54	73
67	58	73
67	59	73
67	61	73
67	64	73
95	11	96
95	11	97
95	11	98
95	11	99
95	11	104
95	11	106
95	11	108
3	2	18
94	39	96
94	39	101
94	39	109
12	6	86
12	10	86
12	11	86
12	6	85
12	10	85
12	11	85
95	51	96
95	51	97
95	51	98
95	51	99
95	51	104
95	51	106
95	51	108
42	6	73
42	10	73
42	13	73
42	15	73
42	16	73
42	17	73
42	22	73
42	25	73
42	27	73
42	33	73
42	35	73
12	10	105
43	5	111
43	6	111
43	10	111
43	13	111
43	14	111
43	16	111
43	17	111
43	24	111
43	26	111
43	31	111
43	34	111
94	68	96
94	68	100
94	68	101
94	68	109
67	39	72
67	39	74
67	39	76
67	39	96
67	39	97
67	39	99
67	39	104
67	39	106
67	39	108
67	39	109
43	5	102
43	6	102
43	10	102
43	13	102
43	14	102
43	16	102
43	17	102
43	18	102
43	24	102
43	31	102
43	34	102
43	38	102
12	6	51
12	10	51
12	11	51
56	20	87
27	21	94
12	6	59
12	10	59
12	11	59
20	6	25
20	10	25
20	14	25
20	16	25
20	17	25
48	42	101
43	25	47
43	25	49
43	25	50
43	25	51
43	25	52
43	25	54
43	25	55
43	25	60
43	25	62
43	25	64
43	25	74
43	25	78
43	25	83
43	25	85
43	25	86
43	25	88
43	25	93
43	25	96
43	25	97
43	25	98
43	25	101
43	25	104
43	25	109
43	25	112
94	17	96
94	17	98
94	17	101
94	17	102
94	17	109
42	6	98
42	10	98
42	13	98
42	15	98
42	16	98
42	17	98
42	22	98
42	25	98
42	28	98
42	33	98
42	35	98
95	21	96
95	21	97
95	21	99
95	21	106
95	21	108
48	6	73
48	15	73
48	17	73
48	19	73
48	33	73
48	35	73
48	47	73
48	6	98
48	15	98
48	17	98
48	19	98
48	28	98
48	33	98
48	35	98
48	47	98
12	6	109
12	10	109
94	18	96
94	18	100
94	18	101
94	18	102
94	18	109
27	21	100
27	21	109
27	11	38
48	6	89
48	15	89
48	17	89
48	19	89
48	28	89
48	33	89
48	35	89
48	47	89
95	49	96
95	49	97
95	49	98
95	49	99
95	49	104
95	49	106
95	49	108
43	5	109
43	6	109
43	9	109
43	10	109
43	13	109
43	14	109
43	16	109
43	17	109
43	18	109
43	24	109
43	26	109
43	31	109
43	34	109
43	39	109
44	5	68
44	6	68
44	17	68
44	25	68
44	34	68
43	1	93
43	5	93
43	6	93
43	9	93
43	10	93
43	11	93
43	13	93
43	14	93
43	16	93
43	17	93
43	24	93
43	26	93
43	27	93
43	31	93
43	34	93
43	42	93
56	18	87
56	18	100
56	18	101
56	18	109
44	38	78
44	38	90
44	38	96
44	38	97
44	38	108
44	5	109
44	6	109
44	9	109
44	14	109
44	17	109
44	25	109
44	28	109
44	31	109
44	34	109
44	39	109
3	2	9
56	6	111
56	17	111
27	18	39
27	18	50
27	18	87
27	18	100
27	18	102
27	18	109
27	18	113
20	6	98
20	10	98
20	14	98
20	16	98
20	17	98
3	2	28
43	1	98
43	5	98
43	6	98
43	10	98
43	11	98
43	13	98
43	14	98
43	16	98
43	17	98
43	24	98
43	26	98
43	31	98
43	34	98
29	6	93
29	10	93
29	19	93
29	24	93
29	28	93
43	17	47
43	17	49
43	17	50
43	17	51
43	17	52
43	17	54
43	17	55
43	17	60
43	17	62
43	17	64
43	17	74
43	17	78
43	17	83
43	17	85
43	17	86
43	17	88
43	17	96
43	17	97
43	17	101
43	17	104
3	2	15
43	42	78
43	42	86
43	42	88
43	42	96
43	42	97
43	42	101
48	6	87
48	15	87
48	17	87
48	19	87
48	28	87
48	33	87
48	35	87
48	47	87
43	9	47
43	9	49
43	9	51
43	9	52
43	9	54
43	9	55
43	9	59
43	9	62
43	9	64
43	9	74
43	9	78
43	9	85
43	9	86
43	9	88
43	9	96
43	9	97
43	9	101
43	9	104
43	9	112
95	5	98
95	6	98
95	14	98
95	15	98
95	16	98
95	19	98
95	28	98
95	31	98
95	33	98
95	34	98
95	47	98
95	50	98
95	52	98
95	54	98
95	55	98
95	58	98
95	59	98
95	61	98
95	64	98
95	74	98
95	76	98
95	78	98
95	86	98
95	87	98
95	89	98
95	90	98
95	93	98
56	6	109
56	9	109
56	17	109
56	21	109
56	28	109
56	39	109
20	17	22
20	17	23
20	17	24
20	17	28
20	17	31
20	17	35
20	17	36
20	17	47
20	17	49
20	17	52
20	17	54
20	17	60
20	17	64
20	17	74
20	17	76
20	17	85
20	17	86
20	17	88
20	17	89
20	17	96
20	17	99
20	17	101
20	17	104
20	17	109
20	6	109
20	10	109
20	14	109
20	16	109
12	6	49
12	10	49
12	11	49
38	18	39
38	18	47
38	18	49
38	18	50
38	18	52
38	18	54
38	18	55
38	18	74
38	18	87
38	18	104
30	10	94
43	16	44
43	16	47
43	16	49
43	16	50
43	16	51
43	16	52
43	16	54
43	16	55
43	16	56
43	16	59
43	16	60
43	16	62
43	16	64
43	16	74
43	16	78
43	16	83
43	16	85
43	16	86
43	16	88
43	16	96
43	16	97
43	16	101
43	16	104
43	16	105
43	16	112
38	6	39
38	15	39
38	16	39
43	1	60
43	5	60
43	6	60
43	10	60
43	11	60
43	13	60
43	14	60
43	24	60
43	26	60
43	31	60
43	34	60
29	28	33
29	28	34
29	28	41
29	28	45
29	28	50
29	28	52
29	28	58
29	28	64
29	28	72
29	28	76
29	28	78
29	28	86
29	28	88
29	28	96
29	28	99
29	28	101
29	28	103
29	28	106
29	28	108
43	11	47
43	11	49
43	11	50
43	11	51
43	11	52
43	11	54
43	11	55
43	11	59
43	11	62
43	11	64
43	11	74
43	11	78
43	11	85
43	11	86
43	11	88
43	11	96
43	11	97
43	11	101
43	11	104
43	11	112
44	25	49
44	25	50
44	25	51
44	25	55
44	25	73
44	25	78
44	25	90
44	25	93
44	25	96
44	25	97
44	25	98
44	25	108
94	6	109
94	16	109
94	24	109
94	25	109
94	31	109
94	47	109
94	60	109
94	64	109
94	83	109
94	85	109
94	86	109
94	89	109
48	33	94
48	35	94
105	18	113
95	54	96
95	54	97
95	54	99
95	54	104
95	54	106
95	54	108
69	39	109
95	28	96
95	28	97
95	28	99
95	28	104
95	28	106
95	28	108
48	6	85
48	15	85
48	17	85
48	19	85
48	28	85
48	33	85
48	35	85
48	47	85
42	6	89
42	10	89
42	13	89
42	15	89
42	16	89
42	17	89
42	22	89
42	25	89
42	27	89
42	28	89
42	33	89
42	35	89
3	2	52
20	16	22
20	16	23
20	16	24
20	16	28
20	16	31
20	16	35
20	16	36
20	16	47
20	16	49
20	16	52
20	16	54
20	16	60
20	16	64
20	16	74
20	16	76
20	16	85
20	16	86
20	16	88
20	16	89
20	16	96
20	16	99
20	16	101
20	16	104
20	6	54
20	10	54
20	14	54
30	16	34
30	16	50
30	16	58
30	16	59
30	16	64
30	16	72
30	16	76
30	16	78
30	16	86
30	16	93
30	16	96
30	16	99
30	16	106
30	16	109
12	6	111
12	10	111
95	9	96
95	9	97
95	9	99
95	9	104
95	9	106
95	9	108
12	6	13
12	10	13
12	11	13
69	56	98
12	6	19
12	10	19
12	11	19
42	6	54
42	10	54
42	13	54
42	15	54
42	16	54
42	17	54
42	22	54
42	25	54
42	27	54
42	28	54
42	33	54
42	35	54
69	18	83
69	18	109
29	6	33
29	6	34
29	6	41
29	6	45
29	6	50
29	6	52
29	6	58
29	6	64
29	6	72
29	6	76
29	6	78
29	6	86
29	6	88
29	6	96
29	6	99
29	6	101
29	6	103
29	6	106
29	6	108
12	6	25
12	10	25
56	21	100
56	21	101
48	6	49
48	15	49
48	17	49
48	19	49
48	28	49
48	33	49
48	35	49
48	47	49
44	5	111
44	6	111
44	14	111
44	17	111
44	31	111
44	34	111
38	12	87
38	12	104
67	54	72
67	54	74
67	54	76
67	54	93
67	54	94
67	54	96
67	54	97
67	54	99
67	54	104
67	54	106
67	54	108
67	54	109
3	2	74
12	6	64
12	10	64
12	11	64
56	39	101
30	25	34
30	25	50
30	25	58
30	25	64
30	25	72
30	25	76
30	25	78
30	25	86
30	25	93
30	25	96
30	25	99
30	25	106
30	25	109
12	6	31
12	10	31
12	11	31
44	5	73
44	6	73
44	17	73
44	34	73
29	10	34
29	19	34
29	24	34
43	1	83
43	5	83
43	6	83
43	10	83
43	13	83
43	14	83
43	18	83
43	24	83
43	26	83
43	31	83
43	34	83
12	6	54
12	10	54
12	11	54
69	21	109
43	1	50
43	5	50
43	6	50
43	10	50
43	13	50
43	14	50
43	18	50
43	24	50
43	26	50
43	31	50
43	34	50
43	39	50
94	6	100
94	16	100
94	24	100
94	25	100
94	31	100
94	47	100
94	60	100
94	64	100
94	85	100
94	86	100
94	89	100
43	1	105
43	5	105
43	10	105
43	13	105
43	14	105
43	24	105
43	26	105
43	34	105
67	12	72
67	12	97
67	12	99
67	12	104
67	12	106
29	10	50
29	19	50
29	24	50
42	6	109
42	10	109
42	13	109
42	15	109
42	16	109
42	17	109
42	22	109
42	25	109
42	28	109
42	33	109
42	35	109
94	83	96
94	83	98
94	83	101
3	2	76
3	2	90
27	6	39
27	11	39
27	25	39
43	5	51
43	6	51
43	10	51
43	13	51
43	14	51
43	24	51
43	26	51
43	27	51
43	31	51
43	34	51
43	13	44
43	13	47
43	13	49
43	13	52
43	13	54
43	13	55
43	13	56
43	13	59
43	13	62
43	13	64
43	13	74
43	13	78
43	13	85
43	13	86
43	13	88
43	13	94
43	13	96
43	13	97
43	13	101
43	13	104
43	13	112
43	31	47
43	31	49
43	31	52
43	31	54
43	31	55
43	31	56
43	31	59
43	31	62
43	31	64
43	31	74
43	31	78
[truncated: 21,164 more rows]
