# Supplementary material for: A network-based approach to deciphering a dynamic microbiome’s response to a subtle perturbation
Source: Sci Rep. 2020 Nov 11;10:19530. doi: 10.1038/s41598-020-73920-5 (PMC7659003; doi:10.1038/s41598-020-73920-5)
Supplement: Supplementary file 8 — Supplementary Information 8. Supplementary file04_C_Top2000_motif3. [file 41598_2020_73920_MOESM8_ESM.txt]

subgraph id = 6
Nreal : 8906
=================================
Partial list of 3003 members:
12	3	11
43	1	21
43	5	21
43	10	21
43	21	24
43	21	34
43	21	41
42	6	39
42	10	39
42	13	39
42	16	39
42	22	39
42	25	39
42	33	39
42	36	39
48	2	12
48	8	12
48	12	22
94	3	16
94	3	64
94	3	78
94	3	79
29	10	25
29	19	25
29	22	25
29	24	25
29	25	28
48	2	39
48	6	39
48	8	39
48	15	39
48	22	39
48	24	39
48	33	39
48	39	41
48	39	47
95	2	56
95	5	56
95	14	56
95	15	56
95	16	56
95	33	56
95	41	56
95	47	56
95	52	56
95	54	56
95	56	58
95	56	61
95	56	64
95	56	74
95	56	76
95	56	78
95	56	86
95	56	90
95	56	91
95	2	11
95	5	11
95	11	14
95	11	15
95	11	16
95	11	19
95	11	28
95	11	31
95	11	33
95	11	34
95	11	35
95	11	41
95	11	47
95	11	50
95	11	52
95	11	54
95	11	58
95	11	60
95	11	61
95	11	64
95	11	69
95	11	74
95	11	76
95	11	78
95	11	86
95	11	87
95	11	88
95	11	89
95	11	90
95	11	91
95	11	93
48	2	42
48	8	42
48	19	42
48	24	42
48	41	42
43	5	25
43	6	25
43	10	25
43	13	25
43	14	25
43	16	25
43	24	25
43	25	26
43	25	31
43	25	34
43	25	35
43	25	39
43	25	41
94	6	17
94	16	17
94	17	24
94	17	31
94	17	35
94	17	47
94	17	52
94	17	60
94	17	64
94	17	66
94	17	78
94	17	79
94	17	86
94	17	88
95	5	21
95	19	21
95	21	28
95	21	34
95	21	41
95	21	58
95	21	59
95	21	61
95	21	78
95	21	86
95	21	88
95	21	91
56	6	18
56	18	24
56	18	31
56	18	34
56	18	35
56	18	39
44	2	38
44	5	38
44	13	38
44	24	38
44	28	38
44	31	38
44	34	38
27	3	11
27	3	16
94	20	66
27	6	18
27	13	18
27	16	18
43	5	17
43	6	17
43	9	17
43	10	17
43	11	17
43	13	17
43	14	17
43	16	17
43	17	24
43	17	26
43	17	31
43	17	34
43	17	35
43	17	41
43	5	42
43	24	42
43	34	42
43	41	42
43	1	9
43	5	9
43	6	9
43	9	10
43	9	13
43	9	24
43	9	26
43	9	31
43	9	34
43	9	35
43	9	41
20	2	17
20	6	17
20	10	17
38	6	18
38	15	18
38	16	18
38	18	26
38	18	33
38	18	35
43	1	16
43	5	16
43	6	16
43	10	16
43	11	16
43	13	16
43	14	16
43	16	18
43	16	24
43	16	26
43	16	31
43	16	34
43	16	35
43	16	39
43	16	41
29	10	28
29	19	28
29	22	28
29	24	28
43	5	11
43	6	11
43	10	11
43	11	14
43	11	24
43	11	31
43	11	34
43	11	35
43	11	39
43	11	41
44	2	25
44	5	25
44	6	25
44	13	25
44	14	25
44	15	25
44	16	25
44	24	25
44	25	28
44	25	31
44	25	34
44	25	39
105	6	18
105	13	18
105	15	18
105	16	18
105	18	26
105	18	31
105	18	33
105	18	55
105	18	90
105	18	96
105	18	97
95	2	54
95	5	54
95	14	54
95	15	54
95	16	54
95	19	54
95	28	54
95	31	54
95	33	54
95	34	54
95	35	54
95	41	54
95	47	54
95	50	54
95	52	54
95	54	58
95	54	59
95	54	60
95	54	61
95	54	64
95	54	74
95	54	76
95	54	78
95	54	86
95	54	87
95	54	88
95	54	89
95	54	90
95	54	91
95	54	93
69	6	39
69	16	39
69	18	39
69	25	39
69	39	52
95	2	28
95	5	28
95	14	28
95	15	28
95	16	28
95	19	28
95	28	31
95	28	33
95	28	34
95	28	35
95	28	41
95	28	47
95	28	50
95	28	52
95	28	58
95	28	59
95	28	60
95	28	61
95	28	64
95	28	69
95	28	74
95	28	76
95	28	78
95	28	86
95	28	87
95	28	88
95	28	90
95	28	91
95	28	93
95	2	9
95	5	9
95	9	15
95	9	19
95	9	31
95	9	33
95	9	34
95	9	35
95	9	41
95	9	47
95	9	52
95	9	58
95	9	59
95	9	61
95	9	64
95	9	74
95	9	76
95	9	78
95	9	86
95	9	88
95	9	90
95	9	91
69	6	18
69	16	18
69	18	52
69	18	55
38	12	16
56	6	39
56	24	39
56	31	39
56	34	39
105	6	73
105	13	73
105	16	73
105	33	73
105	73	90
105	73	96
105	73	97
67	12	16
67	12	22
94	6	83
94	24	83
94	31	83
94	35	83
94	47	83
94	52	83
94	64	83
94	66	83
94	78	83
94	79	83
94	83	88
105	6	102
105	15	102
105	33	102
105	96	102
105	97	102
43	1	13
43	5	13
43	6	13
43	10	13
43	13	14
43	13	18
43	13	24
43	13	26
43	13	31
43	13	34
43	13	35
43	13	38
43	13	39
43	13	41
43	5	31
43	6	31
43	10	31
43	14	31
43	18	31
43	24	31
43	26	31
43	31	34
43	31	35
43	31	38
43	31	39
43	31	41
42	6	16
42	10	16
42	13	16
42	16	22
42	16	25
42	16	33
42	16	36
67	6	16
67	10	16
67	16	22
67	16	33
67	16	34
67	16	41
67	16	58
67	16	59
67	16	64
111	52	105
111	74	105
111	104	105
30	6	28
30	10	28
30	19	28
30	22	28
48	2	47
48	6	47
48	8	47
48	15	47
48	17	47
48	19	47
48	22	47
48	24	47
48	33	47
48	35	47
48	41	47
95	2	90
95	5	90
95	14	90
95	15	90
95	16	90
95	19	90
95	31	90
95	33	90
95	34	90
95	35	90
95	41	90
95	47	90
95	50	90
95	52	90
95	58	90
95	59	90
95	60	90
95	61	90
95	64	90
95	69	90
95	74	90
95	76	90
95	78	90
95	86	90
95	87	90
95	88	90
95	89	90
95	90	91
95	90	93
113	6	73
113	16	73
113	25	73
113	34	73
113	54	73
113	73	90
113	73	109
113	73	112
94	6	25
94	16	25
94	24	25
94	25	31
94	25	35
94	25	47
94	25	52
94	25	60
94	25	64
94	25	66
94	25	78
94	25	79
94	25	86
94	25	88
83	16	56
83	49	56
83	54	56
83	55	56
48	2	15
48	6	15
48	8	15
48	15	17
48	15	19
48	15	22
48	15	24
48	15	33
48	15	35
48	15	41
95	2	14
95	5	14
95	14	15
95	14	16
95	14	19
95	14	31
95	14	33
95	14	34
95	14	35
95	14	41
95	14	47
95	14	50
95	14	52
95	14	58
95	14	59
95	14	61
95	14	64
95	14	69
95	14	74
95	14	76
95	14	78
95	14	86
95	14	87
95	14	88
95	14	89
95	14	91
95	14	93
43	1	39
43	5	39
43	6	39
43	10	39
43	18	39
43	24	39
43	34	39
43	39	41
38	6	9
38	9	15
38	9	17
38	9	26
38	9	33
38	9	35
44	2	39
44	5	39
44	6	39
44	13	39
44	15	39
44	16	39
44	24	39
44	31	39
44	34	39
95	2	89
95	5	89
95	15	89
95	16	89
95	19	89
95	31	89
95	33	89
95	34	89
95	35	89
95	41	89
95	47	89
95	50	89
95	52	89
95	58	89
95	59	89
95	61	89
95	64	89
95	74	89
95	76	89
95	78	89
95	86	89
95	87	89
95	88	89
95	89	91
95	89	93
56	6	17
56	9	17
56	17	24
56	17	28
56	17	31
56	17	34
56	17	35
105	6	11
105	11	15
105	11	16
105	11	31
105	11	33
105	11	50
105	11	55
105	11	90
105	11	96
105	11	97
105	11	98
44	2	6
44	5	6
44	6	13
44	6	14
44	6	15
44	6	16
44	6	17
44	6	24
44	6	28
44	6	31
44	6	34
12	6	10
12	6	11
113	14	94
113	34	94
113	49	94
113	54	94
113	55	94
113	90	94
95	2	15
95	5	15
95	15	16
95	15	19
95	15	31
95	15	33
95	15	34
95	15	35
95	15	41
95	15	47
95	15	50
95	15	52
95	15	58
95	15	59
95	15	60
95	15	61
95	15	64
95	15	69
95	15	74
95	15	76
95	15	78
95	15	86
95	15	87
95	15	88
95	15	91
95	15	93
44	2	31
44	5	31
44	13	31
44	14	31
44	15	31
44	16	31
44	17	31
44	24	31
44	28	31
44	31	34
94	6	16
94	6	24
94	6	31
94	6	35
94	6	47
94	6	52
94	6	60
94	6	64
94	6	66
94	6	78
94	6	79
94	6	85
94	6	86
94	6	88
95	2	16
95	5	16
95	16	19
95	16	31
95	16	33
95	16	34
95	16	35
95	16	41
95	16	47
95	16	50
95	16	52
95	16	58
95	16	59
95	16	60
95	16	61
95	16	64
95	16	74
95	16	76
95	16	78
95	16	86
95	16	87
95	16	88
95	16	91
95	16	93
20	2	10
20	6	10
48	2	17
48	6	17
48	8	17
48	17	19
48	17	22
48	17	24
48	17	33
48	17	35
48	17	41
43	5	18
43	6	18
43	10	18
43	18	24
43	18	26
43	18	34
43	18	35
43	18	41
95	2	34
95	5	34
95	19	34
95	31	34
95	33	34
95	34	35
95	34	41
95	34	47
95	34	50
95	34	52
95	34	58
95	34	59
95	34	60
95	34	61
95	34	64
95	34	69
95	34	74
95	34	76
95	34	78
95	34	86
95	34	87
95	34	88
95	34	91
95	34	93
95	2	31
95	5	31
95	19	31
95	31	33
95	31	35
95	31	41
95	31	47
95	31	50
95	31	52
95	31	58
95	31	59
95	31	60
95	31	61
95	31	64
95	31	69
95	31	74
95	31	76
95	31	78
95	31	86
95	31	87
95	31	88
95	31	91
95	31	93
95	2	74
95	5	74
95	19	74
95	33	74
95	35	74
95	41	74
95	47	74
95	50	74
95	52	74
95	58	74
95	59	74
95	60	74
95	61	74
95	64	74
95	74	76
95	74	78
95	74	86
95	74	87
95	74	88
95	74	91
95	74	93
48	2	6
48	6	8
48	6	19
48	6	22
48	6	24
48	6	33
48	6	35
48	6	41
27	6	11
27	11	16
27	11	17
113	6	25
113	14	25
113	16	25
113	25	28
113	25	34
113	25	39
113	25	49
113	25	51
113	25	54
113	25	55
113	25	90
113	25	98
113	25	100
113	25	112
95	2	52
95	5	52
95	19	52
95	33	52
95	35	52
95	41	52
95	47	52
95	50	52
95	52	58
95	52	59
95	52	60
95	52	61
95	52	64
95	52	76
95	52	78
95	52	86
95	52	87
95	52	88
95	52	91
95	52	93
44	2	17
44	5	17
44	13	17
44	14	17
44	15	17
44	16	17
44	17	24
44	17	28
44	17	34
113	6	100
113	14	100
113	16	100
113	28	100
113	34	100
113	38	100
113	55	100
113	90	100
113	98	100
113	100	109
43	1	14
43	5	14
43	6	14
43	10	14
43	14	24
43	14	26
43	14	34
43	14	35
43	14	41
112	52	105
112	74	105
56	6	9
56	6	24
56	6	28
56	6	31
56	6	34
56	6	35
113	6	109
113	14	109
113	16	109
113	28	109
113	34	109
113	49	109
113	51	109
113	54	109
113	55	109
113	90	109
113	98	109
113	109	112
113	6	51
113	28	51
113	34	51
113	51	90
112	16	18
112	18	52
112	18	74
112	18	86
43	5	6
43	6	10
43	6	24
43	6	26
43	6	34
43	6	35
43	6	41
95	2	76
95	5	76
95	19	76
95	33	76
95	35	76
95	41	76
95	47	76
95	50	76
95	58	76
95	59	76
95	60	76
95	61	76
95	64	76
95	69	76
95	76	78
95	76	86
95	76	87
95	76	88
95	76	91
95	76	93
95	2	86
95	5	86
95	19	86
95	33	86
95	35	86
95	41	86
95	47	86
95	50	86
95	58	86
95	59	86
95	60	86
95	61	86
95	64	86
95	69	86
95	78	86
95	86	87
95	86	88
95	86	91
95	86	93
43	5	38
43	10	38
43	24	38
43	34	38
43	38	41
27	6	9
27	9	13
27	9	17
68	16	56
68	54	56
68	56	64
48	2	35
48	8	35
48	19	35
48	22	35
48	24	35
48	33	35
48	35	41
95	2	59
95	5	59
95	19	59
95	33	59
95	35	59
95	41	59
95	47	59
95	50	59
95	58	59
95	59	60
95	59	61
95	59	64
95	59	69
95	59	78
95	59	87
95	59	88
95	59	91
27	6	25
27	13	25
27	16	25
12	10	11
94	16	85
94	24	85
94	31	85
94	35	85
94	47	85
94	52	85
94	64	85
94	66	85
94	78	85
94	79	85
94	85	86
94	85	88
43	5	26
43	10	26
43	24	26
43	26	34
43	26	35
43	26	41
83	11	16
83	11	17
83	11	19
83	11	34
83	11	39
83	11	49
83	11	50
83	11	54
83	11	55
83	19	44
113	6	112
113	28	112
113	34	112
113	90	112
95	2	60
95	5	60
95	19	60
95	33	60
95	35	60
95	41	60
95	47	60
95	58	60
95	60	61
95	60	64
95	60	78
95	60	88
95	60	91
95	60	93
95	2	69
95	5	69
95	19	69
95	33	69
95	35	69
95	41	69
95	47	69
95	50	69
95	58	69
95	61	69
95	64	69
95	69	78
12	3	41
12	3	45
12	3	64
12	3	78
12	3	79
12	3	96
48	2	105
48	8	105
48	19	105
48	22	105
48	24	105
48	41	105
48	47	105
43	21	45
43	21	58
43	21	59
43	21	61
43	21	62
43	21	72
43	21	78
43	21	79
43	21	80
43	21	86
43	21	88
43	21	94
43	21	96
43	21	97
43	21	101
43	21	106
43	21	107
42	39	47
42	39	52
42	39	58
42	39	61
42	39	64
42	39	72
42	39	74
42	39	76
42	39	79
42	39	80
42	39	91
42	39	97
42	39	101
42	39	104
42	39	106
42	39	107
20	2	73
20	6	73
20	10	73
48	12	61
48	12	65
48	12	91
48	12	97
48	12	104
48	12	106
12	6	17
12	10	17
12	11	17
42	10	56
42	16	56
42	22	56
42	33	56
42	36	56
43	5	68
43	6	68
43	10	68
43	17	68
43	24	68
43	34	68
43	41	68
95	2	102
95	5	102
95	15	102
95	19	102
95	28	102
95	33	102
95	34	102
95	35	102
95	41	102
95	47	102
95	52	102
95	58	102
95	61	102
95	64	102
95	69	102
95	74	102
95	76	102
95	78	102
95	86	102
95	87	102
95	88	102
95	89	102
95	91	102
43	5	73
43	6	73
43	10	73
43	13	73
43	16	73
43	24	73
43	25	73
43	34	73
43	35	73
43	41	73
94	3	96
29	25	36
29	25	39
29	25	41
29	25	45
29	25	58
29	25	62
29	25	64
29	25	72
29	25	78
29	25	86
29	25	88
29	25	96
29	25	99
29	25	101
29	25	103
29	25	106
20	2	42
43	24	67
12	6	112
12	10	112
43	5	113
43	10	113
43	24	113
43	35	113
43	41	113
20	2	39
20	6	39
20	10	39
12	6	93
12	10	93
12	11	93
29	10	109
29	19	109
29	22	109
29	24	109
29	28	109
48	39	52
48	39	58
48	39	61
48	39	64
48	39	65
48	39	72
48	39	74
48	39	76
48	39	80
48	39	88
48	39	91
48	39	97
48	39	101
48	39	104
48	39	106
48	39	107
95	56	97
95	56	99
95	56	104
95	56	106
95	56	107
95	56	108
29	10	39
29	22	39
29	24	39
48	2	111
48	6	111
48	8	111
48	17	111
48	19	111
48	22	111
48	24	111
48	33	111
48	35	111
48	41	111
48	47	111
12	6	50
12	10	50
12	11	50
67	6	73
67	10	73
67	16	73
67	22	73
67	33	73
67	34	73
67	41	73
67	58	73
67	64	73
95	11	96
95	11	97
95	11	98
95	11	99
95	11	104
95	11	106
95	11	107
95	11	108
12	6	86
12	10	86
12	11	86
12	6	85
12	10	85
12	11	85
42	6	73
42	10	73
42	13	73
42	16	73
42	22	73
42	25	73
42	27	73
42	33	73
42	36	73
12	10	105
43	5	111
43	6	111
43	10	111
43	16	111
43	17	111
43	24	111
43	34	111
43	35	111
43	41	111
43	5	102
43	6	102
43	10	102
43	17	102
43	24	102
43	34	102
43	35	102
43	38	102
43	41	102
12	6	51
12	10	51
56	20	87
27	21	94
12	6	59
12	10	59
20	2	25
20	6	25
20	10	25
48	42	65
48	42	88
43	25	45
43	25	47
43	25	49
43	25	51
43	25	52
43	25	54
43	25	55
43	25	58
43	25	60
43	25	61
43	25	62
43	25	64
43	25	72
43	25	74
43	25	76
43	25	78
43	25	79
43	25	80
43	25	86
43	25	88
43	25	96
43	25	97
43	25	98
43	25	101
43	25	104
43	25	106
43	25	107
43	25	112
94	17	96
94	17	98
94	17	101
95	21	96
95	21	97
95	21	99
95	21	106
95	21	107
95	21	108
48	2	73
48	6	73
48	8	73
48	19	73
48	22	73
48	24	73
48	33	73
48	35	73
48	41	73
48	2	98
48	6	98
48	8	98
48	15	98
48	17	98
48	19	98
48	22	98
48	24	98
48	33	98
48	35	98
48	41	98
48	47	98
12	6	109
12	10	109
27	21	28
27	21	62
27	21	100
43	5	109
43	6	109
43	9	109
43	10	109
43	13	109
43	14	109
43	16	109
43	24	109
43	26	109
43	31	109
43	34	109
43	35	109
43	41	109
43	5	93
43	6	93
43	10	93
43	11	93
43	13	93
43	14	93
43	16	93
43	24	93
43	26	93
43	31	93
43	34	93
43	35	93
43	41	93
43	42	93
56	18	88
56	18	96
56	18	101
44	38	64
44	38	78
44	38	88
44	38	96
44	38	97
44	38	101
44	38	103
44	38	108
44	2	109
44	5	109
44	6	109
44	13	109
44	14	109
44	15	109
44	16	109
44	24	109
44	28	109
44	31	109
44	34	109
27	18	39
27	18	47
20	2	98
20	6	98
20	10	98
20	17	98
43	5	98
43	6	98
43	10	98
43	11	98
43	13	98
43	16	98
43	17	98
43	24	98
43	31	98
43	34	98
43	35	98
43	41	98
29	10	93
29	19	93
29	22	93
29	24	93
29	28	93
43	17	45
43	17	47
43	17	49
43	17	52
43	17	54
43	17	55
43	17	58
43	17	60
43	17	61
43	17	62
43	17	64
43	17	72
43	17	74
43	17	76
43	17	78
43	17	79
43	17	80
43	17	86
43	17	88
43	17	96
43	17	97
43	17	101
43	17	104
43	17	106
43	17	107
43	42	45
43	42	78
43	42	86
43	42	88
43	42	96
48	2	87
48	6	87
48	8	87
48	15	87
48	17	87
48	19	87
48	22	87
48	24	87
48	33	87
48	35	87
48	41	87
48	47	87
43	9	45
43	9	47
43	9	52
43	9	55
43	9	58
43	9	59
43	9	61
43	9	62
43	9	64
43	9	72
43	9	74
43	9	76
43	9	78
43	9	79
43	9	80
43	9	86
43	9	88
43	9	96
43	9	97
43	9	101
43	9	104
43	9	106
43	9	107
95	2	98
95	5	98
95	15	98
95	16	98
95	19	98
95	28	98
95	31	98
95	33	98
95	34	98
95	35	98
95	41	98
95	47	98
95	50	98
95	52	98
95	54	98
95	58	98
95	59	98
95	61	98
95	64	98
95	74	98
95	76	98
95	78	98
95	86	98
95	88	98
95	90	98
95	91	98
95	93	98
20	17	22
20	17	23
20	17	24
20	17	34
20	17	35
20	17	36
20	17	45
20	17	46
20	17	47
20	17	52
20	17	54
20	17	58
20	17	64
20	17	72
20	17	74
20	17	76
20	17	78
20	17	79
20	17	86
20	17	88
20	17	89
20	17	96
20	17	99
20	17	101
20	17	104
20	17	106
20	2	109
20	6	109
20	10	109
12	6	49
12	10	49
12	11	49
38	18	39
38	18	47
38	18	52
38	18	55
38	18	61
38	18	74
38	18	76
38	18	80
38	18	104
30	10	94
30	22	94
43	16	45
43	16	47
43	16	49
43	16	50
43	16	52
43	16	54
43	16	55
43	16	58
43	16	59
43	16	60
43	16	61
43	16	62
43	16	64
43	16	72
43	16	74
43	16	76
43	16	78
43	16	79
43	16	80
43	16	85
43	16	86
43	16	88
43	16	96
43	16	97
43	16	101
43	16	104
43	16	106
43	16	107
38	6	39
38	15	39
38	16	39
38	33	39
43	1	60
43	5	60
43	6	60
43	10	60
43	11	60
43	13	60
43	24	60
43	26	60
43	31	60
43	34	60
43	35	60
43	41	60
29	28	36
29	28	41
29	28	45
29	28	58
29	28	62
29	28	64
29	28	72
29	28	78
29	28	86
29	28	88
29	28	96
29	28	99
29	28	101
29	28	103
29	28	106
43	11	45
43	11	47
43	11	49
43	11	50
43	11	52
43	11	54
43	11	55
43	11	58
43	11	61
43	11	64
43	11	72
43	11	74
43	11	76
43	11	78
43	11	79
43	11	80
43	11	85
43	11	86
43	11	88
43	11	96
43	11	97
43	11	101
43	11	104
43	11	106
43	11	107
44	25	49
44	25	54
44	25	64
44	25	73
44	25	74
44	25	78
44	25	88
44	25	96
44	25	97
44	25	98
44	25	101
44	25	103
44	25	104
44	25	108
94	6	109
94	16	109
94	24	109
94	31	109
94	35	109
94	47	109
94	52	109
94	60	109
94	64	109
94	66	109
94	78	109
94	79	109
94	86	109
94	88	109
48	2	94
48	8	94
48	22	94
48	33	94
48	41	94
105	18	108
95	54	96
95	54	97
95	54	99
95	54	104
95	54	106
95	54	107
95	54	108
69	39	74
69	39	104
95	28	96
95	28	97
95	28	99
95	28	104
95	28	106
95	28	107
95	28	108
48	2	85
48	6	85
48	8	85
48	15	85
48	19	85
48	22	85
48	24	85
48	33	85
48	35	85
48	41	85
48	47	85
20	2	54
20	6	54
20	10	54
83	16	100
83	19	100
83	25	100
83	34	100
83	50	100
83	55	100
95	9	96
95	9	97
95	9	99
95	9	104
95	9	106
95	9	107
95	9	108
12	6	13
12	10	13
12	6	19
12	10	19
12	11	19
42	6	54
42	10	54
42	13	54
42	16	54
42	22	54
42	25	54
42	27	54
42	33	54
42	36	54
69	18	74
69	18	104
12	6	25
12	10	25
38	12	61
38	12	104
12	6	64
12	10	64
12	11	64
56	39	88
56	39	96
56	39	101
12	6	31
12	10	31
12	11	31
44	2	73
44	5	73
44	6	73
44	13	73
44	16	73
44	24	73
44	34	73
105	73	108
12	6	54
12	10	54
12	11	54
43	1	50
43	5	50
43	6	50
43	10	50
43	13	50
43	14	50
43	24	50
43	26	50
43	31	50
43	34	50
43	35	50
43	41	50
94	6	100
94	16	100
94	24	100
94	25	100
94	31	100
94	35	100
94	47	100
94	52	100
94	60	100
94	64	100
94	66	100
94	78	100
94	79	100
94	88	100
43	1	105
43	5	105
43	10	105
43	24	105
43	34	105
43	41	105
67	12	106
42	6	109
42	10	109
42	13	109
42	16	109
42	22	109
42	33	109
42	36	109
94	83	96
94	83	101
27	6	39
27	11	39
27	13	39
27	16	39
27	25	39
105	102	108
43	5	51
43	6	51
43	10	51
43	13	51
43	24	51
43	31	51
43	34	51
43	35	51
43	41	51
43	13	45
43	13	47
43	13	49
43	13	52
43	13	54
43	13	55
43	13	58
43	13	59
43	13	61
43	13	62
43	13	64
43	13	72
43	13	74
43	13	76
43	13	78
43	13	79
43	13	80
43	13	85
43	13	86
43	13	88
43	13	96
43	13	97
43	13	101
43	13	104
43	13	106
43	13	107
43	13	112
43	31	45
43	31	47
43	31	49
43	31	52
43	31	54
43	31	55
43	31	58
43	31	59
43	31	61
43	31	62
43	31	64
43	31	72
43	31	74
43	31	76
43	31	78
43	31	79
43	31	80
43	31	85
43	31	86
43	31	88
43	31	96
43	31	97
43	31	101
43	31	104
43	31	106
43	31	107
43	31	112
42	16	47
42	16	50
42	16	52
42	16	58
42	16	59
42	16	61
42	16	62
42	16	64
42	16	72
42	16	74
42	16	76
42	16	79
42	16	80
42	16	91
42	16	97
42	16	101
42	16	104
42	16	106
42	16	107
20	2	85
20	6	85
20	10	85
67	16	72
67	16	76
67	16	78
67	16	86
67	16	93
67	16	96
67	16	99
67	16	106
67	16	107
30	28	36
30	28	41
30	28	50
30	28	58
30	28	59
30	28	64
30	28	72
30	28	78
30	28	86
30	28	88
30	28	96
30	28	99
30	28	106
30	28	109
48	47	52
48	47	54
48	47	58
48	47	61
48	47	64
48	47	65
48	47	69
48	47	72
48	47	74
48	47	76
48	47	80
48	47	88
48	47	91
48	47	97
48	47	101
48	47	104
48	47	106
48	47	107
69	52	105
85	29	105
95	90	96
95	90	97
95	90	99
95	90	104
95	90	106
95	90	107
95	90	108
94	25	96
94	25	98
94	25	101
29	10	96
29	19	96
29	22	96
29	24	96
12	6	24
12	10	24
12	11	24
83	56	86
83	56	90
67	10	94
67	22	94
67	33	94
67	34	94
67	41	94
67	58	94
48	15	52
48	15	54
48	15	58
48	15	61
48	15	64
48	15	65
48	15	69
48	15	72
48	15	74
48	15	76
48	15	80
48	15	88
48	15	91
48	15	97
48	15	101
48	15	104
48	15	106
48	15	107
95	14	96
95	14	97
95	14	99
95	14	104
95	14	106
95	14	107
95	14	108
43	39	45
43	39	47
43	39	52
43	39	58
43	39	61
43	39	64
43	39	72
43	39	74
43	39	76
43	39	78
43	39	79
43	39	80
43	39	88
43	39	96
43	39	97
43	39	101
43	39	104
43	39	106
43	39	107
43	1	85
43	5	85
43	6	85
43	10	85
43	14	85
43	24	85
43	26	85
43	34	85
43	35	85
43	41	85
38	9	47
38	9	52
38	9	55
38	9	61
38	9	74
38	9	76
38	9	80
38	9	104
38	6	60
38	15	60
38	16	60
38	17	60
38	26	60
38	33	60
38	35	60
44	39	64
44	39	74
44	39	78
44	39	88
44	39	96
44	39	97
44	39	101
44	39	103
44	39	104
44	39	108
42	6	50
42	10	50
42	13	50
[truncated: 27,989 more rows]
