# Supplementary material for: A network-based approach to deciphering a dynamic microbiome’s response to a subtle perturbation
Source: Sci Rep. 2020 Nov 11;10:19530. doi: 10.1038/s41598-020-73920-5 (PMC7659003; doi:10.1038/s41598-020-73920-5)
Supplement: Supplementary file 9 — Supplementary Information 9. Supplementary file05_B_Top500_motif3. [file 41598_2020_73920_MOESM9_ESM.txt]

subgraph id = 6
Nreal : 3079
=================================
Partial list of 2325 members:
44	1	39
44	6	39
44	9	39
44	10	39
44	14	39
44	15	39
44	16	39
44	18	39
44	19	39
44	21	39
44	25	39
44	38	39
43	14	30
27	3	12
27	3	15
27	3	18
27	3	20
27	11	12
27	12	14
27	12	15
27	12	18
27	12	23
27	12	25
44	1	30
44	6	30
44	9	30
44	10	30
44	14	30
44	15	30
44	16	30
44	19	30
44	21	30
44	25	30
44	1	21
44	6	21
44	9	21
44	10	21
44	12	21
44	14	21
44	15	21
44	16	21
44	18	21
44	19	21
44	21	25
44	21	38
43	3	20
105	9	95
105	12	95
105	14	95
105	15	95
105	67	95
105	94	95
105	95	102
105	14	56
105	15	56
111	15	56
29	1	21
29	6	21
29	9	21
29	15	21
29	18	21
29	19	21
29	21	25
105	1	48
105	9	48
105	12	48
105	14	48
105	15	48
105	48	67
105	48	102
44	1	6
44	1	9
44	1	10
44	1	14
44	1	15
44	1	16
44	1	18
44	1	19
44	1	25
44	1	38
44	6	38
44	9	38
44	10	38
44	14	38
44	15	38
44	16	38
44	18	38
44	19	38
44	25	38
28	1	21
28	6	21
28	12	21
28	15	21
28	18	21
28	21	25
83	21	68
83	62	68
83	68	78
43	14	39
29	1	6
29	1	9
29	1	15
29	1	18
29	1	19
29	1	25
42	1	39
42	11	39
42	13	39
42	14	39
42	15	39
42	21	39
42	23	39
42	25	39
42	26	39
42	33	39
29	6	18
29	9	18
29	15	18
29	18	19
29	18	25
42	1	14
42	11	14
42	13	14
42	14	15
42	14	20
42	14	21
42	14	23
42	14	25
42	14	26
42	14	28
42	14	33
56	6	21
56	13	21
56	21	51
20	1	9
20	6	9
20	9	13
42	11	20
42	15	20
42	20	23
42	20	25
42	20	26
42	20	28
42	20	33
27	1	9
27	1	11
27	1	14
27	1	15
27	1	18
27	1	23
27	1	25
27	9	14
27	11	14
27	14	15
27	14	18
27	14	20
27	14	23
27	14	25
12	1	6
12	6	9
44	10	12
44	12	14
44	12	15
44	12	18
44	12	25
44	6	15
44	9	15
44	10	15
44	14	15
44	15	16
44	15	18
44	15	19
44	15	25
27	9	15
27	11	15
27	15	18
27	15	20
27	15	23
27	15	25
29	6	15
29	9	15
29	15	19
29	15	25
28	1	6
28	1	15
28	1	18
28	1	25
12	1	9
20	1	6
20	6	13
44	6	25
44	9	25
44	10	25
44	14	25
44	16	25
44	18	25
44	19	25
44	6	18
44	9	18
44	10	18
44	14	18
44	16	18
44	18	19
27	9	25
27	11	25
27	18	25
27	20	25
27	23	25
29	6	9
29	6	19
29	6	25
42	11	28
42	13	28
42	23	28
42	26	28
42	28	33
28	12	15
28	12	18
28	12	25
20	1	13
44	6	19
44	9	19
44	10	19
44	14	19
44	16	19
111	9	94
111	15	94
43	14	20
29	9	19
29	19	25
28	6	18
28	15	18
28	18	25
42	1	26
42	11	26
42	13	26
42	15	26
42	21	26
42	23	26
42	25	26
42	26	33
28	6	15
28	15	25
44	6	9
44	6	10
44	6	14
44	6	16
105	1	94
105	9	94
105	14	94
105	15	94
105	67	94
105	94	102
105	1	102
105	9	102
105	14	102
105	15	102
105	67	102
42	1	33
42	11	33
42	13	33
42	15	33
42	21	33
42	23	33
42	25	33
56	6	13
56	13	51
29	9	25
42	1	11
42	11	13
42	11	15
42	11	21
42	11	23
42	11	25
44	9	14
44	10	14
44	14	16
105	1	9
105	1	14
105	1	15
105	1	67
83	21	78
83	62	78
44	9	16
44	10	16
42	1	23
42	13	23
42	15	23
42	21	23
42	23	25
105	9	14
105	12	14
105	14	15
105	14	67
27	11	20
27	18	20
27	20	23
44	9	10
27	9	11
27	11	18
27	11	23
42	1	15
42	13	15
42	15	21
42	15	25
109	51	60
27	9	18
27	18	23
56	6	51
28	6	25
42	1	13
42	1	21
42	1	25
42	13	25
42	21	25
105	9	67
105	15	67
27	9	23
42	13	21
111	9	15
83	21	62
105	12	15
105	9	15
44	6	95
44	9	95
44	10	95
44	12	95
44	14	95
44	15	95
44	16	95
44	18	95
44	19	95
44	21	95
44	25	95
29	6	95
29	9	95
29	15	95
29	18	95
29	19	95
29	21	95
29	25	95
27	1	30
27	9	30
27	11	30
27	14	30
27	15	30
27	23	30
27	25	30
44	6	111
44	10	111
44	12	111
44	14	111
44	16	111
44	18	111
44	19	111
44	21	111
44	25	111
44	1	48
44	6	48
44	9	48
44	10	48
44	12	48
44	14	48
44	15	48
44	16	48
44	18	48
44	19	48
44	21	48
44	25	48
27	9	95
27	11	95
27	12	95
27	14	95
27	15	95
27	18	95
27	20	95
27	23	95
27	25	95
27	11	111
27	12	111
27	14	111
27	18	111
27	23	111
27	25	111
28	6	95
28	12	95
28	15	95
28	18	95
28	21	95
28	25	95
44	39	49
44	39	50
44	39	51
44	39	54
44	39	60
44	39	62
44	39	73
44	39	78
44	39	82
44	39	87
44	39	89
44	39	113
27	1	48
27	9	48
27	11	48
27	12	48
27	14	48
27	15	48
27	18	48
27	20	48
27	23	48
27	25	48
29	6	111
29	18	111
29	19	111
29	21	111
29	25	111
28	6	111
28	12	111
28	18	111
28	21	111
28	25	111
27	1	39
27	9	39
27	11	39
27	14	39
27	15	39
27	18	39
27	23	39
27	25	39
43	30	54
43	30	86
43	30	87
29	6	109
29	9	109
29	15	109
29	18	109
29	19	109
29	21	109
29	25	109
28	1	48
28	6	48
28	12	48
28	15	48
28	18	48
28	21	48
28	25	48
27	3	33
27	3	54
27	3	82
27	3	86
27	3	87
27	3	89
27	3	98
27	3	109
27	3	113
42	11	56
42	14	56
42	15	56
42	23	56
42	26	56
42	33	56
42	1	83
42	11	83
42	13	83
42	14	83
42	15	83
42	20	83
42	23	83
42	25	83
42	26	83
42	33	83
28	1	39
28	6	39
28	15	39
28	18	39
28	21	39
28	25	39
44	6	105
44	10	105
44	16	105
44	18	105
44	19	105
44	21	105
44	25	105
44	38	105
27	11	105
27	18	105
27	20	105
27	23	105
27	25	105
44	6	109
44	9	109
44	10	109
44	14	109
44	15	109
44	16	109
44	18	109
44	19	109
44	21	109
44	25	109
44	30	109
44	38	109
12	1	112
12	6	112
12	9	112
27	12	89
27	12	113
27	1	68
27	9	68
27	11	68
27	14	68
27	15	68
27	18	68
27	23	68
27	25	68
29	1	39
29	6	39
29	9	39
29	15	39
29	18	39
29	19	39
29	21	39
29	25	39
44	30	49
44	30	50
44	30	51
44	30	54
44	30	73
44	30	78
44	30	82
44	30	87
44	30	89
44	30	113
44	21	49
44	21	50
44	21	51
44	21	54
44	21	59
44	21	60
44	21	62
44	21	73
44	21	78
44	21	82
44	21	87
44	21	89
44	21	93
44	21	94
44	21	112
44	21	113
27	1	94
27	9	94
27	11	94
27	14	94
27	15	94
27	18	94
27	23	94
27	25	94
27	1	93
27	9	93
27	11	93
27	14	93
27	15	93
27	18	93
27	20	93
27	23	93
27	25	93
27	1	112
27	9	112
27	11	112
27	14	112
27	15	112
27	18	112
27	23	112
27	25	112
27	11	29
27	14	29
27	23	29
28	6	109
28	15	109
28	18	109
28	21	109
28	25	109
28	1	68
28	6	68
28	15	68
28	18	68
28	21	68
28	25	68
43	3	54
43	3	86
43	3	87
42	11	95
42	13	95
42	14	95
42	15	95
42	20	95
42	21	95
42	23	95
42	25	95
42	26	95
42	33	95
12	6	109
12	9	109
42	1	48
42	11	48
42	13	48
42	14	48
42	15	48
42	20	48
42	21	48
42	23	48
42	25	48
42	26	48
42	33	48
105	95	113
44	1	112
44	6	112
44	9	112
44	10	112
44	14	112
44	15	112
44	16	112
44	18	112
44	19	112
44	25	112
44	38	112
105	56	113
20	1	67
20	6	67
20	9	67
20	13	67
42	11	111
42	13	111
42	14	111
42	21	111
42	23	111
42	25	111
42	26	111
42	33	111
39	12	95
12	1	68
12	6	68
12	9	68
43	14	83
43	20	83
12	1	60
12	6	60
12	9	60
43	14	95
43	20	95
42	1	102
42	11	102
42	13	102
42	14	102
42	15	102
42	20	102
42	21	102
42	23	102
42	25	102
42	26	102
42	28	102
42	33	102
42	39	102
29	1	68
29	6	68
29	9	68
29	15	68
29	18	68
29	19	68
29	21	68
29	25	68
20	6	109
20	9	109
20	13	109
12	1	38
12	6	38
12	9	38
28	1	30
28	6	30
28	15	30
28	21	30
28	25	30
43	14	48
43	20	48
42	1	93
42	11	93
42	13	93
42	14	93
42	15	93
42	20	93
42	21	93
42	23	93
42	25	93
42	26	93
42	28	93
42	33	93
20	1	112
20	6	112
20	9	112
20	13	112
29	21	38
29	21	51
29	21	59
29	21	60
29	21	62
29	21	73
29	21	78
29	21	85
29	21	93
29	21	98
29	21	102
29	21	112
29	21	113
42	11	105
42	13	105
42	20	105
42	21	105
42	23	105
42	25	105
42	26	105
42	33	105
12	1	51
12	6	51
12	9	51
105	48	113
29	1	60
29	6	60
29	9	60
29	15	60
29	18	60
29	19	60
29	25	60
44	1	49
44	1	50
44	1	51
44	1	54
44	1	59
44	1	60
44	1	62
44	1	73
44	1	78
44	1	82
44	1	87
44	1	89
44	1	93
44	1	94
44	1	113
56	6	83
56	13	83
56	51	83
12	1	98
12	6	98
12	9	98
20	1	21
20	6	21
20	9	21
20	13	21
42	1	94
42	11	94
42	13	94
42	14	94
42	15	94
42	21	94
42	23	94
42	25	94
42	26	94
42	33	94
44	38	49
44	38	50
44	38	51
44	38	54
44	38	59
44	38	60
44	38	62
44	38	73
44	38	78
44	38	82
44	38	87
44	38	89
44	38	93
44	38	113
29	15	56
29	18	56
29	19	56
28	21	38
28	21	51
28	21	59
28	21	60
28	21	78
28	21	94
28	21	105
28	21	112
39	12	48
83	68	98
28	1	112
28	6	112
28	15	112
28	18	112
28	25	112
43	39	54
43	39	60
43	39	69
43	39	86
43	39	87
43	39	100
43	39	102
44	6	113
44	9	113
44	10	113
44	12	113
44	14	113
44	15	113
44	16	113
44	18	113
44	19	113
44	25	113
29	1	38
29	1	51
29	1	59
29	1	62
29	1	73
29	1	78
29	1	85
29	1	93
29	1	98
29	1	102
29	1	112
29	1	113
42	39	51
42	39	54
42	39	60
42	39	67
42	39	69
42	39	86
42	39	87
42	39	98
42	39	100
42	39	113
29	6	51
29	9	51
29	15	51
29	18	51
29	19	51
29	25	51
27	1	100
27	9	100
27	11	100
27	14	100
27	15	100
27	18	100
27	20	100
27	23	100
27	25	100
43	14	56
44	6	78
44	9	78
44	10	78
44	14	78
44	15	78
44	16	78
44	18	78
44	19	78
44	25	78
20	1	38
20	6	38
20	9	38
20	13	38
43	14	111
56	6	68
56	13	68
56	21	68
56	51	68
29	18	38
29	18	42
29	18	59
29	18	62
29	18	73
29	18	78
29	18	85
29	18	93
29	18	98
29	18	102
29	18	112
29	18	113
29	6	59
29	9	59
29	15	59
29	19	59
29	25	59
42	14	51
42	14	54
42	14	60
42	14	67
42	14	69
42	14	86
42	14	87
42	14	98
42	14	100
42	14	112
42	14	113
20	6	111
20	13	111
20	1	51
20	6	51
20	9	51
20	13	51
56	21	59
56	21	62
56	21	85
56	21	112
27	1	86
27	9	86
27	11	86
27	14	86
27	15	86
27	18	86
27	20	86
27	23	86
27	25	86
20	9	39
20	9	60
20	9	68
20	9	73
20	9	85
20	9	94
20	9	98
43	14	93
43	20	93
42	1	100
42	11	100
42	13	100
42	15	100
42	20	100
42	21	100
42	23	100
42	25	100
42	26	100
42	28	100
42	33	100
12	1	62
12	6	62
12	9	62
20	1	68
20	6	68
20	13	68
42	1	67
42	11	67
42	13	67
42	15	67
42	21	67
42	23	67
42	25	67
42	26	67
42	28	67
42	33	67
42	20	54
42	20	69
42	20	86
42	20	87
42	20	113
27	9	109
27	11	109
27	14	109
27	15	109
27	18	109
27	23	109
27	25	109
27	9	42
27	18	42
27	1	78
27	9	78
27	11	78
27	14	78
27	15	78
27	18	78
27	20	78
27	23	78
27	25	78
43	14	112
20	1	39
20	6	39
20	13	39
27	1	69
27	9	69
27	11	69
27	14	69
27	15	69
27	18	69
27	20	69
27	23	69
27	25	69
28	1	94
28	6	94
28	15	94
28	18	94
28	25	94
12	1	86
12	6	86
12	9	86
27	1	33
27	1	43
27	1	54
27	1	82
27	1	87
27	1	89
27	1	98
27	1	102
27	1	113
12	1	100
12	6	100
12	9	100
27	9	102
27	11	102
27	14	102
27	15	102
27	18	102
27	20	102
27	23	102
27	25	102
83	21	112
83	62	112
83	78	112
27	14	28
27	14	33
27	14	54
27	14	82
27	14	87
27	14	89
27	14	98
27	14	113
44	6	60
44	9	60
44	10	60
44	14	60
44	15	60
44	16	60
44	18	60
44	19	60
44	25	60
29	6	112
29	9	112
29	15	112
29	19	112
29	25	112
12	6	16
12	6	19
12	6	33
12	6	47
12	6	49
12	6	54
12	6	64
12	6	67
12	6	69
12	6	73
12	6	74
12	6	75
12	6	78
12	6	80
12	6	82
12	6	85
12	6	87
12	6	92
12	6	94
12	6	102
12	6	103
43	20	105
44	12	50
44	12	89
44	15	49
44	15	50
44	15	51
44	15	54
44	15	59
44	15	62
44	15	73
44	15	82
44	15	87
44	15	89
44	15	93
44	15	94
28	6	105
28	18	105
28	25	105
42	1	60
42	11	60
42	13	60
42	15	60
42	21	60
42	23	60
42	25	60
42	26	60
42	33	60
27	15	33
27	15	43
27	15	54
27	15	82
27	15	87
27	15	89
27	15	98
27	15	113
27	9	54
27	11	54
27	18	54
27	20	54
27	23	54
27	25	54
42	1	112
42	11	112
42	13	112
42	15	112
42	21	112
42	23	112
42	25	112
42	26	112
42	33	112
42	1	69
42	11	69
42	13	69
42	15	69
42	21	69
42	23	69
42	25	69
42	26	69
42	28	69
42	33	69
12	1	73
12	9	73
29	15	38
29	15	62
29	15	73
29	15	78
29	15	85
29	15	93
29	15	98
29	15	102
29	15	113
27	9	28
27	11	28
27	20	28
27	23	28
28	1	38
28	1	51
28	1	59
28	1	60
28	1	78
12	9	16
12	9	19
12	9	33
12	9	47
12	9	49
12	9	54
12	9	64
12	9	67
12	9	69
12	9	74
12	9	75
12	9	78
12	9	80
12	9	82
12	9	85
12	9	87
12	9	92
12	9	94
12	9	102
12	9	103
94	83	109
20	6	60
20	6	73
20	6	85
20	6	94
20	6	98
12	1	80
29	6	62
29	9	62
29	19	62
29	25	62
44	25	49
44	25	50
44	25	51
44	25	54
44	25	59
44	25	62
44	25	73
44	25	82
44	25	87
44	25	89
44	25	93
44	25	94
27	9	87
27	11	87
27	18	87
27	20	87
27	23	87
27	25	87
44	18	49
44	18	50
44	18	51
44	18	54
44	18	59
44	18	62
44	18	73
44	18	82
44	18	87
44	18	89
44	18	93
44	18	94
12	1	54
27	25	33
27	25	43
27	25	82
27	25	89
27	25	98
27	25	113
29	6	38
29	6	42
29	6	73
29	6	78
29	6	85
29	6	93
29	6	98
29	6	102
29	6	113
27	9	33
27	11	33
27	18	33
27	20	33
27	23	33
12	1	19
42	1	86
42	11	86
42	13	86
42	15	86
42	21	86
42	23	86
42	25	86
42	26	86
42	28	86
42	33	86
42	28	54
42	28	87
42	28	98
42	28	113
20	13	60
20	13	73
20	13	85
20	13	94
20	13	98
28	6	78
28	15	78
28	18	78
28	25	78
44	19	49
44	19	50
44	19	51
44	19	54
44	19	59
44	19	62
44	19	73
44	19	82
44	19	87
44	19	89
44	19	93
44	19	94
56	6	112
56	13	112
56	51	112
43	14	94
43	14	102
43	20	102
68	30	109
12	1	85
12	1	69
28	6	60
28	15	60
28	18	60
28	25	60
12	1	87
56	6	59
56	13	59
56	51	59
20	1	94
42	1	54
42	11	54
42	13	54
42	15	54
42	21	54
42	23	54
42	25	54
42	26	54
42	33	54
29	9	85
29	19	85
29	25	85
43	20	54
43	20	69
43	20	86
43	20	87
43	20	100
44	6	73
44	9	73
44	10	73
44	14	73
44	16	73
44	6	94
44	9	94
44	10	94
44	14	94
44	16	94
43	14	100
29	19	38
29	19	42
29	19	73
29	19	78
29	19	93
29	19	98
29	19	102
29	19	113
83	44	98
43	14	54
43	14	60
43	14	68
43	14	69
43	14	86
44	49	95
44	50	95
44	51	95
44	54	95
44	60	95
44	62	95
44	73	95
44	78	95
44	82	95
44	87	95
44	89	95
44	94	95
44	95	113
29	51	95
29	60	95
29	62	95
29	73	95
29	78	95
29	85	95
29	95	98
29	95	102
29	95	113
27	30	33
27	30	54
27	30	78
27	30	82
27	30	86
27	30	87
27	30	89
27	30	109
27	30	113
44	49	111
44	50	111
44	51	111
44	54	111
44	60	111
44	62	111
44	73	111
44	78	111
44	82	111
44	87	111
44	89	111
44	111	113
44	48	49
44	48	50
44	48	51
44	48	54
44	48	60
44	48	62
44	48	73
44	48	78
44	48	82
44	48	87
44	48	89
44	48	113
27	33	95
27	54	95
27	78	95
27	82	95
27	86	95
27	87	95
27	89	95
27	94	95
27	95	98
27	95	100
27	95	102
27	95	113
27	33	111
27	54	111
27	78	111
27	82	111
27	86	111
27	87	111
27	89	111
27	98	111
27	100	111
27	102	111
27	111	113
28	51	95
28	60	95
28	78	95
28	94	95
27	33	48
27	48	54
27	48	78
27	48	82
27	48	86
27	48	87
27	48	89
27	48	98
27	48	100
27	48	102
27	48	113
29	51	111
29	60	111
29	62	111
29	73	111
29	78	111
29	85	111
29	98	111
29	102	111
29	111	113
28	51	111
28	60	111
28	78	111
27	33	39
27	39	54
27	39	69
27	39	78
27	39	82
27	39	86
27	39	87
27	39	89
27	39	98
27	39	100
27	39	102
27	39	113
29	38	109
29	42	109
29	59	109
29	62	109
29	73	109
29	78	109
29	85	109
29	93	109
29	98	109
29	102	109
29	109	112
29	109	113
28	48	51
28	48	60
28	48	78
42	54	56
42	56	60
42	56	86
42	56	87
42	56	98
42	56	100
42	56	113
3	9	67
3	11	67
3	13	67
3	14	67
3	21	67
3	23	67
3	25	67
3	26	67
3	35	67
3	50	67
3	60	67
3	67	78
3	67	83
3	67	94
3	67	96
3	67	100
3	67	112
42	51	83
42	54	83
42	60	83
42	67	83
42	83	86
42	83	87
42	83	95
42	83	100
42	83	102
42	83	113
28	38	39
28	39	51
28	39	60
28	39	78
44	49	105
44	50	105
44	51	105
44	54	105
44	60	105
44	62	105
44	73	105
44	78	105
44	82	105
44	87	105
44	89	105
44	105	112
27	29	105
27	33	105
27	54	105
27	69	105
27	78	105
27	82	105
27	86	105
27	87	105
27	89	105
27	98	105
27	100	105
27	105	112
20	56	60
20	56	73
20	56	98
44	49	109
44	50	109
44	54	109
44	59	109
44	62	109
44	73	109
44	78	109
44	82	109
44	87	109
44	89	109
44	93	109
44	109	112
44	109	113
12	16	112
12	19	112
12	33	112
12	38	112
12	47	112
12	49	112
12	51	112
12	54	112
12	60	112
12	62	112
12	64	112
12	67	112
12	69	112
12	73	112
12	74	112
12	75	112
12	78	112
12	80	112
12	82	112
12	85	112
12	86	112
12	87	112
12	92	112
12	94	112
12	98	112
12	100	112
12	102	112
12	103	112
12	109	112
27	33	68
27	42	68
27	54	68
27	68	69
27	68	78
27	68	82
27	68	86
27	68	87
27	68	89
27	68	93
27	68	94
27	68	98
27	68	100
27	68	102
27	68	113
29	38	39
29	39	51
29	39	60
29	39	62
29	39	73
29	39	78
29	39	85
29	39	98
29	39	102
29	39	113
3	9	21
3	11	21
3	13	21
3	14	21
3	21	23
3	21	25
3	21	26
3	21	35
3	21	50
3	21	60
3	21	78
3	21	94
3	21	96
3	21	100
3	21	112
3	9	83
3	11	83
3	13	83
3	14	83
3	23	83
3	25	83
3	26	83
3	35	83
3	50	83
3	60	83
3	83	96
3	83	100
27	33	94
27	54	94
27	69	94
27	78	94
27	82	94
27	86	94
27	87	94
27	89	94
27	93	94
27	94	98
27	94	100
27	94	102
27	94	112
27	94	113
12	16	29
12	29	33
12	29	47
12	29	49
12	29	54
12	29	64
12	29	67
12	29	69
12	29	74
12	29	75
12	29	80
12	29	82
12	29	86
12	29	87
12	29	92
12	29	100
12	29	103
27	28	93
27	33	93
27	54	93
27	69	93
27	78	93
27	82	93
27	86	93
27	87	93
27	89	93
27	93	98
27	93	100
27	93	102
27	93	109
27	93	112
27	93	113
27	33	112
27	54	112
27	69	112
27	78	112
27	82	112
27	86	112
27	87	112
27	89	112
27	98	112
27	100	112
27	102	112
27	109	112
27	112	113
27	29	33
27	29	43
27	29	54
27	29	69
27	29	82
27	29	86
27	29	87
27	29	89
27	29	100
28	30	109
28	38	109
28	59	109
28	78	109
28	109	112
28	38	68
28	51	68
28	60	68
28	68	78
28	68	94
42	51	95
42	54	95
42	60	95
42	67	95
42	86	95
42	87	95
42	94	95
42	95	98
42	95	100
42	95	102
42	95	113
12	16	109
12	19	109
12	33	109
12	38	109
12	47	109
12	49	109
12	54	109
12	62	109
12	64	109
12	67	109
12	69	109
12	73	109
12	74	109
12	75	109
12	78	109
12	80	109
12	82	109
12	85	109
12	86	109
12	87	109
12	92	109
12	98	109
12	100	109
12	102	109
12	103	109
42	48	51
42	48	54
42	48	60
42	48	67
42	48	86
42	48	87
42	48	98
42	48	100
42	48	102
42	48	113
44	49	112
44	50	112
44	51	112
44	54	112
44	60	112
44	62	112
44	73	112
44	78	112
44	82	112
44	87	112
44	89	112
44	93	112
44	94	112
44	112	113
20	21	67
20	38	67
20	39	67
20	51	67
20	60	67
20	67	68
20	67	73
20	67	85
20	67	94
20	67	98
20	67	109
20	67	111
20	67	112
42	51	111
42	54	111
42	60	111
42	67	111
42	86	111
42	87	111
42	98	111
42	100	111
42	102	111
42	111	113
39	94	95
12	16	68
12	19	68
12	33	68
12	38	68
12	47	68
12	49	68
12	51	68
12	54	68
12	60	68
12	62	68
12	64	68
12	67	68
12	68	69
12	68	73
12	68	74
12	68	75
12	68	78
12	68	80
12	68	82
12	68	85
12	68	86
12	68	87
12	68	92
12	68	94
12	68	98
12	68	100
12	68	102
12	68	103
43	54	83
43	60	83
43	83	86
43	83	87
43	83	95
43	83	100
43	83	102
12	16	60
12	19	60
12	33	60
12	38	60
12	47	60
12	49	60
12	51	60
12	54	60
12	60	62
12	60	64
12	60	67
12	60	69
12	60	73
12	60	74
12	60	75
12	60	78
12	60	80
12	60	82
12	60	85
12	60	86
12	60	87
12	60	92
12	60	94
12	60	98
12	60	100
12	60	102
12	60	103
43	54	95
43	60	95
43	86	95
43	87	95
43	94	95
43	95	100
43	95	102
42	51	102
42	54	102
42	60	102
42	67	102
42	69	102
42	86	102
42	87	102
42	93	102
42	94	102
42	98	102
42	100	102
42	102	112
42	102	113
29	38	68
29	42	68
29	51	68
29	60	68
29	62	68
29	68	73
29	68	78
29	68	85
29	68	93
29	68	98
29	68	102
29	68	113
20	21	109
20	38	109
20	73	109
20	85	109
20	98	109
20	109	112
12	16	38
12	19	38
12	33	38
12	38	47
12	38	49
12	38	51
12	38	54
12	38	62
12	38	64
12	38	67
12	38	69
12	38	73
12	38	74
12	38	75
12	38	78
12	38	80
12	38	82
12	38	85
12	38	86
12	38	87
12	38	92
12	38	98
12	38	100
12	38	102
12	38	103
28	30	51
28	30	78
43	48	54
43	48	60
43	48	86
43	48	87
43	48	100
43	48	102
42	51	93
42	54	93
42	60	93
42	67	93
42	69	93
42	86	93
42	87	93
42	93	94
42	93	98
42	93	100
42	93	112
42	93	113
20	21	112
20	38	112
20	51	112
20	60	112
20	73	112
20	85	112
20	94	112
20	98	112
42	51	105
42	54	105
42	60	105
42	69	105
42	86	105
42	87	105
42	98	105
42	100	105
42	105	112
12	16	51
12	19	51
12	33	51
12	47	51
12	49	51
12	51	54
12	51	62
12	51	64
12	51	67
12	51	69
12	51	73
12	51	74
12	51	75
12	51	78
12	51	80
12	51	82
12	51	85
12	51	86
12	51	87
12	51	92
12	51	94
12	51	98
12	51	100
12	51	102
12	51	103
29	38	60
29	51	60
29	56	60
29	59	60
29	60	62
29	60	73
29	60	78
29	60	85
29	60	93
29	60	98
29	60	102
29	60	112
29	60	113
56	59	83
56	83	85
12	16	98
12	19	98
12	33	98
12	47	98
12	49	98
12	54	98
12	62	98
12	64	98
12	67	98
12	69	98
12	73	98
12	74	98
12	75	98
12	78	98
12	80	98
12	82	98
12	85	98
[truncated: 4,186 more rows]
