# Supplementary material for: A network-based approach to deciphering a dynamic microbiome’s response to a subtle perturbation
Source: Sci Rep. 2020 Nov 11;10:19530. doi: 10.1038/s41598-020-73920-5 (PMC7659003; doi:10.1038/s41598-020-73920-5)
Supplement: Supplementary file 10 — Supplementary Information 10. Supplementary file06_B_Top1000_motif3. [file 41598_2020_73920_MOESM10_ESM.txt]

subgraph id = 6
Nreal : 6562
=================================
Partial list of 2932 members:
27	10	12
27	11	12
27	12	15
27	12	21
27	12	25
44	1	30
44	6	30
44	9	30
44	10	30
44	15	30
44	16	30
44	19	30
44	21	30
44	24	30
44	25	30
44	30	36
44	1	21
44	6	21
44	9	21
44	10	21
44	14	21
44	15	21
44	16	21
44	18	21
44	19	21
44	21	24
44	21	25
44	21	36
44	21	38
44	21	43
43	3	10
105	33	56
105	54	56
105	56	86
105	56	87
105	56	89
111	19	56
111	56	60
111	56	73
29	1	21
29	2	21
29	6	21
29	9	21
29	10	21
29	15	21
29	16	21
29	18	21
29	19	21
29	21	24
29	21	25
105	11	48
105	13	48
105	14	48
105	16	48
105	26	48
105	48	54
105	48	86
105	48	87
105	48	89
44	1	10
44	1	14
44	1	16
44	1	19
44	1	24
44	1	36
44	6	38
44	10	38
44	14	38
44	15	38
44	16	38
44	18	38
44	19	38
44	24	38
44	25	38
44	36	38
28	1	21
28	6	21
28	9	21
28	10	21
28	12	21
28	14	21
28	15	21
28	16	21
28	18	21
28	19	21
28	21	24
28	21	25
43	10	39
43	11	39
43	23	39
43	26	39
43	33	39
29	1	2
29	1	10
29	1	16
29	1	19
29	1	24
59	21	30
42	9	39
42	10	39
42	11	39
42	13	39
42	23	39
42	26	39
42	33	39
42	35	39
29	2	18
29	6	18
29	9	18
29	10	18
29	15	18
29	16	18
29	18	19
29	18	24
29	18	25
42	1	14
42	9	14
42	10	14
42	11	14
42	13	14
42	14	15
42	14	18
42	14	20
42	14	21
42	14	23
42	14	25
42	14	26
42	14	33
42	14	35
42	14	38
68	21	48
20	6	9
20	9	13
20	9	15
20	9	16
20	9	18
20	9	19
42	10	20
42	11	20
42	20	23
42	20	26
42	20	33
42	20	35
27	1	10
27	1	11
27	1	13
27	1	14
27	1	21
27	1	23
27	1	26
27	6	14
27	9	14
27	10	14
27	11	14
27	13	14
27	14	15
27	14	18
27	14	21
27	14	23
27	14	25
27	14	26
12	2	6
12	6	9
44	6	15
44	9	15
44	10	15
44	14	15
44	15	16
44	15	18
44	15	19
44	15	24
44	15	25
44	15	36
27	6	15
27	9	15
27	10	15
27	11	15
27	13	15
27	15	18
27	15	21
27	15	23
27	15	25
27	15	26
29	2	15
29	6	15
29	9	15
29	10	15
29	15	16
29	15	19
29	15	24
29	15	25
28	1	10
28	1	14
28	1	16
28	1	19
28	1	24
12	2	9
20	6	13
20	6	15
20	6	16
20	6	18
20	6	19
44	6	25
44	9	25
44	10	25
44	14	25
44	16	25
44	18	25
44	19	25
44	24	25
44	25	36
44	6	18
44	9	18
44	10	18
44	14	18
44	16	18
44	18	19
44	18	24
44	18	36
27	6	25
27	9	25
27	10	25
27	11	25
27	13	25
27	18	25
27	21	25
27	23	25
27	25	26
29	2	6
29	6	9
29	6	10
29	6	16
29	6	19
29	6	24
29	6	25
95	19	56
95	56	60
95	56	73
42	11	28
42	13	28
42	23	28
42	26	28
42	28	33
42	28	35
28	10	12
28	12	15
28	12	25
20	13	15
20	13	16
20	13	18
20	13	19
44	6	19
44	9	19
44	10	19
44	14	19
44	16	19
44	19	24
44	19	36
44	19	43
111	14	94
111	15	94
111	16	94
111	19	94
111	73	94
93	14	48
93	48	54
93	48	86
48	3	6
48	3	12
29	2	19
29	9	19
29	10	19
29	16	19
29	19	24
29	19	25
83	33	44
83	44	47
83	44	52
83	44	75
83	44	80
94	6	83
94	18	83
43	1	14
43	10	14
43	11	14
43	14	15
43	14	18
43	14	23
43	14	25
43	14	26
43	14	29
43	14	33
43	14	38
28	6	18
28	9	18
28	10	18
28	14	18
28	15	18
28	16	18
28	18	19
28	18	24
28	18	25
42	1	26
42	9	26
42	10	26
42	11	26
42	13	26
42	15	26
42	18	26
42	21	26
42	23	26
42	25	26
42	26	33
42	26	35
42	26	38
28	6	15
28	9	15
28	10	15
28	14	15
28	15	16
28	15	19
28	15	24
28	15	25
44	6	9
44	6	10
44	6	14
44	6	16
44	6	24
44	6	36
44	6	43
112	21	95
42	1	33
42	9	33
42	10	33
42	11	33
42	13	33
42	15	33
42	18	33
42	21	33
42	23	33
42	25	33
42	33	35
42	33	38
29	2	25
29	9	25
29	10	25
29	16	25
29	24	25
42	1	11
42	9	11
42	10	11
42	11	13
42	11	15
42	11	18
42	11	21
42	11	23
42	11	25
42	11	35
42	11	38
44	9	14
44	10	14
44	14	16
44	14	24
44	14	36
105	1	11
105	1	13
105	1	14
105	1	16
105	1	26
105	1	33
105	1	54
105	1	86
105	1	87
105	1	89
105	1	100
83	33	78
83	47	78
83	50	78
83	51	78
83	52	78
83	54	78
83	60	78
83	62	78
83	75	78
83	78	80
83	78	82
44	9	16
44	10	16
44	16	24
44	16	36
44	16	43
12	1	2
42	1	23
42	9	23
42	10	23
42	13	23
42	15	23
42	18	23
42	21	23
42	23	25
42	23	35
42	23	38
105	6	14
105	9	14
105	11	14
105	13	14
105	14	15
105	14	16
105	14	25
105	14	26
105	14	33
105	14	54
105	14	62
105	14	67
105	14	86
105	14	87
105	14	89
105	14	100
44	9	10
44	9	24
44	9	36
44	9	43
27	6	11
27	9	11
27	10	11
27	11	13
27	11	18
27	11	21
27	11	23
27	11	26
42	9	15
42	10	15
42	13	15
42	15	18
42	15	21
42	15	25
42	15	35
42	15	38
27	6	18
27	9	18
27	10	18
27	13	18
27	18	21
27	18	23
27	18	26
39	12	15
39	12	21
39	12	25
56	16	51
56	18	51
56	26	51
56	47	51
56	50	51
56	51	52
28	6	25
28	9	25
28	10	25
28	14	25
28	16	25
28	19	25
28	24	25
42	1	10
42	1	13
42	1	21
42	1	35
42	9	25
42	10	25
42	13	25
42	18	25
42	21	25
42	25	35
42	25	38
95	3	19
95	3	73
105	6	67
105	11	67
105	13	67
105	15	67
105	16	67
105	25	67
105	26	67
105	33	67
105	54	67
105	62	67
105	67	86
105	67	87
105	67	89
105	67	100
27	6	23
27	9	23
27	10	23
27	13	23
27	21	23
27	23	26
29	2	9
29	9	10
29	9	16
29	9	24
112	21	111
28	6	9
28	6	10
28	6	14
28	6	16
28	6	19
28	6	24
42	9	21
42	10	21
42	13	21
42	18	21
42	21	35
42	21	38
105	11	12
105	12	15
105	12	25
105	12	89
27	6	9
27	9	10
27	9	13
27	9	21
27	9	26
44	10	24
44	10	36
83	33	62
83	47	62
83	50	62
83	51	62
83	52	62
83	54	62
83	60	62
83	62	75
83	62	80
83	62	82
42	9	13
42	10	13
42	13	18
42	13	35
42	13	38
111	14	15
111	15	16
111	15	19
111	15	60
111	15	62
111	15	73
111	15	85
105	6	15
105	9	15
105	11	15
105	13	15
105	15	16
105	15	25
105	15	26
105	15	33
105	15	54
105	15	62
105	15	86
105	15	87
105	15	89
105	15	100
105	6	9
105	9	11
105	9	13
105	9	16
105	9	25
105	9	26
105	9	33
105	9	54
105	9	62
105	9	86
105	9	87
105	9	89
105	9	100
68	1	21
68	15	21
44	24	36
44	24	43
105	6	25
105	11	25
105	13	25
105	16	25
105	25	26
105	25	33
105	25	54
105	25	62
105	25	86
105	25	87
105	25	89
105	25	100
28	9	19
28	10	19
28	14	19
28	16	19
28	19	24
27	6	10
27	10	13
27	10	21
27	10	26
109	15	93
109	18	93
109	19	93
109	62	93
109	73	93
109	80	93
109	85	93
109	93	98
109	15	30
109	19	30
109	30	73
43	1	33
43	10	33
43	11	33
43	15	33
43	18	33
43	23	33
43	25	33
43	26	33
43	29	33
43	33	38
94	6	51
94	18	51
94	51	62
94	51	85
29	2	10
29	2	16
29	2	24
95	15	60
95	19	60
95	60	73
95	60	85
42	9	18
42	10	18
42	18	35
42	18	38
105	6	100
105	11	100
105	13	100
105	16	100
105	26	100
105	33	100
105	54	100
105	62	100
105	86	100
105	87	100
105	89	100
30	14	23
30	14	26
27	6	26
27	13	26
27	21	26
39	1	14
39	1	21
27	6	21
27	13	21
42	10	38
42	35	38
111	14	62
111	16	62
111	19	62
111	60	62
111	62	73
111	62	85
20	15	19
20	16	19
20	18	19
109	15	62
109	18	62
109	19	62
109	42	62
109	59	62
109	62	73
109	62	80
109	62	85
109	62	98
29	10	16
29	16	24
29	10	24
56	16	18
56	18	26
56	18	47
56	18	50
56	18	52
109	15	59
109	18	59
109	19	59
109	59	73
109	59	80
109	59	85
42	9	10
42	9	35
83	33	80
83	47	80
83	50	80
83	51	80
83	52	80
83	54	80
83	60	80
83	75	80
83	80	82
93	14	68
93	54	68
93	68	86
56	16	26
56	26	47
56	26	50
56	26	52
48	6	15
48	9	15
48	12	15
43	1	26
43	10	26
43	11	26
43	15	26
43	18	26
43	23	26
43	25	26
43	26	29
43	26	38
43	10	15
43	11	15
43	15	18
43	15	23
43	15	25
43	15	38
111	14	85
111	16	85
111	19	85
111	60	85
111	73	85
109	15	98
109	18	98
109	19	98
109	73	98
109	80	98
109	85	98
102	60	67
94	6	60
94	18	60
94	60	62
94	60	85
39	14	15
39	15	21
39	15	25
43	11	29
43	23	29
43	1	11
43	10	11
43	11	18
43	11	23
43	11	25
43	11	38
109	15	85
109	18	85
109	19	85
109	42	85
109	73	85
109	80	85
44	36	43
95	15	94
95	19	94
95	73	94
43	10	18
43	18	23
43	18	25
43	18	38
59	21	54
105	6	11
105	11	13
105	11	16
105	11	26
105	11	33
105	11	54
105	11	62
105	11	86
105	11	87
105	11	89
83	33	47
83	47	50
83	47	51
83	47	52
83	47	54
83	47	60
83	47	75
83	47	82
42	10	35
56	16	47
56	16	50
56	16	52
43	1	23
43	10	23
43	23	25
43	23	38
109	19	42
109	42	73
109	42	80
105	6	89
105	13	89
105	16	89
105	26	89
105	33	89
105	54	89
105	62	89
105	86	89
105	87	89
94	6	18
94	18	62
94	18	85
111	14	60
111	16	60
111	19	60
111	60	73
105	6	86
105	13	86
105	16	86
105	26	86
105	33	86
105	54	86
105	62	86
105	86	87
95	15	85
95	19	85
95	73	85
109	15	19
109	18	19
109	19	73
109	19	80
83	33	50
83	33	51
83	33	52
83	33	54
83	33	60
83	33	75
83	33	82
39	14	21
39	14	25
111	14	16
111	14	19
111	14	73
95	15	19
95	15	73
27	6	13
28	9	24
28	10	24
28	14	24
28	16	24
43	10	38
43	25	38
39	21	25
43	10	25
20	15	16
20	16	18
105	6	54
105	13	54
105	16	54
105	26	54
105	33	54
105	54	62
105	54	87
43	1	10
95	19	73
109	15	18
109	18	73
109	18	80
111	16	19
111	19	73
18	3	12
28	9	10
28	9	14
28	9	16
83	50	51
83	51	52
83	51	54
83	51	75
83	51	82
94	6	85
94	62	85
48	6	9
102	21	60
105	6	13
105	13	16
105	13	26
105	13	33
105	13	62
105	13	87
109	15	73
109	73	80
83	50	82
83	52	82
83	54	82
83	60	82
83	75	82
20	15	18
83	50	60
83	52	60
83	54	60
83	60	75
94	6	62
105	6	16
105	16	26
105	16	33
105	16	62
105	16	87
93	14	86
93	20	86
93	54	86
93	14	20
93	14	54
105	6	26
105	26	33
105	26	62
105	26	87
28	10	14
28	10	16
56	47	50
56	50	52
56	47	52
111	16	73
83	50	54
83	52	54
83	54	75
30	23	26
105	6	33
105	33	62
105	33	87
105	6	87
105	62	87
109	15	80
83	50	75
83	52	75
28	14	16
105	6	62
83	50	52
44	10	95
44	14	95
44	16	95
44	21	95
44	24	95
44	36	95
29	2	95
29	10	95
29	16	95
29	21	95
29	24	95
27	1	30
27	6	30
27	9	30
27	10	30
27	13	30
27	15	30
27	21	30
27	25	30
44	10	111
44	21	111
44	24	111
44	36	111
44	10	48
44	14	48
44	16	48
44	19	48
44	21	48
44	24	48
44	36	48
27	10	95
27	11	95
27	12	95
27	13	95
27	14	95
27	21	95
27	23	95
27	26	95
27	10	111
27	21	111
27	23	111
27	26	111
28	10	95
28	12	95
28	14	95
28	16	95
28	21	95
28	24	95
27	10	48
27	11	48
27	13	48
27	14	48
27	21	48
27	23	48
27	26	48
28	10	111
28	21	111
28	24	111
27	6	39
27	9	39
27	10	39
27	11	39
27	13	39
27	23	39
27	26	39
29	2	109
29	10	109
29	16	109
29	21	109
29	24	109
28	10	48
28	14	48
28	16	48
28	19	48
28	21	48
28	24	48
42	10	56
42	23	56
42	33	56
42	35	56
44	10	105
44	19	105
44	21	105
44	24	105
44	36	105
27	10	105
27	21	105
27	23	105
20	19	56
44	10	109
44	14	109
44	16	109
44	21	109
44	24	109
44	36	109
44	43	109
27	12	36
27	12	89
27	12	96
27	6	68
27	9	68
27	10	68
27	11	68
27	13	68
27	14	68
27	23	68
27	25	68
27	26	68
44	30	49
44	30	50
44	30	58
44	30	61
44	30	67
44	30	73
44	30	82
44	30	89
44	30	96
44	30	113
44	21	49
44	21	50
44	21	51
44	21	54
44	21	58
44	21	60
44	21	61
44	21	62
44	21	69
44	21	73
44	21	78
44	21	82
44	21	85
44	21	86
44	21	87
44	21	89
44	21	93
44	21	94
44	21	96
44	21	100
44	21	113
27	1	93
27	6	93
27	9	93
27	10	93
27	11	93
27	13	93
27	15	93
27	18	93
27	21	93
27	23	93
27	25	93
27	26	93
27	1	112
27	6	112
27	9	112
27	10	112
27	11	112
27	13	112
27	14	112
27	15	112
27	23	112
27	25	112
27	26	112
27	11	29
27	13	29
27	14	29
27	23	29
27	26	29
28	10	109
28	14	109
28	16	109
28	21	109
28	24	109
43	3	51
43	3	54
43	3	64
43	3	82
43	3	87
43	3	98
42	10	95
42	11	95
42	13	95
42	14	95
42	21	95
42	23	95
42	26	95
42	35	95
42	10	48
42	11	48
42	13	48
42	14	48
42	21	48
42	23	48
42	26	48
42	35	48
105	56	113
20	6	67
20	13	67
20	15	67
20	16	67
20	18	67
20	19	67
42	10	111
42	21	111
42	23	111
42	26	111
42	35	111
43	10	83
43	14	83
43	15	83
43	18	83
43	23	83
43	25	83
43	26	83
12	2	60
12	6	60
12	9	60
43	10	95
43	11	95
43	14	95
43	23	95
43	26	95
29	2	68
29	6	68
29	9	68
29	10	68
29	16	68
29	19	68
29	24	68
29	25	68
12	2	38
12	6	38
28	1	30
28	6	30
28	9	30
28	10	30
28	15	30
28	16	30
28	19	30
28	21	30
28	24	30
28	25	30
43	10	48
43	11	48
43	14	48
43	23	48
43	26	48
111	56	113
20	6	112
20	9	112
20	13	112
20	15	112
20	16	112
20	19	112
29	21	31
29	21	49
29	21	50
29	21	51
29	21	54
29	21	58
29	21	60
29	21	62
29	21	72
29	21	73
29	21	78
29	21	80
29	21	82
29	21	85
29	21	87
29	21	88
29	21	96
29	21	98
29	21	105
29	21	113
12	2	51
12	6	51
12	9	51
105	48	113
29	2	60
29	6	60
29	9	60
29	10	60
29	15	60
29	16	60
29	18	60
29	19	60
29	24	60
29	25	60
44	1	49
44	1	50
44	1	54
44	1	58
44	1	61
44	1	69
44	1	73
44	1	78
44	1	82
44	1	86
44	1	87
44	1	89
44	1	93
44	1	96
44	1	100
44	1	113
20	6	21
20	9	21
20	13	21
20	15	21
20	16	21
20	18	21
20	19	21
42	9	94
42	10	94
42	11	94
42	13	94
42	14	94
42	15	94
42	21	94
42	23	94
42	25	94
42	26	94
42	33	94
42	35	94
68	21	95
44	38	49
44	38	50
44	38	51
44	38	54
44	38	58
44	38	60
44	38	61
44	38	62
44	38	69
44	38	73
44	38	78
44	38	82
44	38	85
44	38	86
44	38	87
44	38	89
44	38	96
44	38	100
44	38	113
29	2	56
29	10	56
29	19	56
29	24	56
28	21	38
28	21	50
28	21	51
28	21	54
28	21	60
28	21	62
28	21	73
28	21	78
28	21	82
28	21	85
28	21	86
28	21	87
28	21	89
28	21	94
28	21	96
28	21	100
28	21	105
28	21	113
39	14	48
39	21	48
28	1	112
28	6	112
28	9	112
28	10	112
28	14	112
28	15	112
28	16	112
28	19	112
28	24	112
28	25	112
43	39	51
43	39	60
43	39	64
43	39	67
43	39	82
43	39	89
43	39	102
44	6	113
44	9	113
44	10	113
44	14	113
44	15	113
44	16	113
44	18	113
44	19	113
44	24	113
44	25	113
44	36	113
29	1	31
29	1	49
29	1	50
29	1	54
29	1	58
29	1	72
29	1	73
29	1	78
29	1	80
29	1	82
29	1	87
29	1	88
29	1	96
29	1	102
29	1	112
29	1	113
42	39	50
42	39	51
42	39	60
42	39	64
42	39	65
42	39	67
42	39	82
42	39	89
29	2	51
29	6	51
29	9	51
29	10	51
29	15	51
29	16	51
29	18	51
29	19	51
29	24	51
29	25	51
27	1	100
27	6	100
27	9	100
27	10	100
27	11	100
27	13	100
27	14	100
27	15	100
27	18	100
27	21	100
27	23	100
27	25	100
27	26	100
43	10	56
43	23	56
43	33	56
44	6	78
44	9	78
44	10	78
44	14	78
44	15	78
44	16	78
44	18	78
44	19	78
44	24	78
44	25	78
44	36	78
20	6	38
20	13	38
20	15	38
20	16	38
20	18	38
20	19	38
43	10	111
43	23	111
43	26	111
29	18	31
29	18	49
29	18	50
29	18	54
29	18	58
29	18	62
29	18	67
29	18	72
29	18	73
29	18	78
29	18	80
29	18	82
29	18	85
29	18	87
29	18	88
29	18	96
29	18	98
29	18	102
29	18	113
42	14	50
42	14	51
42	14	54
42	14	59
42	14	60
42	14	64
42	14	65
42	14	67
42	14	68
42	14	82
42	14	86
42	14	87
42	14	89
42	14	98
42	14	100
42	14	112
42	14	113
20	6	51
20	9	51
20	13	51
20	15	51
20	16	51
20	18	51
20	19	51
27	1	86
27	6	86
27	9	86
27	10	86
27	11	86
27	13	86
27	14	86
27	15	86
27	18	86
27	21	86
27	23	86
27	25	86
27	26	86
20	9	24
20	9	25
20	9	39
20	9	49
20	9	52
20	9	54
20	9	62
20	9	64
20	9	68
20	9	71
20	9	73
20	9	74
20	9	78
20	9	80
20	9	82
20	9	85
20	9	87
20	9	92
20	9	94
20	9	98
20	9	102
20	9	104
43	1	93
43	10	93
43	11	93
43	15	93
43	18	93
43	23	93
43	25	93
43	26	93
43	33	93
42	1	100
42	9	100
42	10	100
42	11	100
42	13	100
42	15	100
42	18	100
42	20	100
42	21	100
42	23	100
42	25	100
42	26	100
42	33	100
42	35	100
42	38	100
20	6	68
20	13	68
20	16	68
20	19	68
42	10	67
42	11	67
42	13	67
42	15	67
42	18	67
42	23	67
42	25	67
42	26	67
42	33	67
42	35	67
42	20	50
42	20	59
42	20	65
42	20	86
42	20	89
42	20	113
27	10	109
27	11	109
27	13	109
27	14	109
27	21	109
27	23	109
27	26	109
27	6	42
27	1	78
27	6	78
27	9	78
27	10	78
27	11	78
27	13	78
27	14	78
27	15	78
27	18	78
27	21	78
27	23	78
27	25	78
27	26	78
43	1	112
43	10	112
43	11	112
43	14	112
43	15	112
43	23	112
43	25	112
43	26	112
43	33	112
43	38	112
20	6	39
20	13	39
20	16	39
20	19	39
27	1	69
27	6	69
27	9	69
27	10	69
27	11	69
27	13	69
27	14	69
27	15	69
27	18	69
27	21	69
27	23	69
27	25	69
27	26	69
28	9	94
28	10	94
28	14	94
28	15	94
28	16	94
28	19	94
28	24	94
28	25	94
12	1	86
12	2	86
12	6	86
12	9	86
27	1	33
27	1	36
27	1	47
27	1	52
27	1	54
27	1	64
27	1	75
27	1	80
27	1	82
27	1	87
27	1	89
27	1	92
27	1	96
27	1	102
27	1	103
27	1	113
12	1	100
12	2	100
12	6	100
12	9	100
27	6	102
27	9	102
27	10	102
27	11	102
27	13	102
27	14	102
27	15	102
27	18	102
27	23	102
27	25	102
27	26	102
83	33	112
83	47	112
83	50	112
83	51	112
83	52	112
83	54	112
83	60	112
83	75	112
83	78	112
83	80	112
83	82	112
27	14	33
27	14	36
27	14	47
27	14	52
27	14	54
27	14	59
27	14	60
27	14	64
27	14	67
27	14	75
27	14	80
27	14	82
27	14	87
27	14	89
27	14	92
27	14	96
27	14	98
27	14	103
27	14	113
44	6	60
44	9	60
44	10	60
44	14	60
44	15	60
44	16	60
44	18	60
44	19	60
44	24	60
44	25	60
44	36	60
29	2	112
29	6	112
29	9	112
29	10	112
29	15	112
29	16	112
29	19	112
29	24	112
29	25	112
12	6	13
12	6	14
12	6	16
12	6	19
12	6	23
12	6	24
12	6	26
12	6	31
12	6	33
12	6	34
12	6	47
12	6	49
12	6	52
12	6	54
12	6	58
12	6	64
12	6	67
12	6	71
12	6	73
12	6	74
12	6	75
12	6	78
12	6	79
12	6	80
12	6	82
12	6	85
12	6	87
12	6	90
12	6	92
12	6	101
12	6	102
12	6	103
12	6	104
12	6	106
12	6	113
43	10	105
43	23	105
44	15	49
44	15	50
44	15	51
44	15	54
44	15	58
44	15	61
44	15	62
44	15	67
44	15	69
44	15	73
44	15	82
44	15	85
44	15	86
44	15	87
44	15	89
44	15	93
44	15	94
44	15	96
44	15	100
28	10	105
28	19	105
28	24	105
42	9	60
42	10	60
42	11	60
42	13	60
42	15	60
42	18	60
42	21	60
42	23	60
42	25	60
42	26	60
42	33	60
42	35	60
42	38	60
27	15	33
27	15	36
27	15	47
27	15	52
27	15	54
27	15	59
27	15	60
27	15	64
27	15	67
27	15	75
27	15	80
27	15	82
27	15	87
27	15	89
27	15	92
27	15	96
27	15	98
27	15	103
27	15	113
27	6	54
27	9	54
27	10	54
27	11	54
27	13	54
27	18	54
27	21	54
27	23	54
27	25	54
27	26	54
42	1	112
42	9	112
42	10	112
42	11	112
42	13	112
42	15	112
42	23	112
42	25	112
42	26	112
42	33	112
42	35	112
42	38	112
12	1	73
12	2	73
12	9	73
29	15	31
29	15	49
29	15	50
29	15	54
29	15	58
29	15	62
29	15	67
29	15	72
29	15	73
29	15	78
29	15	80
29	15	82
29	15	85
29	15	87
29	15	88
29	15	96
29	15	98
29	15	102
29	15	113
28	1	50
28	1	54
28	1	73
28	1	78
28	1	82
28	1	86
28	1	87
28	1	89
28	1	96
28	1	100
28	1	113
48	9	94
48	15	94
12	9	13
12	9	14
12	9	16
12	9	19
12	9	23
12	9	24
12	9	26
12	9	31
12	9	33
12	9	34
12	9	47
12	9	49
12	9	52
12	9	54
12	9	58
12	9	64
12	9	71
12	9	74
12	9	75
12	9	78
12	9	79
12	9	80
12	9	82
12	9	85
12	9	87
12	9	90
12	9	92
12	9	94
12	9	101
12	9	102
12	9	103
12	9	104
12	9	106
12	9	113
20	6	24
20	6	25
20	6	49
20	6	52
20	6	54
20	6	62
20	6	64
20	6	71
20	6	73
20	6	74
20	6	78
20	6	80
20	6	82
20	6	85
20	6	87
20	6	92
20	6	98
20	6	102
20	6	104
12	1	80
12	2	80
29	2	62
29	6	62
29	9	62
29	10	62
29	16	62
29	19	62
29	24	62
29	25	62
44	25	49
44	25	50
44	25	51
44	25	54
44	25	58
44	25	61
44	25	62
44	25	67
44	25	69
44	25	73
44	25	82
44	25	85
44	25	86
44	25	87
44	25	89
44	25	93
44	25	94
44	25	96
44	25	100
27	6	87
27	9	87
27	10	87
27	11	87
27	13	87
27	18	87
27	21	87
27	23	87
27	25	87
27	26	87
44	18	49
44	18	50
44	18	51
44	18	54
44	18	58
44	18	61
44	18	62
44	18	67
44	18	69
44	18	73
44	18	82
44	18	85
44	18	86
44	18	87
44	18	89
44	18	93
44	18	96
44	18	100
12	1	54
12	2	54
27	25	33
27	25	36
27	25	47
27	25	52
27	25	59
27	25	60
27	25	64
27	25	67
27	25	75
27	25	80
27	25	82
27	25	89
27	25	92
27	25	96
44	54	95
44	58	95
44	61	95
44	67	95
44	82	95
44	87	95
44	89	95
29	31	95
29	54	95
29	58	95
29	67	95
29	72	95
29	80	95
29	82	95
29	87	95
29	88	95
29	95	102
27	30	36
27	30	52
27	30	64
27	30	67
27	30	75
27	30	82
27	30	89
27	30	92
27	30	96
27	30	103
27	30	113
44	54	111
44	58	111
44	61	111
44	82	111
44	86	111
44	87	111
44	89	111
44	48	49
44	48	54
44	48	58
44	48	60
44	48	61
44	48	73
44	48	82
44	48	86
44	48	87
44	48	89
44	48	113
27	36	95
27	47	95
27	52	95
27	54	95
27	64	95
27	67	95
27	75	95
27	80	95
27	82	95
27	87	95
27	89	95
27	92	95
27	95	102
27	36	111
27	47	111
27	52	111
27	54	111
27	64	111
27	75	111
[truncated: 12,309 more rows]
