# Supplementary material for: A network-based approach to deciphering a dynamic microbiome’s response to a subtle perturbation
Source: Sci Rep. 2020 Nov 11;10:19530. doi: 10.1038/s41598-020-73920-5 (PMC7659003; doi:10.1038/s41598-020-73920-5)
Supplement: Supplementary file 11 — Supplementary Information 11. Supplementary file07_B_Top1500_motif3. [file 41598_2020_73920_MOESM11_ESM.txt]

subgraph id = 6
Nreal : 9111
=================================
Partial list of 3003 members:
27	10	12
27	12	15
27	12	21
44	1	30
44	6	30
44	9	30
44	16	30
44	24	30
44	30	36
105	10	56
105	54	56
105	56	87
111	24	56
111	54	56
111	56	60
29	1	21
29	2	21
29	6	21
29	9	21
29	10	21
29	15	21
29	16	21
29	18	21
29	19	21
29	21	23
29	21	24
29	21	25
105	10	48
105	16	48
105	19	48
105	23	48
105	26	48
105	48	73
105	48	89
44	1	10
44	1	11
44	1	24
44	1	33
44	1	36
44	10	38
44	11	38
44	16	38
44	19	38
44	24	38
44	33	38
44	36	38
29	1	2
29	1	10
29	1	23
29	1	24
59	21	30
29	2	18
29	6	18
29	9	18
29	10	18
29	14	18
29	15	18
29	16	18
29	18	19
29	18	23
29	18	24
29	18	25
42	2	14
42	9	14
42	10	14
42	13	14
42	14	15
42	14	18
42	14	19
42	14	20
42	14	23
42	14	25
42	14	26
42	14	31
42	14	33
42	14	35
20	6	9
20	9	11
20	9	13
20	9	15
20	9	16
20	9	18
20	9	19
42	2	20
42	10	20
42	20	23
42	20	26
42	20	33
27	1	2
27	1	10
27	1	11
27	1	21
27	1	23
27	1	24
27	1	26
27	2	14
27	6	14
27	9	14
27	10	14
27	11	14
27	13	14
27	14	15
27	14	16
27	14	18
27	14	23
27	14	24
27	14	25
27	14	26
12	2	6
12	6	9
12	6	11
44	6	15
44	9	15
44	10	15
44	11	15
44	14	15
44	15	16
44	15	19
44	15	24
44	15	25
44	15	33
44	15	36
27	2	15
27	6	15
27	9	15
27	10	15
27	11	15
27	13	15
27	15	16
27	15	18
27	15	21
27	15	23
27	15	24
27	15	25
27	15	26
29	2	15
29	6	15
29	9	15
29	10	15
29	14	15
29	15	16
29	15	19
29	15	23
29	15	24
29	15	25
28	1	2
28	1	10
28	1	24
12	2	9
12	9	11
20	6	11
20	6	13
20	6	15
20	6	16
20	6	18
20	6	19
44	6	25
44	10	25
44	11	25
44	14	25
44	16	25
44	19	25
44	24	25
44	25	33
44	25	36
27	2	25
27	6	25
27	10	25
27	11	25
27	13	25
27	16	25
27	18	25
27	21	25
27	23	25
27	24	25
27	25	26
29	2	6
29	6	9
29	6	10
29	6	14
29	6	16
29	6	19
29	6	23
29	6	24
29	6	25
95	24	56
95	56	60
28	10	12
28	12	15
20	11	13
20	13	15
20	13	16
20	13	18
20	13	19
44	6	19
44	9	19
44	10	19
44	11	19
44	14	19
44	16	19
44	19	24
44	19	33
44	19	36
111	14	94
111	16	94
111	19	94
111	24	94
111	54	94
111	73	94
93	48	89
48	3	12
29	2	19
29	9	19
29	10	19
29	14	19
29	16	19
29	19	23
29	19	24
29	19	25
83	2	44
83	34	44
83	44	47
83	44	74
83	44	80
94	6	83
94	31	83
43	10	14
43	11	14
43	14	15
43	14	18
43	14	23
43	14	25
43	14	26
43	14	33
28	2	18
28	6	18
28	9	18
28	10	18
28	15	18
28	16	18
28	18	19
28	18	24
28	18	25
42	1	26
42	2	26
42	9	26
42	10	26
42	13	26
42	15	26
42	18	26
42	19	26
42	21	26
42	23	26
42	25	26
42	26	31
42	26	33
42	26	35
28	2	15
28	6	15
28	9	15
28	10	15
28	15	16
28	15	19
28	15	24
28	15	25
44	6	9
44	6	10
44	6	11
44	6	14
44	6	16
44	6	24
44	6	33
44	6	36
42	1	33
42	2	33
42	9	33
42	10	33
42	13	33
42	15	33
42	18	33
42	19	33
42	21	33
42	23	33
42	25	33
42	31	33
42	33	35
29	2	25
29	10	25
29	14	25
29	16	25
29	23	25
29	24	25
44	9	14
44	10	14
44	11	14
44	14	16
44	14	24
44	14	33
44	14	36
83	2	78
83	34	78
83	47	78
83	50	78
83	51	78
83	52	78
83	54	78
83	64	78
83	74	78
83	75	78
83	78	80
83	78	82
44	9	16
44	10	16
44	11	16
44	16	24
44	16	33
44	16	36
42	1	23
42	2	23
42	9	23
42	10	23
42	13	23
42	15	23
42	18	23
42	19	23
42	21	23
42	23	25
42	23	31
42	23	35
105	6	14
105	9	14
105	10	14
105	13	14
105	14	15
105	14	16
105	14	19
105	14	23
105	14	26
105	14	33
105	14	54
105	14	73
105	14	85
105	14	86
105	14	87
105	14	89
44	9	10
44	9	11
44	9	24
44	9	33
44	9	36
27	2	11
27	6	11
27	9	11
27	10	11
27	11	13
27	11	16
27	11	18
27	11	21
27	11	23
27	11	24
27	11	26
42	2	15
42	9	15
42	10	15
42	13	15
42	15	18
42	15	19
42	15	21
42	15	25
42	15	31
42	15	35
62	21	30
27	2	18
27	6	18
27	9	18
27	10	18
27	13	18
27	16	18
27	18	21
27	18	23
27	18	24
27	18	26
39	10	12
39	12	15
28	2	25
28	6	25
28	10	25
28	16	25
28	19	25
28	24	25
42	1	2
42	1	10
42	1	21
42	1	31
42	1	35
42	2	25
42	10	25
42	13	25
42	18	25
42	19	25
42	21	25
42	25	31
42	25	35
95	3	19
95	3	24
95	3	73
105	6	67
105	10	67
105	15	67
105	16	67
105	19	67
105	23	67
105	26	67
105	33	67
105	54	67
105	67	73
105	67	86
105	67	87
105	67	89
27	2	23
27	6	23
27	9	23
27	10	23
27	13	23
27	16	23
27	21	23
27	23	24
27	23	26
29	2	9
29	9	10
29	9	14
29	9	16
29	9	23
29	9	24
28	2	6
28	6	9
28	6	10
28	6	16
28	6	19
28	6	24
42	2	21
42	9	21
42	10	21
42	13	21
42	18	21
42	19	21
42	21	31
42	21	35
105	10	12
105	12	15
105	12	89
27	2	9
27	6	9
27	9	10
27	9	13
27	9	16
27	9	21
27	9	24
27	9	26
44	10	11
44	10	24
44	10	33
44	10	36
42	2	13
42	9	13
42	10	13
42	13	18
42	13	19
42	13	31
42	13	35
105	6	15
105	9	15
105	10	15
105	13	15
105	15	16
105	15	19
105	15	23
105	15	26
105	15	33
105	15	54
105	15	73
105	15	85
105	15	86
105	15	87
105	15	89
105	6	9
105	9	10
105	9	13
105	9	16
105	9	19
105	9	23
105	9	26
105	9	33
105	9	54
105	9	73
105	9	85
105	9	86
105	9	87
105	9	89
44	11	24
44	24	33
44	24	36
28	2	19
28	9	19
28	10	19
28	16	19
28	19	24
27	2	10
27	6	10
27	10	13
27	10	16
27	10	21
27	10	24
27	10	26
109	2	93
109	16	93
109	19	93
109	21	93
109	24	93
109	58	93
109	73	93
109	74	93
109	80	93
43	1	33
43	10	33
43	11	33
43	15	33
43	18	33
43	23	33
43	25	33
43	26	33
43	29	33
43	33	38
94	2	51
94	31	51
94	51	80
94	51	85
29	2	10
29	2	14
29	2	16
29	2	23
29	2	24
95	16	60
95	19	60
95	21	60
95	24	60
95	60	73
95	60	85
42	2	18
42	9	18
42	10	18
42	18	19
42	18	31
42	18	35
27	2	26
27	6	26
27	13	26
27	16	26
27	21	26
27	24	26
39	1	10
27	2	21
27	6	21
27	13	21
27	16	21
27	21	24
20	11	19
20	15	19
20	16	19
20	18	19
109	2	62
109	16	62
109	18	62
109	19	62
109	24	62
109	58	62
109	59	62
109	62	73
109	62	74
109	62	80
109	62	85
109	62	98
109	62	102
29	10	16
29	14	16
29	16	23
29	16	24
29	10	24
29	14	24
29	23	24
109	2	59
109	16	59
109	18	59
109	19	59
109	24	59
109	58	59
109	59	73
109	59	74
109	59	80
109	59	85
42	2	9
42	9	10
42	9	19
42	9	31
42	9	35
83	2	80
83	34	80
83	47	80
83	50	80
83	51	80
83	52	80
83	54	80
83	64	80
83	74	80
83	75	80
83	80	82
56	19	26
56	26	34
56	26	35
56	26	47
56	26	50
56	26	52
48	12	15
48	14	15
43	1	26
43	10	26
43	11	26
43	15	26
43	18	26
43	23	26
43	25	26
43	26	29
43	26	38
43	10	15
43	11	15
43	15	18
43	15	23
43	15	25
111	14	85
111	16	85
111	19	85
111	24	85
111	54	85
111	60	85
111	73	85
111	80	85
12	2	11
109	2	98
109	16	98
109	18	98
109	19	98
109	21	98
109	24	98
109	58	98
109	73	98
109	74	98
109	80	98
109	85	98
109	98	102
94	2	60
94	6	60
94	31	60
94	60	62
94	60	80
94	60	85
39	6	15
39	9	15
39	10	15
39	14	15
39	15	25
43	11	29
43	1	11
43	10	11
43	11	18
43	11	23
43	11	25
43	11	38
109	2	85
109	16	85
109	18	85
109	19	85
109	21	85
109	24	85
109	58	85
109	73	85
109	74	85
109	80	85
109	85	102
44	11	36
44	33	36
95	16	94
95	19	94
95	21	94
95	24	94
95	73	94
43	10	18
43	18	23
43	18	25
43	18	38
59	21	33
59	21	54
83	2	47
83	34	47
83	47	50
83	47	51
83	47	52
83	47	54
83	47	64
83	47	74
83	47	75
83	47	82
42	2	10
42	10	19
42	10	31
42	10	35
43	1	23
43	10	23
43	23	25
43	23	38
105	6	89
105	10	89
105	13	89
105	16	89
105	19	89
105	23	89
105	26	89
105	33	89
105	54	89
105	73	89
105	85	89
105	86	89
105	87	89
111	14	60
111	16	60
111	19	60
111	24	60
111	54	60
111	60	73
111	60	80
105	6	86
105	10	86
105	13	86
105	16	86
105	19	86
105	23	86
105	26	86
105	33	86
105	54	86
105	73	86
105	85	86
105	86	87
95	16	85
95	19	85
95	21	85
95	24	85
95	73	85
109	2	19
109	16	19
109	18	19
109	19	21
109	19	24
109	19	58
109	19	73
109	19	74
109	19	80
109	19	102
39	6	14
39	9	14
39	10	14
39	14	25
42	2	35
42	19	35
42	31	35
111	14	16
111	14	19
111	14	24
111	14	54
111	14	73
111	14	80
68	1	54
27	2	13
27	6	13
27	13	16
27	13	24
28	2	24
28	9	24
28	10	24
28	16	24
43	10	38
43	10	25
39	6	25
39	10	25
20	11	16
20	15	16
20	16	18
105	6	54
105	10	54
105	13	54
105	16	54
105	19	54
105	23	54
105	26	54
105	33	54
105	54	73
105	54	85
105	54	87
43	1	10
95	16	19
95	19	21
95	19	24
95	19	73
109	2	18
109	16	18
109	18	21
109	18	24
109	18	58
109	18	73
109	18	74
109	18	80
109	18	102
111	16	19
111	19	24
111	19	54
111	19	73
111	19	80
28	2	9
28	9	10
28	9	16
83	2	51
83	34	51
83	50	51
83	51	52
83	51	54
83	51	64
83	51	74
83	51	75
83	51	82
112	21	94
94	2	85
94	6	85
94	31	85
94	62	85
94	80	85
102	13	21
102	21	23
102	21	26
102	21	60
102	21	100
105	6	13
105	10	13
105	13	16
105	13	19
105	13	23
105	13	26
105	13	33
105	13	73
105	13	85
105	13	87
109	2	73
109	16	73
109	21	73
109	24	73
109	58	73
109	73	74
109	73	80
109	73	102
83	2	82
83	34	82
83	50	82
83	52	82
83	54	82
83	64	82
83	74	82
83	75	82
20	11	15
20	15	18
94	2	62
94	6	62
94	31	62
94	62	80
105	6	16
105	10	16
105	16	19
105	16	23
105	16	26
105	16	33
105	16	73
105	16	85
105	16	87
93	14	86
93	15	86
93	25	86
93	33	86
93	54	86
93	78	86
93	86	87
93	86	89
93	14	15
93	14	20
93	14	25
93	14	33
93	14	54
93	14	78
93	14	87
93	14	89
105	6	26
105	10	26
105	19	26
105	23	26
105	26	33
105	26	73
105	26	85
105	26	87
28	2	10
28	10	16
95	16	73
95	21	73
95	24	73
56	19	50
56	34	50
56	35	50
56	47	50
56	50	52
56	19	52
56	34	52
56	35	52
56	47	52
111	16	24
111	16	54
111	16	73
111	16	80
20	11	18
83	2	54
83	34	54
83	50	54
83	52	54
83	54	64
83	54	74
83	54	75
30	10	26
30	15	26
30	19	26
30	25	26
105	6	33
105	10	33
105	19	33
105	23	33
105	33	73
105	33	85
105	33	87
105	6	87
105	10	87
105	19	87
105	23	87
105	73	87
105	85	87
94	2	6
94	6	31
94	6	80
27	2	6
27	6	16
27	6	24
111	24	73
111	54	73
111	73	80
56	19	47
56	34	47
56	35	47
83	2	75
83	34	75
83	50	75
83	52	75
83	64	75
83	74	75
109	2	80
109	16	80
109	21	80
109	24	80
109	58	80
109	74	80
109	80	102
38	6	9
38	9	13
38	9	14
38	9	15
28	2	16
68	14	15
68	15	25
68	15	54
68	15	60
105	6	10
105	6	19
105	6	23
105	6	73
105	6	85
29	10	14
29	10	23
59	14	54
59	33	54
93	20	33
93	20	89
29	2	95
29	10	95
29	14	95
29	23	95
27	1	30
27	6	30
27	9	30
27	13	30
27	16	30
27	21	30
27	24	30
44	10	48
44	16	48
44	19	48
44	24	48
44	36	48
27	2	95
27	10	95
27	12	95
27	14	95
27	23	95
27	26	95
27	2	111
27	10	111
27	21	111
27	23	111
27	26	111
28	2	95
28	10	95
28	12	95
27	2	48
27	10	48
27	16	48
27	21	48
27	23	48
27	24	48
27	26	48
28	2	111
28	10	111
29	10	109
29	14	109
29	23	109
28	2	48
28	10	48
28	16	48
28	19	48
28	24	48
27	12	35
27	12	36
27	12	50
27	12	61
27	12	65
27	12	88
27	12	89
27	12	96
44	30	49
44	30	52
44	30	57
44	30	58
44	30	61
44	30	65
44	30	70
44	30	72
44	30	79
44	30	88
44	30	92
44	30	113
27	2	93
27	6	93
27	9	93
27	10	93
27	13	93
27	16	93
27	21	93
27	23	93
27	24	93
27	26	93
27	2	112
27	6	112
27	9	112
27	10	112
27	11	112
27	13	112
27	14	112
27	15	112
27	16	112
27	23	112
27	24	112
27	25	112
27	26	112
27	11	29
27	13	29
27	26	29
42	2	48
42	10	48
42	19	48
42	21	48
42	23	48
42	26	48
42	31	48
42	35	48
20	6	67
20	15	67
20	16	67
20	18	67
20	19	67
42	2	111
42	10	111
42	21	111
42	23	111
42	26	111
42	31	111
42	35	111
43	10	95
43	14	95
43	23	95
43	26	95
43	10	48
43	23	48
43	26	48
20	6	112
20	9	112
20	11	112
20	13	112
20	15	112
20	16	112
20	19	112
29	21	31
29	21	35
29	21	36
29	21	49
29	21	50
29	21	51
29	21	54
29	21	58
29	21	60
29	21	61
29	21	65
29	21	71
29	21	72
29	21	73
29	21	74
29	21	78
29	21	80
29	21	82
29	21	85
29	21	87
29	21	88
29	21	89
29	21	96
29	21	101
29	21	105
29	21	106
105	48	113
29	2	60
29	6	60
29	9	60
29	10	60
29	14	60
29	15	60
29	16	60
29	18	60
29	19	60
29	23	60
29	24	60
29	25	60
44	1	49
44	1	50
44	1	52
44	1	54
44	1	57
44	1	58
44	1	61
44	1	64
44	1	65
44	1	70
44	1	72
44	1	75
44	1	78
44	1	79
44	1	82
44	1	86
44	1	87
44	1	88
44	1	89
44	1	92
44	1	96
44	1	100
44	1	103
20	6	21
20	9	21
20	11	21
20	13	21
20	15	21
20	16	21
20	18	21
20	19	21
68	14	95
68	54	95
44	38	49
44	38	50
44	38	52
44	38	54
44	38	57
44	38	58
44	38	61
44	38	64
44	38	65
44	38	70
44	38	72
44	38	73
44	38	75
44	38	78
44	38	79
44	38	82
44	38	85
44	38	87
44	38	88
44	38	89
44	38	92
44	38	96
44	38	103
44	38	113
29	2	56
29	10	56
29	24	56
39	10	48
44	6	113
44	9	113
44	10	113
44	11	113
44	14	113
44	15	113
44	16	113
44	19	113
44	24	113
44	25	113
44	33	113
44	36	113
29	1	31
29	1	35
29	1	36
29	1	49
29	1	50
29	1	54
29	1	58
29	1	61
29	1	65
29	1	71
29	1	72
29	1	74
29	1	78
29	1	82
29	1	87
29	1	88
29	1	89
29	1	96
29	1	101
29	1	106
29	2	51
29	9	51
29	10	51
29	14	51
29	15	51
29	16	51
29	18	51
29	19	51
29	23	51
29	24	51
29	25	51
27	1	100
27	2	100
27	6	100
27	9	100
27	10	100
27	11	100
27	13	100
27	14	100
27	15	100
27	16	100
27	18	100
27	21	100
27	23	100
27	24	100
27	25	100
27	26	100
43	10	56
44	6	78
44	9	78
44	10	78
44	11	78
44	14	78
44	15	78
44	16	78
44	19	78
44	24	78
44	25	78
44	33	78
44	36	78
20	11	38
20	16	38
20	18	38
20	19	38
43	10	111
43	23	111
43	26	111
29	18	31
29	18	35
29	18	36
29	18	49
29	18	50
29	18	54
29	18	58
29	18	61
29	18	65
29	18	67
29	18	71
29	18	72
29	18	73
29	18	74
29	18	80
29	18	82
29	18	85
29	18	87
29	18	88
29	18	89
29	18	96
29	18	101
29	18	102
29	18	106
29	18	113
42	14	47
42	14	49
42	14	50
42	14	54
42	14	64
42	14	65
42	14	73
42	14	75
42	14	78
42	14	80
42	14	82
42	14	86
42	14	87
42	14	89
42	14	92
42	14	98
42	14	100
42	14	112
42	14	113
27	1	86
27	2	86
27	6	86
27	9	86
27	10	86
27	11	86
27	13	86
27	14	86
27	15	86
27	16	86
27	18	86
27	21	86
27	23	86
27	24	86
27	25	86
27	26	86
68	48	82
20	9	24
20	9	31
20	9	34
20	9	35
20	9	47
20	9	49
20	9	52
20	9	54
20	9	58
20	9	62
20	9	64
20	9	68
20	9	71
20	9	72
20	9	73
20	9	74
20	9	75
20	9	78
20	9	80
20	9	82
20	9	85
20	9	86
20	9	87
20	9	90
20	9	92
20	9	98
20	9	99
20	9	100
20	9	103
20	9	104
20	9	106
42	1	100
42	2	100
42	9	100
42	10	100
42	13	100
42	15	100
42	18	100
42	19	100
42	21	100
42	23	100
42	25	100
42	26	100
42	31	100
42	33	100
42	35	100
20	6	68
20	11	68
20	13	68
20	16	68
20	19	68
42	2	67
42	10	67
42	15	67
42	18	67
42	19	67
42	23	67
42	26	67
42	31	67
42	33	67
42	35	67
42	20	50
42	20	65
42	20	89
42	20	113
27	10	109
27	11	109
27	13	109
27	14	109
27	23	109
27	26	109
27	6	42
27	16	42
27	24	42
27	1	78
27	2	78
27	6	78
27	9	78
27	10	78
27	11	78
27	13	78
27	14	78
27	15	78
27	16	78
27	21	78
27	23	78
27	24	78
27	25	78
27	26	78
43	10	112
43	11	112
43	14	112
43	15	112
43	23	112
43	25	112
43	26	112
43	33	112
43	38	112
20	11	39
20	13	39
20	16	39
20	19	39
27	2	69
27	6	69
27	9	69
27	10	69
27	11	69
27	13	69
27	16	69
27	18	69
27	21	69
27	23	69
27	24	69
27	26	69
28	10	94
28	15	94
28	16	94
28	19	94
28	24	94
27	1	33
27	1	34
27	1	35
27	1	36
27	1	47
27	1	50
27	1	52
27	1	54
27	1	61
27	1	64
27	1	65
27	1	74
27	1	75
27	1	82
27	1	87
27	1	88
27	1	89
27	1	92
27	1	96
27	1	101
27	1	103
27	1	104
27	1	106
27	2	102
27	6	102
27	9	102
27	10	102
27	15	102
27	16	102
27	18	102
27	24	102
27	25	102
27	14	33
27	14	34
27	14	35
27	14	36
27	14	47
27	14	50
27	14	52
27	14	54
27	14	60
27	14	61
27	14	64
27	14	65
27	14	74
27	14	75
27	14	80
27	14	82
27	14	87
27	14	88
27	14	89
27	14	92
27	14	96
27	14	98
27	14	101
27	14	103
27	14	104
27	14	106
27	14	113
44	6	60
44	9	60
44	10	60
44	11	60
44	14	60
44	15	60
44	16	60
44	19	60
44	24	60
44	25	60
44	33	60
44	36	60
29	2	112
29	6	112
29	9	112
29	10	112
29	14	112
29	15	112
29	16	112
29	19	112
29	23	112
29	24	112
29	25	112
12	6	13
12	6	14
12	6	16
12	6	19
12	6	22
12	6	23
12	6	24
12	6	25
12	6	26
12	6	31
12	6	33
12	6	34
12	6	45
12	6	47
12	6	49
12	6	52
12	6	54
12	6	55
12	6	58
12	6	64
12	6	66
12	6	67
12	6	71
12	6	72
12	6	73
12	6	74
12	6	75
12	6	78
12	6	79
12	6	82
12	6	87
12	6	90
12	6	92
12	6	99
12	6	101
12	6	103
12	6	104
12	6	106
12	6	113
44	15	49
44	15	50
44	15	51
44	15	52
44	15	54
44	15	57
44	15	58
44	15	61
44	15	64
44	15	65
44	15	70
44	15	72
44	15	73
44	15	75
44	15	79
44	15	82
44	15	85
44	15	86
44	15	87
44	15	88
44	15	89
44	15	92
44	15	94
44	15	96
44	15	100
44	15	103
28	2	105
28	24	105
27	15	33
27	15	34
27	15	35
27	15	36
27	15	47
27	15	50
27	15	52
27	15	54
27	15	60
27	15	61
27	15	64
27	15	65
27	15	67
27	15	74
27	15	75
27	15	80
27	15	82
27	15	87
27	15	88
27	15	89
27	15	92
27	15	96
27	15	98
27	15	101
27	15	103
27	15	104
27	15	106
27	15	113
27	2	54
27	6	54
27	9	54
27	10	54
27	11	54
27	13	54
27	16	54
27	18	54
27	21	54
27	23	54
27	24	54
27	25	54
27	26	54
42	2	112
42	9	112
42	10	112
42	13	112
42	15	112
42	19	112
42	23	112
42	25	112
42	26	112
42	31	112
42	33	112
42	35	112
12	2	73
12	9	73
12	11	73
29	15	31
29	15	35
29	15	36
29	15	49
29	15	50
29	15	54
29	15	58
29	15	61
29	15	65
29	15	67
29	15	71
29	15	72
29	15	73
29	15	74
29	15	78
29	15	80
29	15	82
29	15	85
29	15	87
29	15	88
29	15	89
29	15	96
29	15	101
29	15	102
29	15	106
29	15	113
28	1	33
28	1	36
28	1	49
28	1	50
28	1	54
28	1	58
28	1	61
28	1	64
28	1	72
28	1	75
28	1	78
28	1	82
28	1	86
28	1	87
28	1	88
28	1	89
28	1	96
28	1	100
28	1	103
48	14	94
48	15	94
12	9	13
12	9	14
12	9	16
12	9	19
12	9	22
12	9	23
12	9	24
12	9	26
12	9	31
12	9	33
12	9	34
12	9	45
12	9	47
12	9	49
12	9	52
12	9	54
12	9	55
12	9	58
12	9	64
12	9	66
12	9	71
12	9	72
12	9	74
12	9	75
12	9	78
12	9	79
12	9	82
12	9	87
12	9	90
12	9	92
12	9	99
12	9	101
12	9	103
12	9	104
12	9	106
12	9	113
20	6	24
20	6	25
20	6	31
20	6	34
20	6	35
20	6	47
20	6	49
20	6	52
20	6	54
20	6	58
20	6	62
20	6	64
20	6	71
20	6	72
20	6	73
20	6	74
20	6	75
20	6	78
20	6	80
20	6	82
20	6	83
20	6	85
20	6	86
20	6	87
20	6	90
20	6	92
20	6	98
20	6	99
20	6	100
20	6	103
20	6	104
20	6	106
44	25	49
44	25	50
44	25	51
44	25	52
44	25	54
44	25	57
44	25	58
44	25	61
44	25	64
44	25	65
44	25	70
44	25	72
44	25	73
44	25	75
44	25	79
44	25	82
44	25	85
44	25	86
44	25	87
44	25	88
44	25	89
44	25	92
44	25	96
44	25	100
44	25	103
27	2	87
27	6	87
27	9	87
27	10	87
27	11	87
27	13	87
27	16	87
27	18	87
27	21	87
27	23	87
27	24	87
27	25	87
27	26	87
12	2	54
12	11	54
27	25	33
27	25	34
27	25	35
27	25	36
27	25	47
27	25	50
27	25	52
27	25	60
27	25	61
27	25	64
27	25	65
27	25	74
27	25	75
27	25	80
27	25	82
27	25	88
27	25	89
27	25	92
27	25	96
27	25	98
27	25	101
27	25	103
27	25	104
27	25	106
27	25	113
29	6	31
29	6	35
29	6	36
29	6	49
29	6	50
29	6	54
29	6	58
29	6	61
29	6	65
29	6	67
29	6	71
29	6	72
29	6	73
29	6	74
29	6	78
29	6	80
29	6	82
29	6	85
29	6	87
29	6	88
29	6	89
29	6	96
29	6	101
29	6	102
29	6	106
29	6	113
27	2	33
27	6	33
27	9	33
27	10	33
27	11	33
27	13	33
27	16	33
27	18	33
27	21	33
27	23	33
27	24	33
27	26	33
12	2	19
12	11	19
42	1	86
42	2	86
42	9	86
42	10	86
42	13	86
42	15	86
42	18	86
42	19	86
42	21	86
42	23	86
42	25	86
42	26	86
42	31	86
42	33	86
42	35	86
28	12	36
28	12	50
28	12	61
28	12	88
28	12	89
28	12	96
20	13	24
20	13	25
20	13	31
20	13	34
20	13	35
20	13	47
20	13	49
20	13	52
20	13	54
20	13	58
20	13	62
20	13	64
20	13	71
20	13	72
20	13	73
20	13	74
20	13	75
20	13	78
20	13	80
20	13	82
20	13	85
20	13	86
20	13	87
20	13	90
20	13	92
20	13	98
20	13	99
20	13	100
20	13	103
20	13	104
20	13	106
28	2	78
28	6	78
28	9	78
28	10	78
28	15	78
28	16	78
28	19	78
28	24	78
28	25	78
44	19	49
44	19	50
44	19	51
44	19	52
44	19	54
44	19	57
44	19	58
44	19	61
44	19	64
44	19	65
44	19	69
44	19	70
44	19	72
44	19	73
44	19	75
44	19	79
44	19	82
44	19	85
44	19	86
44	19	87
44	19	88
44	19	89
44	19	92
[truncated: 20,787 more rows]
