# Supplementary material for: A network-based approach to deciphering a dynamic microbiome’s response to a subtle perturbation
Source: Sci Rep. 2020 Nov 11;10:19530. doi: 10.1038/s41598-020-73920-5 (PMC7659003; doi:10.1038/s41598-020-73920-5)
Supplement: Supplementary file 12 — Supplementary Information 12. Supplementary file08_B_Top2000_motif3. [file 41598_2020_73920_MOESM12_ESM.txt]

subgraph id = 6
Nreal : 10596
=================================
Partial list of 3003 members:
27	10	12
27	12	15
44	9	30
44	16	30
44	24	30
44	30	36
105	10	56
105	24	56
105	54	56
105	56	64
105	56	87
111	10	56
111	54	56
111	56	87
105	10	48
105	16	48
105	35	48
105	48	64
105	48	65
105	48	72
105	48	73
44	1	10
44	1	11
44	1	33
44	1	36
44	10	38
44	16	38
44	19	38
44	24	38
44	36	38
29	1	2
29	1	4
29	1	10
29	1	11
29	1	23
59	21	30
68	10	48
20	9	10
20	9	11
20	9	14
20	9	16
20	9	18
20	9	19
27	1	2
27	1	10
27	1	11
27	1	22
27	1	23
27	1	26
27	2	14
27	6	14
27	9	14
27	10	14
27	13	14
27	14	15
27	14	16
27	14	19
27	14	22
27	14	23
27	14	24
27	14	26
44	6	15
44	10	15
44	11	15
44	15	16
44	15	19
44	15	24
44	15	33
44	15	36
27	2	15
27	6	15
27	10	15
27	11	15
27	13	15
27	15	16
27	15	18
27	15	19
27	15	22
27	15	23
27	15	24
27	15	26
29	2	15
29	4	15
29	6	15
29	10	15
29	11	15
29	14	15
29	15	16
29	15	19
29	15	23
29	15	24
44	10	25
44	11	25
44	16	25
44	19	25
44	24	25
44	25	33
44	25	36
27	2	25
27	10	25
27	11	25
27	13	25
27	16	25
27	19	25
27	22	25
27	23	25
27	24	25
27	25	26
29	2	6
29	4	6
29	6	10
29	6	11
29	6	14
29	6	16
29	6	19
29	6	23
29	6	24
28	10	12
28	12	15
20	10	13
20	11	13
20	13	14
20	13	15
20	13	16
20	13	18
20	13	19
44	6	19
44	9	19
44	10	19
44	11	19
44	16	19
44	19	24
44	19	33
44	19	36
111	10	94
111	14	94
111	16	94
111	19	94
111	26	94
111	54	94
111	58	94
111	72	94
111	74	94
111	87	94
111	94	99
93	10	48
93	48	64
48	3	12
48	3	19
48	3	24
29	2	19
29	4	19
29	9	19
29	10	19
29	11	19
29	14	19
29	16	19
29	19	23
29	19	24
29	19	25
83	22	44
83	31	44
83	34	44
83	44	74
43	2	14
43	6	14
43	9	14
43	10	14
43	13	14
43	14	15
43	14	19
43	14	23
43	14	26
43	14	31
43	14	33
43	14	35
42	1	26
42	2	26
42	9	26
42	10	26
42	13	26
42	15	26
42	16	26
42	17	26
42	18	26
42	19	26
42	23	26
42	25	26
42	26	31
42	26	33
42	26	35
28	2	15
28	6	15
28	10	15
28	15	16
28	15	19
28	15	24
44	6	10
44	6	11
44	6	16
44	6	24
44	6	33
44	6	36
112	87	95
42	1	33
42	2	33
42	9	33
42	10	33
42	13	33
42	15	33
42	16	33
42	17	33
42	18	33
42	19	33
42	23	33
42	25	33
42	31	33
42	33	35
29	2	25
29	4	25
29	10	25
29	11	25
29	16	25
29	23	25
29	24	25
44	9	16
44	10	16
44	11	16
44	16	24
44	16	33
44	16	36
42	1	23
42	2	23
42	9	23
42	10	23
42	13	23
42	15	23
42	16	23
42	17	23
42	18	23
42	19	23
42	23	25
42	23	31
42	23	35
105	6	14
105	9	14
105	10	14
105	13	14
105	14	15
105	14	16
105	14	19
105	14	23
105	14	24
105	14	26
105	14	35
105	14	54
105	14	64
105	14	65
105	14	72
105	14	73
105	14	82
105	14	87
44	9	10
44	9	11
44	9	24
44	9	33
44	9	36
27	2	11
27	6	11
27	9	11
27	10	11
27	11	13
27	11	16
27	11	18
27	11	19
27	11	22
27	11	23
27	11	24
27	11	26
42	2	15
42	10	15
42	13	15
42	15	16
42	15	17
42	15	18
42	15	19
42	15	31
42	15	35
27	2	18
27	6	18
27	9	18
27	10	18
27	13	18
27	16	18
27	18	19
27	18	22
27	18	23
27	18	24
27	18	26
39	10	12
39	12	15
28	2	25
28	10	25
28	16	25
28	19	25
28	24	25
42	1	2
42	1	10
42	1	17
42	1	31
42	1	35
42	2	25
42	10	25
42	13	25
42	16	25
42	17	25
42	19	25
42	25	31
42	25	35
95	3	19
95	3	58
95	3	73
105	10	67
105	19	67
105	23	67
105	24	67
105	35	67
105	54	67
105	64	67
105	65	67
105	67	72
105	67	73
105	67	82
105	67	87
27	2	23
27	6	23
27	9	23
27	10	23
27	13	23
27	16	23
27	19	23
27	22	23
27	23	24
27	23	26
29	2	9
29	4	9
29	9	10
29	9	11
29	9	14
29	9	16
29	9	23
29	9	24
28	2	6
28	6	10
28	6	16
28	6	19
28	6	24
105	10	12
105	12	15
105	12	35
27	2	9
27	9	10
27	9	16
27	9	19
27	9	22
27	9	24
27	9	26
44	10	11
44	10	24
44	10	33
44	10	36
42	2	13
42	10	13
42	13	16
42	13	17
42	13	18
42	13	19
42	13	31
42	13	35
96	12	95
105	6	15
105	10	15
105	13	15
105	15	16
105	15	19
105	15	23
105	15	24
105	15	26
105	15	35
105	15	54
105	15	64
105	15	65
105	15	72
105	15	73
105	15	82
105	15	87
105	9	10
105	9	16
105	9	19
105	9	23
105	9	24
105	9	26
105	9	35
105	9	54
105	9	64
105	9	65
105	9	72
105	9	73
105	9	82
105	9	87
44	11	24
44	24	33
44	24	36
28	2	19
28	10	19
28	16	19
28	19	24
27	2	10
27	6	10
27	10	13
27	10	16
27	10	19
27	10	22
27	10	24
27	10	26
109	16	93
109	21	93
109	24	93
109	47	93
109	58	93
109	71	93
109	72	93
109	73	93
109	74	93
109	90	93
109	93	101
109	93	106
43	1	33
43	2	33
43	6	33
43	9	33
43	10	33
43	11	33
43	13	33
43	15	33
43	18	33
43	19	33
43	23	33
43	25	33
43	26	33
43	31	33
43	33	35
94	2	51
94	31	51
94	47	51
29	2	4
29	2	10
29	2	11
29	2	14
29	2	16
29	2	23
29	2	24
42	2	18
42	9	18
42	10	18
42	16	18
42	17	18
42	18	19
42	18	31
42	18	35
27	2	26
27	6	26
27	13	26
27	16	26
27	19	26
27	22	26
27	24	26
39	1	10
39	1	23
39	1	26
20	10	19
20	11	19
20	14	19
20	15	19
20	16	19
20	18	19
109	2	62
109	16	62
109	18	62
109	24	62
109	47	62
109	58	62
109	62	71
109	62	72
109	62	73
109	62	74
109	62	80
109	62	85
109	62	90
109	62	101
109	62	106
29	4	16
29	10	16
29	11	16
29	14	16
29	16	23
29	16	24
29	4	24
29	10	24
29	11	24
29	14	24
29	23	24
109	2	59
109	16	59
109	18	59
109	24	59
109	58	59
109	59	71
109	59	72
109	59	73
109	59	74
109	59	85
109	59	90
109	59	101
109	59	106
42	2	9
42	9	10
42	9	16
42	9	17
42	9	19
42	9	31
42	9	35
43	1	26
43	2	26
43	6	26
43	9	26
43	10	26
43	11	26
43	13	26
43	15	26
43	18	26
43	19	26
43	23	26
43	25	26
43	26	29
43	26	31
43	26	35
43	2	15
43	6	15
43	10	15
43	11	15
43	13	15
43	15	18
43	15	19
43	15	23
43	15	31
43	15	35
111	10	85
111	14	85
111	16	85
111	19	85
111	26	85
111	54	85
111	58	85
111	72	85
111	74	85
111	85	87
111	85	99
109	2	98
109	16	98
109	18	98
109	21	98
109	24	98
109	47	98
109	58	98
109	71	98
109	72	98
109	73	98
109	74	98
109	80	98
109	85	98
109	90	98
109	98	101
109	98	106
94	2	60
94	31	60
94	47	60
94	60	80
94	60	85
39	6	15
39	10	15
39	14	15
39	15	16
39	15	19
39	15	23
39	15	24
39	15	26
43	13	29
43	1	11
43	2	11
43	6	11
43	9	11
43	10	11
43	11	13
43	11	18
43	11	19
43	11	23
43	11	25
43	11	31
43	11	35
109	2	85
109	16	85
109	18	85
109	21	85
109	24	85
109	47	85
109	58	85
109	71	85
109	72	85
109	73	85
109	74	85
109	80	85
109	85	90
109	85	100
109	85	101
109	85	106
44	11	36
44	33	36
95	14	94
95	16	94
95	19	94
95	58	94
95	72	94
95	73	94
95	74	94
43	2	18
43	6	18
43	9	18
43	10	18
43	13	18
43	18	19
43	18	23
43	18	31
43	18	35
59	10	21
59	15	21
59	21	33
59	21	47
59	21	52
59	21	54
42	2	10
42	10	16
42	10	17
42	10	19
42	10	31
42	10	35
43	1	23
43	2	23
43	6	23
43	9	23
43	10	23
43	13	23
43	19	23
43	23	25
43	23	31
43	23	35
95	14	85
95	16	85
95	19	85
95	58	85
95	72	85
95	73	85
95	74	85
39	6	14
39	9	14
39	10	14
39	14	16
39	14	19
39	14	23
39	14	24
39	14	26
42	2	35
42	16	35
42	17	35
42	19	35
42	31	35
111	10	14
111	14	16
111	14	19
111	14	26
111	14	54
111	14	58
111	14	72
111	14	74
111	14	87
111	14	99
68	1	10
68	1	54
27	2	13
27	6	13
27	13	16
27	13	19
27	13	22
27	13	24
28	2	24
28	10	24
28	16	24
43	2	38
43	10	38
43	19	38
43	31	38
43	35	38
43	2	25
43	10	25
43	13	25
43	19	25
43	25	31
43	25	35
20	10	16
20	11	16
20	14	16
20	15	16
20	16	18
105	6	54
105	10	54
105	13	54
105	16	54
105	19	54
105	23	54
105	24	54
105	26	54
105	35	54
105	54	64
105	54	65
105	54	72
105	54	73
105	54	82
105	54	87
43	1	2
43	1	10
43	1	31
43	1	35
95	14	19
95	16	19
95	19	58
95	19	72
95	19	73
95	19	74
109	2	18
109	16	18
109	18	24
109	18	47
109	18	58
109	18	71
109	18	72
109	18	73
109	18	74
109	18	80
109	18	90
109	18	101
109	18	106
111	10	19
111	16	19
111	19	26
111	19	54
111	19	58
111	19	72
111	19	74
111	19	87
111	19	99
83	10	51
83	22	51
83	31	51
83	34	51
83	36	51
83	50	51
83	51	52
83	51	54
83	51	57
83	51	61
83	51	64
83	51	74
83	51	75
83	51	82
94	2	85
94	31	85
94	47	85
94	80	85
105	6	13
105	10	13
105	13	16
105	13	19
105	13	23
105	13	24
105	13	26
105	13	35
105	13	64
105	13	65
105	13	72
105	13	73
105	13	82
105	13	87
109	2	73
109	16	73
109	21	73
109	24	73
109	47	73
109	58	73
109	71	73
109	72	73
109	73	74
109	73	80
109	73	90
109	73	100
109	73	101
109	73	106
83	10	82
83	22	82
83	31	82
83	34	82
83	36	82
83	50	82
83	52	82
83	54	82
83	57	82
83	61	82
83	64	82
83	74	82
83	75	82
20	10	15
20	11	15
20	14	15
20	15	18
105	6	16
105	10	16
105	16	19
105	16	23
105	16	24
105	16	26
105	16	35
105	16	64
105	16	65
105	16	72
105	16	73
105	16	82
105	16	87
105	6	26
105	10	26
105	19	26
105	23	26
105	24	26
105	26	35
105	26	64
105	26	65
105	26	72
105	26	73
105	26	82
105	26	87
28	2	10
28	10	16
95	14	73
95	16	73
95	58	73
95	72	73
95	73	74
56	31	50
56	34	50
56	36	50
56	41	50
56	45	50
56	47	50
56	50	52
56	31	52
56	34	52
56	36	52
56	41	52
56	45	52
56	47	52
111	10	16
111	16	26
111	16	54
111	16	58
111	16	72
111	16	74
111	16	87
111	16	99
20	10	18
20	11	18
83	10	54
83	22	54
83	31	54
83	34	54
83	36	54
83	50	54
83	52	54
83	54	57
83	54	61
83	54	64
83	54	74
83	54	75
30	1	26
30	10	26
30	15	26
105	6	87
105	10	87
105	19	87
105	23	87
105	24	87
105	35	87
105	64	87
105	65	87
105	72	87
105	73	87
105	82	87
27	2	6
27	6	16
27	6	19
27	6	22
27	6	24
43	2	10
43	6	10
43	9	10
43	10	13
43	10	19
43	10	31
43	10	35
56	31	47
56	34	47
56	36	47
56	41	47
56	45	47
83	10	75
83	22	75
83	31	75
83	34	75
83	36	75
83	50	75
83	52	75
83	57	75
83	61	75
83	64	75
83	74	75
109	2	80
109	16	80
109	21	80
109	24	80
109	47	80
109	58	80
109	71	80
109	72	80
109	74	80
109	80	90
109	80	100
109	80	101
109	80	106
38	9	11
38	9	14
38	9	18
38	9	23
38	9	26
38	9	33
28	2	16
68	6	15
68	10	15
68	15	19
68	15	24
68	15	51
68	15	54
68	15	60
105	6	10
105	6	19
105	6	23
105	6	24
105	6	35
105	6	64
105	6	65
105	6	72
105	6	73
105	6	82
29	4	10
29	10	11
29	10	14
29	10	23
59	10	54
59	14	54
59	15	54
59	33	54
59	47	54
59	52	54
93	20	26
93	20	33
83	10	52
83	22	52
83	31	52
83	34	52
83	36	52
83	50	52
83	52	57
83	52	61
83	52	64
83	52	74
29	4	95
29	10	95
27	9	30
27	16	30
27	22	30
27	24	30
27	10	95
27	12	95
27	22	95
27	26	95
27	22	111
28	10	95
28	12	95
27	10	48
27	16	48
27	22	48
29	4	109
29	10	109
29	11	109
29	14	109
29	23	109
28	10	48
28	16	48
20	10	56
27	12	35
27	12	36
27	12	57
27	12	61
27	12	88
27	12	89
44	30	57
44	30	58
44	30	61
44	30	70
44	30	71
44	30	72
44	30	79
44	30	88
44	30	110
27	9	93
27	13	93
27	16	93
27	19	93
27	22	93
27	24	93
27	2	112
27	6	112
27	9	112
27	10	112
27	11	112
27	13	112
27	16	112
27	19	112
27	22	112
27	23	112
27	24	112
27	25	112
27	26	112
27	13	29
27	22	29
27	26	29
42	10	48
42	16	48
42	17	48
42	31	48
42	35	48
20	10	67
20	19	67
42	17	111
42	31	111
42	35	111
43	10	95
43	26	95
43	31	95
43	35	95
20	9	112
20	10	112
20	11	112
20	13	112
20	16	112
20	19	112
44	1	52
44	1	54
44	1	57
44	1	61
44	1	64
44	1	65
44	1	70
44	1	71
44	1	75
44	1	79
44	1	82
44	1	86
44	1	87
44	1	88
44	1	89
44	1	92
44	1	100
44	1	110
44	38	47
44	38	49
44	38	52
44	38	57
44	38	58
44	38	61
44	38	64
44	38	65
44	38	70
44	38	71
44	38	72
44	38	73
44	38	75
44	38	79
44	38	80
44	38	82
44	38	88
44	38	92
44	38	103
44	38	110
39	10	48
39	16	48
29	1	31
29	1	35
29	1	36
29	1	54
29	1	61
29	1	65
29	1	70
29	1	71
29	1	79
29	1	82
29	1	88
29	1	89
29	1	91
29	1	99
29	2	51
29	4	51
29	10	51
29	11	51
29	14	51
29	15	51
29	16	51
29	23	51
29	24	51
27	1	100
27	2	100
27	6	100
27	9	100
27	10	100
27	13	100
27	15	100
27	16	100
27	19	100
27	22	100
27	23	100
27	24	100
27	25	100
27	26	100
43	10	56
20	10	38
20	16	38
20	19	38
43	31	111
43	35	111
48	24	56
27	1	86
27	2	86
27	6	86
27	9	86
27	10	86
27	11	86
27	13	86
27	14	86
27	15	86
27	16	86
27	19	86
27	22	86
27	23	86
27	24	86
27	25	86
27	26	86
68	48	73
20	9	23
20	9	24
20	9	31
20	9	34
20	9	35
20	9	36
20	9	47
20	9	49
20	9	52
20	9	54
20	9	58
20	9	64
20	9	66
20	9	71
20	9	72
20	9	73
20	9	74
20	9	75
20	9	78
20	9	79
20	9	80
20	9	82
20	9	86
20	9	87
20	9	90
20	9	92
20	9	96
20	9	99
20	9	100
20	9	101
20	9	103
20	9	104
20	9	106
20	9	113
20	11	68
20	13	68
20	16	68
27	10	109
27	11	109
27	14	109
27	22	109
27	23	109
27	26	109
27	6	42
27	22	42
27	24	42
27	2	78
27	6	78
27	9	78
27	10	78
27	11	78
27	13	78
27	14	78
27	15	78
27	16	78
27	19	78
27	22	78
27	23	78
27	24	78
27	25	78
27	26	78
43	2	112
43	6	112
43	9	112
43	10	112
43	11	112
43	13	112
43	19	112
43	23	112
43	25	112
43	26	112
43	31	112
43	35	112
20	13	39
27	2	69
27	6	69
27	10	69
27	16	69
27	19	69
27	22	69
27	24	69
28	10	94
28	16	94
28	19	94
28	24	94
27	1	33
27	1	34
27	1	35
27	1	36
27	1	50
27	1	52
27	1	54
27	1	55
27	1	57
27	1	61
27	1	64
27	1	65
27	1	75
27	1	82
27	1	87
27	1	88
27	1	89
27	1	92
27	1	104
27	2	102
27	6	102
27	10	102
27	15	102
27	16	102
27	18	102
27	19	102
27	22	102
27	24	102
27	14	33
27	14	34
27	14	35
27	14	36
27	14	47
27	14	50
27	14	52
27	14	54
27	14	55
27	14	57
27	14	61
27	14	64
27	14	65
27	14	72
27	14	74
27	14	75
27	14	80
27	14	82
27	14	87
27	14	88
27	14	89
27	14	90
27	14	92
27	14	96
27	14	98
27	14	101
27	14	103
27	14	104
27	14	106
27	14	113
44	9	60
44	10	60
44	11	60
44	15	60
44	16	60
44	24	60
44	25	60
44	33	60
44	36	60
12	6	13
12	6	14
12	6	16
12	6	19
12	6	22
12	6	23
12	6	24
12	6	26
12	6	31
12	6	34
12	6	45
12	6	49
12	6	50
12	6	52
12	6	54
12	6	55
12	6	58
12	6	64
12	6	65
12	6	66
12	6	71
12	6	72
12	6	73
12	6	74
12	6	75
12	6	79
12	6	82
12	6	90
12	6	92
12	6	99
12	6	101
12	6	104
12	6	106
12	6	113
44	15	47
44	15	49
44	15	51
44	15	52
44	15	54
44	15	57
44	15	58
44	15	61
44	15	64
44	15	65
44	15	70
44	15	71
44	15	72
44	15	73
44	15	75
44	15	79
44	15	80
44	15	82
44	15	85
44	15	86
44	15	87
44	15	88
44	15	89
44	15	92
44	15	100
44	15	103
44	15	110
27	15	33
27	15	34
27	15	35
27	15	36
27	15	47
27	15	50
27	15	52
27	15	54
27	15	55
27	15	57
27	15	60
27	15	61
27	15	64
27	15	65
27	15	72
27	15	74
27	15	75
27	15	80
27	15	82
27	15	87
27	15	88
27	15	89
27	15	90
27	15	92
27	15	96
27	15	98
27	15	101
27	15	103
27	15	104
27	15	106
27	15	113
27	2	54
27	6	54
27	9	54
27	10	54
27	11	54
27	13	54
27	16	54
27	19	54
27	22	54
27	23	54
27	24	54
27	25	54
27	26	54
42	2	112
42	9	112
42	10	112
42	13	112
42	16	112
42	17	112
42	19	112
42	23	112
42	25	112
42	26	112
42	31	112
42	35	112
12	9	73
29	15	31
29	15	35
29	15	36
29	15	47
29	15	49
29	15	54
29	15	58
29	15	61
29	15	65
29	15	70
29	15	71
29	15	72
29	15	73
29	15	74
29	15	78
29	15	79
29	15	80
29	15	82
29	15	85
29	15	88
29	15	89
29	15	90
29	15	91
29	15	99
29	15	101
29	15	102
29	15	106
48	14	94
48	19	94
48	24	94
48	26	94
12	9	14
12	9	16
12	9	19
12	9	22
12	9	23
12	9	24
12	9	26
12	9	31
12	9	34
12	9	45
12	9	49
12	9	50
12	9	52
12	9	54
12	9	55
12	9	58
12	9	64
12	9	65
12	9	66
12	9	71
12	9	72
12	9	74
12	9	75
12	9	79
12	9	82
12	9	90
12	9	92
12	9	99
12	9	101
12	9	104
12	9	106
12	9	113
44	25	47
44	25	49
44	25	52
44	25	54
44	25	57
44	25	58
44	25	61
44	25	64
44	25	65
44	25	70
44	25	71
44	25	72
44	25	73
44	25	75
44	25	79
44	25	80
44	25	82
44	25	86
44	25	87
44	25	88
44	25	89
44	25	92
44	25	100
44	25	103
44	25	110
27	2	87
27	6	87
27	9	87
27	10	87
27	11	87
27	13	87
27	16	87
27	19	87
27	22	87
27	23	87
27	24	87
27	25	87
27	26	87
27	25	33
27	25	34
27	25	35
27	25	36
27	25	47
27	25	50
27	25	52
27	25	55
27	25	57
27	25	60
27	25	61
27	25	64
27	25	65
27	25	72
27	25	74
27	25	75
27	25	80
27	25	82
27	25	88
27	25	89
27	25	90
27	25	92
27	25	96
27	25	98
27	25	101
27	25	103
27	25	104
27	25	106
29	6	31
29	6	35
29	6	36
29	6	47
29	6	49
29	6	54
29	6	58
29	6	61
29	6	65
29	6	70
29	6	71
29	6	72
29	6	73
29	6	74
29	6	78
29	6	79
29	6	80
29	6	82
29	6	88
29	6	89
29	6	90
29	6	91
29	6	99
29	6	101
29	6	102
29	6	106
27	2	33
27	6	33
27	9	33
27	10	33
27	11	33
27	13	33
27	16	33
27	18	33
27	19	33
27	22	33
27	23	33
27	24	33
27	26	33
42	1	86
42	2	86
42	9	86
42	10	86
42	13	86
42	15	86
42	16	86
42	17	86
42	19	86
42	23	86
42	25	86
42	26	86
42	31	86
42	33	86
42	35	86
28	12	35
28	12	36
28	12	61
28	12	70
28	12	88
28	12	89
20	13	23
20	13	24
20	13	25
20	13	31
20	13	34
20	13	35
20	13	36
20	13	47
20	13	49
20	13	52
20	13	54
20	13	58
20	13	64
20	13	66
20	13	71
20	13	72
20	13	73
20	13	74
20	13	75
20	13	78
20	13	79
20	13	80
20	13	82
20	13	85
20	13	86
20	13	87
20	13	90
20	13	92
20	13	96
20	13	99
20	13	100
20	13	101
20	13	103
20	13	104
20	13	106
20	13	113
44	19	47
44	19	49
44	19	52
44	19	54
44	19	57
44	19	58
44	19	61
44	19	64
44	19	65
44	19	69
44	19	70
44	19	71
44	19	72
44	19	73
44	19	75
44	19	79
44	19	80
44	19	82
44	19	85
44	19	86
44	19	87
44	19	88
44	19	89
44	19	92
44	19	94
44	19	100
44	19	103
44	19	110
56	31	112
56	34	112
56	36	112
56	41	112
56	45	112
56	52	112
43	10	94
43	14	94
43	19	94
43	26	94
43	35	94
43	2	102
43	6	102
43	10	102
43	15	102
43	18	102
43	19	102
43	31	102
43	35	102
30	10	95
30	26	95
28	2	60
28	10	60
28	15	60
28	16	60
28	24	60
28	25	60
111	94	113
93	48	113
56	31	59
56	34	59
56	36	59
56	41	59
56	45	59
56	50	59
20	10	94
20	14	94
20	16	94
20	19	94
42	1	54
42	2	54
42	9	54
42	10	54
42	13	54
42	15	54
42	16	54
42	17	54
42	19	54
42	23	54
42	25	54
42	26	54
42	31	54
42	33	54
42	35	54
29	2	85
29	4	85
29	10	85
29	11	85
29	14	85
29	16	85
29	19	85
29	23	85
29	24	85
44	6	73
44	9	73
44	10	73
44	11	73
44	16	73
44	24	73
44	33	73
44	36	73
48	3	87
93	64	111
44	10	94
44	16	94
44	24	94
44	36	94
43	1	100
43	2	100
43	6	100
43	9	100
43	10	100
43	13	100
43	15	100
43	19	100
43	23	100
43	25	100
43	26	100
43	29	100
43	31	100
43	33	100
43	35	100
30	10	56
29	19	31
29	19	35
29	19	36
29	19	47
29	19	49
29	19	54
29	19	58
29	19	61
29	19	65
29	19	67
29	19	70
29	19	71
29	19	72
29	19	73
29	19	74
29	19	78
29	19	79
29	19	80
29	19	82
29	19	88
29	19	89
29	19	90
29	19	91
29	19	99
29	19	101
29	19	102
29	19	106
83	44	90
83	44	101
83	44	104
83	44	106
43	14	47
43	14	49
43	14	51
43	14	52
43	14	54
43	14	64
43	14	65
43	14	73
43	14	74
43	14	75
43	14	78
43	14	80
43	14	82
43	14	86
43	14	87
43	14	89
43	14	92
43	14	98
43	14	103
43	14	104
43	14	106
43	14	113
42	26	47
42	26	49
42	26	50
42	26	52
42	26	55
42	26	64
42	26	65
42	26	70
42	26	73
42	26	74
42	26	75
42	26	78
42	26	80
42	26	82
42	26	87
42	26	89
42	26	92
42	26	96
42	26	104
56	31	62
56	34	62
56	36	62
56	41	62
56	45	62
56	47	62
56	50	62
56	52	62
28	15	31
28	15	33
28	15	35
28	15	36
28	15	49
28	15	51
28	15	52
28	15	54
28	15	58
28	15	61
28	15	64
28	15	65
28	15	70
28	15	72
28	15	73
28	15	75
28	15	82
28	15	85
28	15	86
28	15	87
28	15	88
28	15	89
28	15	92
28	15	100
28	15	103
44	6	47
44	6	49
44	6	52
44	6	54
44	6	57
44	6	58
44	6	61
44	6	64
44	6	65
44	6	69
44	6	70
44	6	71
44	6	72
44	6	75
44	6	79
44	6	80
44	6	82
44	6	86
44	6	87
44	6	88
44	6	89
44	6	92
44	6	100
44	6	103
44	6	110
42	33	47
42	33	49
42	33	50
42	33	52
42	33	55
42	33	64
42	33	65
42	33	70
42	33	73
42	33	74
42	33	75
42	33	78
42	33	80
42	33	82
42	33	87
42	33	89
42	33	92
42	33	96
42	33	104
59	10	112
59	52	112
44	10	51
44	11	51
44	16	51
44	24	51
44	33	51
44	36	51
28	2	51
28	10	51
28	16	51
28	24	51
29	25	31
29	25	35
29	25	36
29	25	47
29	25	49
29	25	54
29	25	58
29	25	61
29	25	65
29	25	70
29	25	71
29	25	72
29	25	73
29	25	74
29	25	78
29	25	79
29	25	80
29	25	82
29	25	88
29	25	89
29	25	90
29	25	91
29	25	99
29	25	101
29	25	106
44	9	89
44	10	89
44	11	89
44	16	89
44	24	89
44	33	89
44	36	89
27	16	43
27	22	43
27	24	43
27	2	89
[truncated: 28,351 more rows]
