# Supplementary material for: A network-based approach to deciphering a dynamic microbiome’s response to a subtle perturbation
Source: Sci Rep. 2020 Nov 11;10:19530. doi: 10.1038/s41598-020-73920-5 (PMC7659003; doi:10.1038/s41598-020-73920-5)
Supplement: Supplementary file 13 — Supplementary Information 13. Supplementary file09_C_Top500_motif4. [file 41598_2020_73920_MOESM13_ESM.txt]

subgraph id = 14
Nreal : 15194
=================================
Partial list of 3595 members:
43	13	17	30
43	13	30	31
43	17	30	31
48	9	25	38
48	9	38	47
48	25	38	47
43	9	11	21
43	9	13	21
43	9	16	21
43	9	17	21
43	9	21	25
43	9	21	31
43	11	13	21
43	11	16	21
43	11	17	21
43	11	21	25
43	11	21	31
43	13	16	21
43	13	17	21
43	13	21	25
43	13	21	31
43	16	17	21
43	16	21	25
43	16	21	31
43	17	21	25
43	17	21	31
43	21	25	31
95	11	26	48
95	11	28	48
95	11	48	51
95	11	48	54
95	11	48	55
95	11	48	90
95	26	28	48
95	26	48	51
95	26	48	54
95	26	48	55
95	26	48	90
95	28	48	51
95	28	48	54
95	28	48	55
95	28	48	90
95	48	51	54
95	48	51	55
95	48	51	90
95	48	54	55
95	48	54	90
95	48	55	90
29	6	11	15
29	6	11	16
29	6	11	17
29	6	11	25
29	6	11	26
29	6	11	28
29	11	15	16
29	11	15	17
29	11	15	25
29	11	15	26
29	11	15	28
29	11	16	17
29	11	16	25
29	11	16	26
29	11	16	28
29	11	17	25
29	11	17	26
29	11	17	28
29	11	25	26
29	11	25	28
29	11	26	28
42	9	16	39
42	9	18	39
42	16	18	39
48	12	18	47
42	9	16	18
42	12	16	18
95	9	11	68
95	9	25	68
95	9	26	68
95	9	28	68
95	9	49	68
95	9	51	68
95	9	54	68
95	9	55	68
95	9	56	68
95	9	68	90
95	11	25	68
95	11	26	68
95	11	28	68
95	11	49	68
95	11	51	68
95	11	54	68
95	11	55	68
95	11	68	90
95	25	26	68
95	25	28	68
95	25	49	68
95	25	51	68
95	25	54	68
95	25	55	68
95	25	68	90
95	26	28	68
95	26	49	68
95	26	51	68
95	26	54	68
95	26	55	68
95	26	56	68
95	26	68	90
95	28	49	68
95	28	51	68
95	28	54	68
95	28	55	68
95	28	56	68
95	28	68	90
95	49	51	68
95	49	54	68
95	49	55	68
95	49	56	68
95	49	68	90
95	51	54	68
95	51	55	68
95	51	56	68
95	51	68	90
95	54	55	68
95	54	56	68
95	54	68	90
95	55	56	68
95	55	68	90
95	56	68	90
48	9	18	25
48	9	18	39
48	9	18	47
48	18	25	39
48	18	25	47
48	18	39	47
42	9	16	38
94	3	50	73
95	11	25	42
95	11	26	42
95	11	28	42
95	11	42	55
95	11	42	90
95	25	26	42
95	25	28	42
95	25	42	55
95	25	42	90
95	26	28	42
95	26	42	55
95	26	42	90
95	28	42	55
95	28	42	90
95	42	55	90
29	6	15	25
29	6	16	25
29	6	17	25
29	6	25	26
29	6	25	28
29	15	16	25
29	15	17	25
29	15	25	26
29	15	25	28
29	16	17	25
29	16	25	26
29	16	25	28
29	17	25	26
29	17	25	28
29	25	26	28
48	9	25	39
48	9	25	47
48	9	39	47
48	25	39	47
94	17	18	73
94	17	39	73
94	17	50	73
94	17	73	83
94	18	39	73
94	18	50	73
94	18	73	83
94	39	50	73
94	39	73	83
94	50	73	83
95	9	26	56
95	9	28	56
95	9	49	56
95	9	51	56
95	9	54	56
95	9	55	56
95	9	56	90
95	26	28	56
95	26	49	56
95	26	51	56
95	26	54	56
95	26	55	56
95	26	56	90
95	28	49	56
95	28	51	56
95	28	54	56
95	28	55	56
95	28	56	90
95	49	51	56
95	49	54	56
95	49	55	56
95	49	56	90
95	51	54	56
95	51	55	56
95	51	56	90
95	54	55	56
95	54	56	90
95	55	56	90
95	9	11	21
95	9	11	25
95	9	11	26
95	9	11	28
95	9	11	49
95	9	11	51
95	9	11	54
95	9	11	55
95	9	11	90
95	11	21	25
95	11	21	26
95	11	21	28
95	11	21	49
95	11	21	51
95	11	21	54
95	11	21	55
95	11	21	90
95	11	25	26
95	11	25	28
95	11	25	49
95	11	25	51
95	11	25	54
95	11	25	55
95	11	25	90
95	11	26	28
95	11	26	49
95	11	26	51
95	11	26	54
95	11	26	55
95	11	26	90
95	11	28	49
95	11	28	51
95	11	28	54
95	11	28	55
95	11	28	90
95	11	49	51
95	11	49	54
95	11	49	55
95	11	49	90
95	11	51	54
95	11	51	55
95	11	51	90
95	11	54	55
95	11	54	90
95	11	55	90
94	17	18	39
94	17	39	50
94	17	39	68
94	17	39	83
94	18	39	50
94	18	39	68
94	18	39	83
94	39	50	68
94	39	50	83
94	39	68	83
95	9	21	51
95	9	25	51
95	9	26	51
95	9	28	51
95	9	49	51
95	9	51	54
95	9	51	55
95	9	51	90
95	21	25	51
95	21	26	51
95	21	28	51
95	21	49	51
95	21	51	54
95	21	51	55
95	21	51	90
95	25	26	51
95	25	28	51
95	25	49	51
95	25	51	54
95	25	51	55
95	25	51	90
95	26	28	51
95	26	49	51
95	26	51	54
95	26	51	55
95	26	51	90
95	28	49	51
95	28	51	54
95	28	51	55
95	28	51	90
95	49	51	54
95	49	51	55
95	49	51	90
95	51	54	55
95	51	54	90
95	51	55	90
94	17	18	68
94	17	50	68
94	17	68	83
94	18	50	68
94	18	68	83
94	50	68	83
67	9	11	39
67	9	16	39
67	9	18	39
67	9	39	49
67	9	39	51
67	9	39	54
67	9	39	60
67	11	16	39
67	11	18	39
67	11	39	49
67	11	39	51
67	11	39	54
67	11	39	60
67	16	18	39
67	16	39	49
67	16	39	51
67	16	39	54
67	16	39	60
67	18	39	49
67	18	39	51
67	18	39	54
67	18	39	60
67	39	49	51
67	39	49	54
67	39	49	60
67	39	51	54
67	39	51	60
67	39	54	60
43	9	13	20
43	9	20	31
43	13	20	31
20	11	16	18
20	11	17	18
20	16	17	18
30	11	16	18
30	11	16	25
30	11	16	26
30	11	16	28
30	11	18	25
30	11	18	26
30	11	18	28
30	11	25	26
30	11	25	28
30	11	26	28
29	6	15	16
29	6	16	17
29	6	16	26
29	6	16	28
29	15	16	17
29	15	16	26
29	15	16	28
29	16	17	26
29	16	17	28
29	16	26	28
48	25	42	47
43	9	11	25
43	9	13	25
43	9	16	25
43	9	17	25
43	9	25	31
43	11	13	25
43	11	16	25
43	11	17	25
43	11	25	31
43	11	25	42
43	13	16	25
43	13	17	25
43	13	25	31
43	13	25	42
43	16	17	25
43	16	25	31
43	17	25	31
43	17	25	42
43	25	31	42
94	17	18	50
94	17	18	83
94	17	50	83
44	11	18	25
95	9	21	25
95	9	21	26
95	9	21	28
95	9	21	49
95	9	21	54
95	9	21	55
95	9	21	90
95	21	25	26
95	21	25	28
95	21	25	49
95	21	25	54
95	21	25	55
95	21	25	90
95	21	26	28
95	21	26	49
95	21	26	54
95	21	26	55
95	21	26	90
95	21	28	49
95	21	28	54
95	21	28	55
95	21	28	90
95	21	49	54
95	21	49	55
95	21	49	90
95	21	54	55
95	21	54	90
95	21	55	90
94	18	50	83
44	11	25	38
95	9	25	49
95	9	26	49
95	9	28	49
95	9	49	54
95	9	49	55
95	9	49	90
95	25	26	49
95	25	28	49
95	25	49	54
95	25	49	55
95	25	49	90
95	26	28	49
95	26	49	54
95	26	49	55
95	26	49	90
95	28	49	54
95	28	49	55
95	28	49	90
95	49	54	55
95	49	54	90
95	49	55	90
56	11	12	18
56	11	18	21
56	11	18	25
56	11	18	39
56	18	21	25
56	18	25	39
67	9	11	16
67	9	11	18
67	9	11	49
67	9	11	51
67	9	11	54
67	9	11	60
67	9	16	18
67	9	16	49
67	9	16	51
67	9	16	54
67	9	16	60
67	9	18	49
67	9	18	51
67	9	18	54
67	9	18	60
67	9	49	51
67	9	49	54
67	9	49	60
67	9	51	54
67	9	51	60
67	9	54	60
67	11	16	51
67	11	18	51
67	11	49	51
67	11	51	54
67	11	51	60
67	16	18	51
67	16	49	51
67	16	51	54
67	16	51	60
67	18	49	51
67	18	51	54
67	18	51	60
67	49	51	54
67	49	51	60
67	51	54	60
29	6	15	26
29	6	17	26
29	6	26	28
29	15	17	26
29	15	26	28
29	17	26	28
43	9	11	17
43	9	13	17
43	9	16	17
43	9	17	31
43	11	13	17
43	11	16	17
43	11	17	31
43	11	17	42
43	13	16	17
43	13	17	31
43	13	17	42
43	16	17	31
43	17	31	42
95	9	25	26
95	9	25	28
95	9	25	54
95	9	25	55
95	9	25	90
95	25	26	28
95	25	26	54
95	25	26	55
95	25	26	90
95	25	28	54
95	25	28	55
95	25	28	90
95	25	54	55
95	25	54	90
95	25	55	90
43	3	11	13
43	3	11	16
43	3	11	31
43	3	13	16
43	3	13	31
43	3	16	31
20	3	11	16
20	11	16	17
43	11	13	42
43	11	31	42
43	13	31	42
43	9	11	13
43	9	11	16
43	9	11	31
43	9	13	16
43	9	13	31
43	9	16	31
43	11	13	16
43	11	16	31
43	13	16	31
29	6	15	28
29	6	17	28
29	15	17	28
43	11	13	31
67	11	16	49
67	11	18	49
67	11	49	54
67	11	49	60
67	16	18	49
67	16	49	54
67	16	49	60
67	18	49	54
67	18	49	60
67	49	54	60
105	18	68	102
105	18	73	102
95	9	26	54
95	9	28	54
95	9	54	55
95	9	54	90
95	26	28	54
95	26	54	55
95	26	54	90
95	28	54	55
95	28	54	90
95	54	55	90
95	9	26	28
95	9	28	55
95	9	28	90
95	26	28	55
95	26	28	90
95	28	55	90
30	16	18	25
30	16	18	26
30	16	18	28
30	18	25	26
30	18	25	28
30	18	26	28
67	11	12	16
67	11	12	18
67	11	16	18
67	11	16	54
67	11	16	60
67	11	18	54
67	11	18	60
67	11	54	60
67	12	16	18
67	16	18	54
67	16	18	60
67	18	54	60
67	16	54	60
30	16	25	26
30	16	25	28
30	16	26	28
95	9	26	55
95	9	26	90
95	9	55	90
29	6	15	17
56	11	21	25
56	11	25	39
30	25	26	28
95	26	55	90
43	13	29	105
43	13	30	50
43	13	30	93
43	13	30	109
43	17	30	50
43	17	30	93
43	17	30	109
43	30	31	50
43	30	31	93
43	30	31	109
48	9	25	105
48	9	39	105
48	9	47	105
48	25	39	105
48	25	47	105
48	39	47	105
29	6	11	73
29	6	15	73
29	6	16	73
29	6	17	73
29	6	25	73
29	6	26	73
29	6	28	73
29	11	15	73
29	11	16	73
29	11	17	73
29	11	25	73
29	11	26	73
29	11	28	73
29	15	16	73
29	15	17	73
29	15	25	73
29	15	26	73
29	15	28	73
29	16	17	73
29	16	25	73
29	16	26	73
29	16	28	73
29	17	25	73
29	17	26	73
29	17	28	73
29	25	26	73
29	25	28	73
29	26	28	73
48	9	38	49
48	9	38	50
48	9	38	60
48	9	38	73
48	9	38	85
48	9	38	87
48	9	38	89
48	9	38	94
48	9	38	98
48	9	38	100
48	9	38	109
48	9	38	111
48	9	38	112
48	25	38	49
48	25	38	50
48	25	38	60
48	25	38	73
48	25	38	85
48	25	38	87
48	25	38	89
48	25	38	94
48	25	38	98
48	25	38	100
48	25	38	109
48	25	38	111
48	25	38	112
48	38	47	49
48	38	47	50
48	38	47	60
48	38	47	73
48	38	47	85
48	38	47	87
48	38	47	89
48	38	47	94
48	38	47	98
48	38	47	100
48	38	47	109
48	38	47	111
48	38	47	112
43	11	13	48
43	11	16	48
43	11	17	48
43	11	31	48
43	13	16	48
43	13	17	48
43	13	31	48
43	16	17	48
43	16	31	48
43	17	31	48
29	6	11	94
29	6	15	94
29	6	16	94
29	6	25	94
29	6	26	94
29	11	15	94
29	11	16	94
29	11	25	94
29	11	26	94
29	15	16	94
29	15	25	94
29	15	26	94
29	16	25	94
29	16	26	94
29	25	26	94
43	9	21	50
43	9	21	51
43	9	21	60
43	9	21	83
43	9	21	93
43	9	21	98
43	9	21	102
43	9	21	105
43	9	21	109
43	9	21	111
43	9	21	113
43	11	21	50
43	11	21	51
43	11	21	60
43	11	21	83
43	11	21	93
43	11	21	98
43	11	21	102
43	11	21	105
43	11	21	109
43	11	21	111
43	11	21	113
43	13	21	50
43	13	21	51
43	13	21	60
43	13	21	83
43	13	21	93
43	13	21	98
43	13	21	102
43	13	21	105
43	13	21	109
43	13	21	111
43	13	21	113
43	16	21	50
43	16	21	51
43	16	21	60
43	16	21	83
43	16	21	93
43	16	21	98
43	16	21	102
43	16	21	105
43	16	21	109
43	16	21	111
43	16	21	113
43	17	21	50
43	17	21	51
43	17	21	60
43	17	21	83
43	17	21	93
43	17	21	98
43	17	21	102
43	17	21	105
43	17	21	109
43	17	21	111
43	17	21	113
43	21	25	50
43	21	25	51
43	21	25	60
43	21	25	83
43	21	25	93
43	21	25	98
43	21	25	102
43	21	25	105
43	21	25	109
43	21	25	111
43	21	25	113
43	21	31	50
43	21	31	51
43	21	31	60
43	21	31	83
43	21	31	93
43	21	31	98
43	21	31	102
43	21	31	105
43	21	31	109
43	21	31	111
43	21	31	113
29	6	11	31
29	6	11	34
29	6	11	39
29	6	11	49
29	6	11	50
29	6	11	52
29	6	11	54
29	6	11	55
29	6	11	74
29	6	11	90
29	6	11	93
29	6	11	97
29	6	11	98
29	6	11	100
29	6	11	104
29	6	11	109
29	11	15	31
29	11	15	34
29	11	15	39
29	11	15	49
29	11	15	50
29	11	15	52
29	11	15	54
29	11	15	55
29	11	15	74
29	11	15	90
29	11	15	93
29	11	15	97
29	11	15	98
29	11	15	100
29	11	15	104
29	11	15	109
29	11	16	31
29	11	16	34
29	11	16	39
29	11	16	49
29	11	16	50
29	11	16	52
29	11	16	54
29	11	16	55
29	11	16	74
29	11	16	90
29	11	16	93
29	11	16	97
29	11	16	98
29	11	16	100
29	11	16	104
29	11	16	109
29	11	17	31
29	11	17	34
29	11	17	39
29	11	17	49
29	11	17	50
29	11	17	52
29	11	17	54
29	11	17	55
29	11	17	74
29	11	17	90
29	11	17	93
29	11	17	97
29	11	17	98
29	11	17	100
29	11	17	104
29	11	17	109
29	11	25	31
29	11	25	34
29	11	25	39
29	11	25	49
29	11	25	50
29	11	25	52
29	11	25	54
29	11	25	55
29	11	25	74
29	11	25	90
29	11	25	93
29	11	25	97
29	11	25	98
29	11	25	100
29	11	25	104
29	11	25	109
29	11	26	31
29	11	26	34
29	11	26	39
29	11	26	49
29	11	26	50
29	11	26	52
29	11	26	54
29	11	26	55
29	11	26	74
29	11	26	90
29	11	26	93
29	11	26	97
29	11	26	98
29	11	26	100
29	11	26	104
29	11	26	109
29	11	28	31
29	11	28	34
29	11	28	39
29	11	28	49
29	11	28	50
29	11	28	52
29	11	28	54
29	11	28	55
29	11	28	74
29	11	28	90
29	11	28	93
29	11	28	97
29	11	28	98
29	11	28	100
29	11	28	104
29	11	28	109
42	9	39	49
42	9	39	51
42	9	39	54
42	9	39	60
42	9	39	68
42	9	39	73
42	9	39	83
42	9	39	89
42	9	39	98
42	9	39	105
42	9	39	109
42	16	39	49
42	16	39	51
42	16	39	54
42	16	39	60
42	16	39	68
42	16	39	73
42	16	39	83
42	16	39	89
42	16	39	98
42	16	39	105
42	16	39	109
42	18	39	49
42	18	39	51
42	18	39	54
42	18	39	60
42	18	39	68
42	18	39	73
42	18	39	83
42	18	39	89
42	18	39	98
42	18	39	109
20	3	11	73
20	3	16	73
20	11	16	73
20	11	17	73
20	11	18	73
20	16	17	73
20	16	18	73
20	17	18	73
48	12	18	87
48	12	18	89
48	12	47	87
48	12	47	89
42	9	18	49
42	9	18	51
42	9	18	54
42	9	18	60
42	9	18	68
42	9	18	73
42	9	18	83
42	9	18	89
42	9	18	98
42	9	18	109
42	9	18	112
42	12	18	89
42	16	18	49
42	16	18	51
42	16	18	54
42	16	18	60
42	16	18	68
42	16	18	73
42	16	18	83
42	16	18	89
42	16	18	98
42	16	18	109
42	16	18	112
29	6	15	56
29	6	16	56
29	6	17	56
29	6	26	56
29	6	28	56
29	15	16	56
29	15	17	56
29	15	26	56
29	15	28	56
29	16	17	56
29	16	26	56
29	16	28	56
29	17	26	56
29	17	28	56
29	26	28	56
42	9	16	56
29	6	15	100
29	6	16	100
29	6	17	100
29	6	25	100
29	6	26	100
29	6	28	100
29	15	16	100
29	15	17	100
29	15	25	100
29	15	26	100
29	15	28	100
29	16	17	100
29	16	25	100
29	16	26	100
29	16	28	100
29	17	25	100
29	17	26	100
29	17	28	100
29	25	26	100
29	25	28	100
29	26	28	100
43	9	11	68
43	9	13	68
43	9	16	68
43	9	17	68
43	9	25	68
43	9	31	68
43	11	13	68
43	11	16	68
43	11	17	68
43	11	25	68
43	11	31	68
43	13	16	68
43	13	17	68
43	13	25	68
43	13	31	68
43	16	17	68
43	16	25	68
43	16	31	68
43	17	25	68
43	17	31	68
43	25	31	68
95	9	68	98
95	9	68	100
95	9	68	102
95	9	68	109
95	9	68	111
95	9	68	112
95	11	68	98
95	11	68	100
95	11	68	102
95	11	68	109
95	11	68	111
95	11	68	112
95	25	68	98
95	25	68	100
95	25	68	102
95	25	68	109
95	25	68	111
95	25	68	112
95	26	68	98
95	26	68	100
95	26	68	102
95	26	68	109
95	26	68	111
95	26	68	112
95	28	68	98
95	28	68	100
95	28	68	102
95	28	68	109
95	28	68	111
95	28	68	112
95	49	68	98
95	49	68	100
95	49	68	102
95	49	68	109
95	49	68	111
95	49	68	112
95	51	68	98
95	51	68	100
95	51	68	102
95	51	68	109
95	51	68	111
95	51	68	112
95	54	68	98
95	54	68	100
95	54	68	102
95	54	68	109
95	54	68	111
95	54	68	112
95	55	68	98
95	55	68	100
95	55	68	102
95	55	68	109
95	55	68	111
95	55	68	112
95	56	68	98
95	56	68	100
95	56	68	112
95	68	90	98
95	68	90	100
95	68	90	102
95	68	90	109
95	68	90	111
95	68	90	112
95	9	11	102
95	9	21	102
95	9	25	102
95	9	26	102
95	9	28	102
95	9	49	102
95	9	51	102
95	9	54	102
95	9	55	102
95	9	90	102
95	11	21	102
95	11	25	102
95	11	26	102
95	11	28	102
95	11	42	102
95	11	49	102
95	11	51	102
95	11	54	102
95	11	55	102
95	11	90	102
95	21	25	102
95	21	26	102
95	21	28	102
95	21	49	102
95	21	51	102
95	21	54	102
95	21	55	102
95	21	90	102
95	25	26	102
95	25	28	102
95	25	42	102
95	25	49	102
95	25	51	102
95	25	54	102
95	25	55	102
95	25	90	102
95	26	28	102
95	26	42	102
95	26	49	102
95	26	51	102
95	26	54	102
95	26	55	102
95	26	90	102
95	28	42	102
95	28	49	102
95	28	51	102
95	28	54	102
95	28	55	102
95	28	90	102
95	42	55	102
95	42	90	102
95	49	51	102
95	49	54	102
95	49	55	102
95	49	90	102
95	51	54	102
95	51	55	102
95	51	90	102
95	54	55	102
95	54	90	102
95	55	90	102
20	11	16	111
20	11	17	111
20	11	18	111
20	16	17	111
20	16	18	111
20	17	18	111
48	9	18	49
48	9	18	50
48	9	18	60
48	9	18	68
48	9	18	73
48	9	18	85
48	9	18	87
48	9	18	89
48	9	18	98
48	9	18	100
48	9	18	109
48	9	18	111
48	9	18	112
48	18	25	49
48	18	25	50
48	18	25	60
48	18	25	68
48	18	25	73
48	18	25	85
48	18	25	87
48	18	25	89
48	18	25	98
48	18	25	100
48	18	25	109
48	18	25	111
48	18	25	112
48	18	39	49
48	18	39	50
48	18	39	60
48	18	39	68
48	18	39	73
48	18	39	85
48	18	39	87
48	18	39	89
48	18	39	98
48	18	39	100
48	18	39	109
48	18	39	111
48	18	47	49
48	18	47	50
48	18	47	60
48	18	47	68
48	18	47	73
48	18	47	85
48	18	47	87
48	18	47	89
48	18	47	98
48	18	47	100
48	18	47	109
48	18	47	111
48	18	47	112
43	3	11	73
43	3	13	73
43	3	16	73
43	3	31	73
43	9	11	73
43	9	13	73
43	9	16	73
43	9	17	73
43	9	25	73
43	9	31	73
43	11	13	73
43	11	16	73
43	11	17	73
43	11	25	73
43	11	31	73
43	13	16	73
43	13	17	73
43	13	25	73
43	13	31	73
43	16	17	73
43	16	25	73
43	16	31	73
43	17	25	73
43	17	31	73
43	25	31	73
42	9	38	49
42	9	38	51
42	9	38	54
42	9	38	60
42	9	38	73
42	9	38	83
42	9	38	89
42	9	38	94
42	9	38	98
42	9	38	109
42	9	38	112
42	16	38	49
42	16	38	51
42	16	38	54
42	16	38	60
42	16	38	73
42	16	38	83
42	16	38	89
42	16	38	94
42	16	38	98
42	16	38	109
42	16	38	112
20	11	16	68
20	11	17	68
20	11	18	68
20	16	17	68
20	16	18	68
20	17	18	68
95	11	42	100
95	11	42	111
95	11	42	113
95	25	42	100
95	25	42	111
95	25	42	113
95	26	42	100
95	26	42	111
95	26	42	113
95	28	42	100
95	28	42	111
95	28	42	113
95	42	55	100
95	42	55	111
95	42	55	113
95	42	90	100
95	42	90	111
95	42	90	113
42	12	16	89
29	6	25	31
29	6	25	34
29	6	25	39
29	6	25	49
29	6	25	50
29	6	25	52
29	6	25	54
29	6	25	55
29	6	25	74
29	6	25	90
29	6	25	93
29	6	25	97
29	6	25	98
29	6	25	104
29	6	25	109
29	15	25	31
29	15	25	34
29	15	25	39
29	15	25	49
29	15	25	50
29	15	25	52
29	15	25	54
29	15	25	55
29	15	25	74
29	15	25	90
29	15	25	93
29	15	25	97
29	15	25	98
29	15	25	104
29	15	25	109
29	16	25	31
29	16	25	34
29	16	25	39
29	16	25	49
29	16	25	50
29	16	25	52
29	16	25	54
29	16	25	55
29	16	25	74
29	16	25	90
29	16	25	93
29	16	25	97
29	16	25	98
29	16	25	104
29	16	25	109
29	17	25	31
29	17	25	34
29	17	25	39
29	17	25	49
29	17	25	50
29	17	25	52
29	17	25	54
29	17	25	55
29	17	25	74
29	17	25	90
29	17	25	93
29	17	25	97
29	17	25	98
29	17	25	104
29	17	25	109
29	25	26	31
29	25	26	34
29	25	26	39
29	25	26	49
29	25	26	50
29	25	26	52
29	25	26	54
29	25	26	55
29	25	26	74
29	25	26	90
29	25	26	93
29	25	26	97
29	25	26	98
29	25	26	104
29	25	26	109
29	25	28	31
29	25	28	34
29	25	28	39
29	25	28	49
29	25	28	50
29	25	28	52
29	25	28	54
29	25	28	55
29	25	28	74
29	25	28	90
29	25	28	93
29	25	28	97
29	25	28	98
29	25	28	104
29	25	28	109
42	9	16	105
20	11	17	42
42	9	16	68
48	9	25	68
48	9	39	68
48	9	47	68
48	25	39	68
48	25	47	68
48	39	47	68
43	13	17	67
43	13	25	67
43	13	31	67
43	17	25	67
43	17	31	67
43	25	31	67
30	11	16	73
30	11	18	73
30	11	25	73
30	11	26	73
30	11	28	73
30	16	18	73
30	16	25	73
30	16	26	73
30	16	28	73
30	18	25	73
30	18	26	73
30	18	28	73
30	25	26	73
30	25	28	73
30	26	28	73
30	11	16	39
30	11	18	39
30	11	25	39
30	11	26	39
30	11	28	39
30	16	18	39
30	16	25	39
30	16	26	39
30	16	28	39
30	18	25	39
30	18	26	39
30	18	28	39
30	25	26	39
30	25	28	39
30	26	28	39
43	3	11	113
43	3	13	113
43	3	16	113
43	3	31	113
43	9	11	113
43	9	13	113
43	9	16	113
43	9	17	113
43	9	25	113
43	9	31	113
43	11	13	113
43	11	16	113
43	11	17	113
43	11	25	113
43	11	31	113
43	11	42	113
43	13	16	113
43	13	17	113
43	13	25	113
43	13	31	113
43	13	42	113
43	16	17	113
43	16	25	113
43	16	31	113
43	17	25	113
43	17	31	113
43	17	42	113
43	25	31	113
43	25	42	113
43	31	42	113
95	9	11	100
95	9	21	100
95	9	25	100
95	9	26	100
95	9	28	100
95	9	49	100
95	9	51	100
95	9	54	100
95	9	55	100
95	9	56	100
95	9	90	100
95	11	21	100
95	11	25	100
95	11	26	100
95	11	28	100
95	11	49	100
95	11	51	100
95	11	54	100
95	11	55	100
95	11	90	100
95	21	25	100
95	21	26	100
95	21	28	100
95	21	49	100
95	21	51	100
95	21	54	100
95	21	55	100
95	21	90	100
95	25	26	100
95	25	28	100
95	25	49	100
95	25	51	100
95	25	54	100
95	25	55	100
95	25	90	100
95	26	28	100
95	26	49	100
95	26	51	100
95	26	54	100
95	26	55	100
95	26	56	100
95	26	90	100
95	28	49	100
95	28	51	100
95	28	54	100
95	28	55	100
95	28	56	100
95	28	90	100
95	49	51	100
95	49	54	100
95	49	55	100
95	49	56	100
95	49	90	100
95	51	54	100
95	51	55	100
95	51	56	100
95	51	90	100
95	54	55	100
95	54	56	100
95	54	90	100
95	55	56	100
95	55	90	100
95	56	90	100
20	11	16	39
20	11	17	39
20	11	18	39
20	16	17	39
20	16	18	39
20	17	18	39
95	9	11	113
95	9	21	113
95	9	25	113
95	9	26	113
95	9	28	113
95	9	49	113
95	9	51	113
95	9	54	113
95	9	55	113
95	9	90	113
95	11	21	113
95	11	25	113
95	11	26	113
95	11	28	113
95	11	49	113
95	11	51	113
95	11	54	113
95	11	55	113
95	11	90	113
95	21	25	113
95	21	26	113
95	21	28	113
95	21	49	113
95	21	51	113
95	21	54	113
95	21	55	113
95	21	90	113
95	25	26	113
95	25	28	113
95	25	49	113
95	25	51	113
95	25	54	113
95	25	55	113
95	25	90	113
95	26	28	113
95	26	49	113
95	26	51	113
95	26	54	113
95	26	55	113
95	26	90	113
95	28	49	113
95	28	51	113
95	28	54	113
95	28	55	113
95	28	90	113
95	49	51	113
95	49	54	113
95	49	55	113
95	49	90	113
95	51	54	113
95	51	55	113
95	51	90	113
95	54	55	113
95	54	90	113
95	55	90	113
29	6	15	109
29	6	16	109
29	6	17	109
29	6	26	109
29	6	28	109
29	15	16	109
29	15	17	109
29	15	26	109
29	15	28	109
29	16	17	109
29	16	26	109
29	16	28	109
29	17	26	109
29	17	28	109
29	26	28	109
48	9	25	49
48	9	25	50
48	9	25	60
48	9	25	73
48	9	25	85
48	9	25	87
48	9	25	89
48	9	25	94
48	9	25	98
48	9	25	100
48	9	25	109
48	9	25	111
48	9	25	112
48	9	39	49
48	9	39	50
48	9	39	60
48	9	39	73
48	9	39	85
48	9	39	87
48	9	39	89
48	9	39	98
48	9	39	100
12	3	13	19
12	3	13	31
12	3	13	50
12	3	13	62
12	3	13	64
12	3	13	73
12	3	19	31
12	3	19	50
12	3	19	62
12	3	19	64
12	3	19	73
12	3	31	50
12	3	31	62
12	3	31	64
12	3	31	73
12	3	50	62
12	3	50	64
12	3	50	73
12	3	62	64
12	3	62	73
12	3	64	73
12	9	13	100
12	9	17	100
12	9	19	100
12	9	25	100
12	9	31	100
12	9	39	100
12	9	49	100
12	9	50	100
12	9	51	100
12	9	54	100
12	9	59	100
12	9	60	100
12	9	62	100
12	9	64	100
12	9	69	100
12	9	73	100
12	9	85	100
12	9	86	100
12	9	93	100
12	9	98	100
12	9	100	105
12	9	100	109
12	9	100	111
12	9	100	112
43	30	50	93
43	30	50	109
43	30	93	109
48	9	49	105
48	9	50	105
48	9	60	105
48	9	85	105
48	9	87	105
48	9	89	105
48	9	98	105
48	9	100	105
48	9	105	109
48	9	105	112
48	25	49	105
48	25	50	105
48	25	60	105
48	25	85	105
48	25	87	105
48	25	89	105
48	25	98	105
48	25	100	105
48	25	105	109
48	25	105	112
48	39	49	105
48	39	50	105
48	39	60	105
48	39	85	105
48	39	87	105
48	39	89	105
48	39	98	105
48	39	100	105
48	39	105	109
48	47	49	105
48	47	50	105
48	47	60	105
48	47	85	105
48	47	87	105
48	47	89	105
48	47	98	105
48	47	100	105
48	47	105	109
48	47	105	112
29	6	31	73
29	6	34	73
29	6	39	73
29	6	49	73
29	6	50	73
29	6	52	73
29	6	54	73
29	6	55	73
29	6	56	73
29	6	73	74
29	6	73	90
29	6	73	93
29	6	73	97
29	6	73	98
29	6	73	100
29	6	73	104
29	6	73	109
29	11	31	73
29	11	34	73
29	11	39	73
29	11	49	73
29	11	50	73
29	11	52	73
29	11	54	73
29	11	55	73
29	11	73	74
29	11	73	90
29	11	73	93
29	11	73	97
29	11	73	98
29	11	73	100
29	11	73	104
29	11	73	109
29	15	31	73
29	15	34	73
29	15	39	73
29	15	49	73
29	15	50	73
29	15	52	73
29	15	54	73
29	15	55	73
29	15	56	73
29	15	73	74
29	15	73	90
29	15	73	93
29	15	73	97
29	15	73	98
29	15	73	100
29	15	73	104
29	15	73	109
29	16	31	73
29	16	34	73
29	16	39	73
29	16	49	73
29	16	50	73
29	16	52	73
29	16	54	73
29	16	55	73
29	16	56	73
29	16	73	74
29	16	73	90
29	16	73	93
29	16	73	97
29	16	73	98
29	16	73	100
29	16	73	104
29	16	73	109
29	17	31	73
29	17	34	73
29	17	39	73
29	17	49	73
29	17	50	73
29	17	52	73
29	17	54	73
29	17	55	73
29	17	56	73
29	17	73	74
29	17	73	90
29	17	73	93
29	17	73	97
29	17	73	98
29	17	73	100
29	17	73	104
29	17	73	109
29	25	31	73
29	25	34	73
29	25	39	73
29	25	49	73
29	25	50	73
29	25	52	73
29	25	54	73
29	25	55	73
29	25	73	74
29	25	73	90
29	25	73	93
29	25	73	97
29	25	73	98
29	25	73	100
29	25	73	104
29	25	73	109
29	26	31	73
29	26	34	73
29	26	39	73
29	26	49	73
29	26	50	73
29	26	52	73
29	26	54	73
29	26	55	73
29	26	56	73
29	26	73	74
29	26	73	90
29	26	73	93
29	26	73	97
29	26	73	98
29	26	73	100
29	26	73	104
29	26	73	109
29	28	31	73
29	28	34	73
29	28	39	73
29	28	49	73
29	28	50	73
29	28	52	73
29	28	54	73
29	28	55	73
29	28	56	73
29	28	73	74
29	28	73	90
29	28	73	93
29	28	73	97
29	28	73	98
29	28	73	100
29	28	73	104
29	28	73	109
48	38	49	50
48	38	49	60
48	38	49	73
48	38	49	85
48	38	49	87
48	38	49	89
48	38	49	94
48	38	49	98
48	38	49	100
48	38	49	109
48	38	49	111
48	38	49	112
48	38	50	60
48	38	50	73
48	38	50	85
48	38	50	87
48	38	50	89
48	38	50	98
48	38	50	100
48	38	50	109
48	38	50	111
48	38	50	112
48	38	60	73
48	38	60	85
48	38	60	87
48	38	60	89
48	38	60	94
48	38	60	98
48	38	60	100
48	38	60	109
48	38	60	111
48	38	60	112
48	38	73	85
48	38	73	87
48	38	73	89
48	38	73	98
48	38	73	100
48	38	73	109
48	38	73	111
48	38	73	112
48	38	85	87
48	38	85	89
48	38	85	94
48	38	85	98
48	38	85	100
48	38	85	109
48	38	85	111
48	38	85	112
48	38	87	89
48	38	87	94
48	38	87	98
48	38	87	100
48	38	87	109
48	38	87	111
48	38	87	112
48	38	89	94
48	38	89	98
48	38	89	100
48	38	89	109
48	38	89	111
48	38	89	112
48	38	94	98
48	38	94	111
48	38	94	112
48	38	98	100
48	38	98	109
48	38	98	111
48	38	98	112
48	38	100	109
48	38	100	111
48	38	100	112
48	38	109	111
48	38	109	112
48	38	111	112
43	11	48	51
43	11	48	93
43	13	48	51
43	13	48	93
43	16	48	51
43	16	48	93
43	17	48	51
43	17	48	93
43	31	48	51
43	31	48	93
12	9	13	73
12	9	17	73
12	9	19	73
12	9	25	73
12	9	31	73
12	9	39	73
12	9	49	73
12	9	50	73
12	9	51	73
12	9	54	73
12	9	59	73
12	9	60	73
12	9	62	73
12	9	64	73
12	9	69	73
12	9	73	83
12	9	73	85
12	9	73	86
12	9	73	93
12	9	73	98
12	9	73	109
12	9	73	111
12	9	73	112
29	6	31	94
29	6	34	94
29	6	49	94
29	6	52	94
29	6	54	94
29	6	55	94
29	6	74	94
29	6	90	94
29	6	93	94
29	6	94	97
29	6	94	98
29	6	94	104
29	11	31	94
29	11	34	94
29	11	49	94
29	11	52	94
29	11	54	94
29	11	55	94
29	11	74	94
29	11	90	94
29	11	93	94
29	11	94	97
29	11	94	98
29	11	94	104
29	15	31	94
29	15	34	94
29	15	49	94
29	15	52	94
29	15	54	94
29	15	55	94
29	15	74	94
29	15	90	94
29	15	93	94
29	15	94	97
29	15	94	98
29	15	94	104
29	16	31	94
29	16	34	94
29	16	49	94
29	16	52	94
29	16	54	94
29	16	55	94
29	16	74	94
29	16	90	94
29	16	93	94
29	16	94	97
29	16	94	98
29	16	94	104
29	25	31	94
29	25	34	94
29	25	49	94
29	25	52	94
29	25	54	94
29	25	55	94
29	25	74	94
29	25	90	94
29	25	93	94
29	25	94	97
29	25	94	98
29	25	94	104
29	26	31	94
29	26	34	94
29	26	49	94
29	26	52	94
29	26	54	94
29	26	55	94
29	26	74	94
29	26	90	94
29	26	93	94
29	26	94	97
29	26	94	98
29	26	94	104
43	21	50	51
43	21	50	60
43	21	50	83
[truncated: 79,545 more rows]
