# Supplementary material for: A network-based approach to deciphering a dynamic microbiome’s response to a subtle perturbation
Source: Sci Rep. 2020 Nov 11;10:19530. doi: 10.1038/s41598-020-73920-5 (PMC7659003; doi:10.1038/s41598-020-73920-5)
Supplement: Supplementary file 14 — Supplementary Information 14. Supplementary file10_C_Top1000_motif4. [file 41598_2020_73920_MOESM14_ESM.txt]

subgraph id = 14
Nreal : 44364
=================================
Partial list of 4004 members:
43	6	13	30
43	6	11	21
43	6	13	21
43	6	17	21
43	6	21	25
43	6	21	26
43	6	21	31
43	11	13	21
43	11	17	21
43	11	21	25
43	11	21	26
43	11	21	31
43	13	17	21
43	13	21	25
43	13	21	26
43	13	21	31
43	17	21	25
43	17	21	26
43	17	21	31
43	21	25	26
43	21	25	31
43	21	26	31
42	6	15	39
42	6	16	39
42	6	18	39
42	15	16	39
42	15	18	39
42	16	18	39
48	12	14	15
48	12	14	16
48	12	14	28
48	12	14	33
48	12	15	16
48	12	15	28
48	12	15	33
48	12	16	28
48	12	16	33
48	12	28	33
42	6	14	18
42	6	15	18
42	6	16	18
42	14	15	18
42	14	16	18
42	15	16	18
95	6	11	68
95	6	14	68
95	6	15	68
95	6	16	68
95	6	25	68
95	6	26	68
95	6	28	68
95	6	31	68
95	6	33	68
95	6	34	68
95	6	49	68
95	6	50	68
95	6	51	68
95	6	52	68
95	6	54	68
95	6	55	68
95	6	59	68
95	6	68	69
95	6	68	74
95	6	68	76
95	6	68	86
95	6	68	89
95	6	68	90
95	11	14	68
95	11	15	68
95	11	16	68
95	11	25	68
95	11	26	68
95	11	28	68
95	11	31	68
95	11	33	68
95	11	34	68
95	11	49	68
95	11	50	68
95	11	51	68
95	11	52	68
95	11	54	68
95	11	55	68
95	11	59	68
95	11	68	69
95	11	68	74
95	11	68	76
95	11	68	86
95	11	68	89
95	11	68	90
95	14	15	68
95	14	16	68
95	14	25	68
95	14	26	68
95	14	28	68
95	14	31	68
95	14	33	68
95	14	34	68
95	14	49	68
95	14	50	68
95	14	51	68
95	14	52	68
95	14	54	68
95	14	55	68
95	14	59	68
95	14	68	69
95	14	68	74
95	14	68	76
95	14	68	86
95	14	68	89
95	14	68	90
95	15	16	68
95	15	25	68
95	15	26	68
95	15	28	68
95	15	31	68
95	15	33	68
95	15	34	68
95	15	49	68
95	15	50	68
95	15	51	68
95	15	52	68
95	15	54	68
95	15	55	68
95	15	59	68
95	15	68	69
95	15	68	74
95	15	68	76
95	15	68	86
95	15	68	89
95	15	68	90
95	16	25	68
95	16	26	68
95	16	28	68
95	16	31	68
95	16	33	68
95	16	34	68
95	16	49	68
95	16	50	68
95	16	51	68
95	16	52	68
95	16	54	68
95	16	55	68
95	16	59	68
95	16	68	69
95	16	68	74
95	16	68	76
95	16	68	86
95	16	68	89
95	16	68	90
95	25	26	68
95	25	28	68
95	25	31	68
95	25	33	68
95	25	34	68
95	25	49	68
95	25	50	68
95	25	51	68
95	25	52	68
95	25	54	68
95	25	55	68
95	25	59	68
95	25	68	69
95	25	68	74
95	25	68	76
95	25	68	86
95	25	68	89
95	25	68	90
95	26	28	68
95	26	31	68
95	26	33	68
95	26	34	68
95	26	49	68
95	26	50	68
95	26	51	68
95	26	52	68
95	26	54	68
95	26	55	68
95	26	59	68
95	26	68	69
95	26	68	74
95	26	68	76
95	26	68	86
95	26	68	89
95	26	68	90
95	28	31	68
95	28	33	68
95	28	34	68
95	28	49	68
95	28	50	68
95	28	51	68
95	28	52	68
95	28	54	68
95	28	55	68
95	28	59	68
95	28	68	69
95	28	68	74
95	28	68	76
95	28	68	86
95	28	68	89
95	28	68	90
95	31	33	68
95	31	34	68
95	31	49	68
95	31	50	68
95	31	51	68
95	31	52	68
95	31	54	68
95	31	55	68
95	31	59	68
95	31	68	69
95	31	68	74
95	31	68	76
95	31	68	86
95	31	68	89
95	31	68	90
95	33	34	68
95	33	49	68
95	33	50	68
95	33	51	68
95	33	52	68
95	33	54	68
95	33	55	68
95	33	59	68
95	33	68	69
95	33	68	74
95	33	68	76
95	33	68	86
95	33	68	89
95	33	68	90
95	34	49	68
95	34	50	68
95	34	51	68
95	34	52	68
95	34	54	68
95	34	55	68
95	34	59	68
95	34	68	69
95	34	68	74
95	34	68	76
95	34	68	86
95	34	68	89
95	34	68	90
95	49	50	68
95	49	51	68
95	49	52	68
95	49	54	68
95	49	55	68
95	49	59	68
95	49	68	69
95	49	68	74
95	49	68	76
95	49	68	86
95	49	68	89
95	49	68	90
95	50	51	68
95	50	52	68
95	50	54	68
95	50	55	68
95	50	59	68
95	50	68	69
95	50	68	74
95	50	68	76
95	50	68	86
95	50	68	89
95	50	68	90
95	51	52	68
95	51	54	68
95	51	55	68
95	51	59	68
95	51	68	69
95	51	68	74
95	51	68	76
95	51	68	86
95	51	68	89
95	51	68	90
95	52	54	68
95	52	55	68
95	52	59	68
95	52	68	69
95	52	68	74
95	52	68	76
95	52	68	86
95	52	68	89
95	52	68	90
95	54	55	68
95	54	59	68
95	54	68	69
95	54	68	74
95	54	68	76
95	54	68	86
95	54	68	89
95	54	68	90
95	55	59	68
95	55	68	69
95	55	68	74
95	55	68	76
95	55	68	86
95	55	68	89
95	55	68	90
95	59	68	69
95	59	68	74
95	59	68	76
95	59	68	86
95	59	68	89
95	59	68	90
95	68	69	74
95	68	69	76
95	68	69	86
95	68	69	89
95	68	69	90
95	68	74	76
95	68	74	86
95	68	74	89
95	68	74	90
95	68	76	86
95	68	76	89
95	68	76	90
95	68	86	89
95	68	86	90
95	68	89	90
94	3	11	31
94	3	11	73
94	3	31	73
29	5	6	25
29	5	10	25
29	5	15	25
29	5	16	25
29	5	17	25
29	5	25	28
29	6	10	25
29	6	15	25
29	6	16	25
29	6	17	25
29	6	25	28
29	10	15	25
29	10	16	25
29	10	17	25
29	10	25	28
29	15	16	25
29	15	17	25
29	15	25	28
29	16	17	25
29	16	25	28
29	17	25	28
48	6	9	14
48	6	9	15
48	6	9	16
48	6	9	17
48	6	9	28
48	6	9	33
48	6	9	35
48	6	9	39
48	6	9	47
48	9	14	15
48	9	14	16
48	9	14	17
48	9	14	28
48	9	14	33
48	9	14	35
48	9	14	47
48	9	15	16
48	9	15	17
48	9	15	28
48	9	15	33
48	9	15	35
48	9	15	39
48	9	15	47
48	9	16	17
48	9	16	28
48	9	16	33
48	9	16	35
48	9	16	39
48	9	16	47
48	9	17	28
48	9	17	33
48	9	17	35
48	9	17	47
48	9	28	33
48	9	28	35
48	9	28	39
48	9	28	47
48	9	33	35
48	9	33	39
48	9	33	47
48	9	35	39
48	9	35	47
48	9	39	47
48	6	15	39
48	6	16	39
48	6	28	39
48	6	33	39
48	6	35	39
48	6	39	47
48	15	16	39
48	15	28	39
48	15	33	39
48	15	35	39
48	15	39	47
48	16	28	39
48	16	33	39
48	16	35	39
48	16	39	47
48	28	33	39
48	28	35	39
48	28	39	47
48	33	35	39
48	33	39	47
48	35	39	47
94	6	11	73
94	6	17	73
94	6	24	73
94	6	25	73
94	6	31	73
94	6	62	73
94	6	73	83
94	6	73	85
94	6	73	89
94	11	17	73
94	11	24	73
94	11	25	73
94	11	31	73
94	11	62	73
94	11	73	85
94	11	73	89
94	17	24	73
94	17	25	73
94	17	31	73
94	17	62	73
94	17	73	83
94	17	73	85
94	17	73	89
94	24	25	73
94	24	31	73
94	24	62	73
94	24	73	83
94	24	73	85
94	24	73	89
94	25	31	73
94	25	62	73
94	25	73	83
94	25	73	85
94	25	73	89
94	31	62	73
94	31	73	83
94	31	73	85
94	31	73	89
94	62	73	83
94	62	73	85
94	62	73	89
94	73	83	85
94	73	83	89
94	73	85	89
95	9	14	56
95	9	15	56
95	9	16	56
95	9	26	56
95	9	28	56
95	9	31	56
95	9	33	56
95	9	34	56
95	9	49	56
95	9	50	56
95	9	51	56
95	9	52	56
95	9	54	56
95	9	55	56
95	9	56	74
95	9	56	76
95	9	56	86
95	9	56	90
95	14	15	56
95	14	16	56
95	14	26	56
95	14	28	56
95	14	31	56
95	14	33	56
95	14	34	56
95	14	49	56
95	14	50	56
95	14	51	56
95	14	52	56
95	14	54	56
95	14	55	56
95	14	56	74
95	14	56	76
95	14	56	86
95	14	56	90
95	15	16	56
95	15	26	56
95	15	28	56
95	15	31	56
95	15	33	56
95	15	34	56
95	15	49	56
95	15	50	56
95	15	51	56
95	15	52	56
95	15	54	56
95	15	55	56
95	15	56	74
95	15	56	76
95	15	56	86
95	15	56	90
95	16	26	56
95	16	28	56
95	16	31	56
95	16	33	56
95	16	34	56
95	16	49	56
95	16	50	56
95	16	51	56
95	16	52	56
95	16	54	56
95	16	55	56
95	16	56	74
95	16	56	76
95	16	56	86
95	16	56	90
95	26	28	56
95	26	31	56
95	26	33	56
95	26	34	56
95	26	49	56
95	26	50	56
95	26	51	56
95	26	52	56
95	26	54	56
95	26	55	56
95	26	56	74
95	26	56	76
95	26	56	86
95	26	56	90
95	28	31	56
95	28	33	56
95	28	34	56
95	28	49	56
95	28	50	56
95	28	51	56
95	28	52	56
95	28	54	56
95	28	55	56
95	28	56	74
95	28	56	76
95	28	56	86
95	28	56	90
95	31	33	56
95	31	34	56
95	31	49	56
95	31	50	56
95	31	51	56
95	31	52	56
95	31	54	56
95	31	55	56
95	31	56	74
95	31	56	76
95	31	56	86
95	31	56	90
95	33	34	56
95	33	49	56
95	33	50	56
95	33	51	56
95	33	52	56
95	33	54	56
95	33	55	56
95	33	56	74
95	33	56	76
95	33	56	86
95	33	56	90
95	34	49	56
95	34	50	56
95	34	51	56
95	34	52	56
95	34	54	56
95	34	55	56
95	34	56	74
95	34	56	76
95	34	56	86
95	34	56	90
95	49	50	56
95	49	51	56
95	49	52	56
95	49	54	56
95	49	55	56
95	49	56	74
95	49	56	76
95	49	56	86
95	49	56	90
95	50	51	56
95	50	52	56
95	50	54	56
95	50	55	56
95	50	56	74
95	50	56	76
95	50	56	86
95	50	56	90
95	51	52	56
95	51	54	56
95	51	55	56
95	51	56	74
95	51	56	76
95	51	56	86
95	51	56	90
95	52	54	56
95	52	55	56
95	52	56	74
95	52	56	76
95	52	56	86
95	52	56	90
95	54	55	56
95	54	56	74
95	54	56	76
95	54	56	86
95	54	56	90
95	55	56	74
95	55	56	76
95	55	56	86
95	55	56	90
95	56	74	76
95	56	74	86
95	56	74	90
95	56	76	86
95	56	76	90
95	56	86	90
95	6	9	11
95	6	11	14
95	6	11	15
95	6	11	16
95	6	11	21
95	6	11	25
95	6	11	26
95	6	11	28
95	6	11	31
95	6	11	33
95	6	11	34
95	6	11	49
95	6	11	50
95	6	11	51
95	6	11	52
95	6	11	54
95	6	11	55
95	6	11	59
95	6	11	60
95	6	11	69
95	6	11	74
95	6	11	76
95	6	11	86
95	6	11	89
95	6	11	90
95	9	11	14
95	9	11	15
95	9	11	16
95	9	11	25
95	9	11	26
95	9	11	28
95	9	11	31
95	9	11	33
95	9	11	34
95	9	11	49
95	9	11	50
95	9	11	51
95	9	11	52
95	9	11	54
95	9	11	55
95	9	11	59
95	9	11	60
95	9	11	69
95	9	11	74
95	9	11	76
95	9	11	86
95	9	11	89
95	9	11	90
95	11	14	15
95	11	14	16
95	11	14	25
95	11	14	26
95	11	14	28
95	11	14	31
95	11	14	33
95	11	14	34
95	11	14	49
95	11	14	50
95	11	14	51
95	11	14	52
95	11	14	54
95	11	14	55
95	11	14	59
95	11	14	60
95	11	14	69
95	11	14	74
95	11	14	76
95	11	14	86
95	11	14	89
95	11	14	90
95	11	15	16
95	11	15	21
95	11	15	25
95	11	15	26
95	11	15	28
95	11	15	31
95	11	15	33
95	11	15	34
95	11	15	49
95	11	15	50
95	11	15	51
95	11	15	52
95	11	15	54
95	11	15	55
95	11	15	59
95	11	15	60
95	11	15	69
95	11	15	74
95	11	15	76
95	11	15	86
95	11	15	89
95	11	15	90
95	11	16	25
95	11	16	26
95	11	16	28
95	11	16	31
95	11	16	33
95	11	16	34
95	11	16	49
95	11	16	50
95	11	16	51
95	11	16	52
95	11	16	54
95	11	16	55
95	11	16	59
95	11	16	60
95	11	16	69
95	11	16	74
95	11	16	76
95	11	16	86
95	11	16	89
95	11	16	90
95	11	21	25
95	11	21	26
95	11	21	28
95	11	21	31
95	11	21	33
95	11	21	34
95	11	21	52
95	11	21	54
95	11	21	55
95	11	21	59
95	11	21	74
95	11	21	76
95	11	21	86
95	11	21	90
95	11	25	26
95	11	25	28
95	11	25	31
95	11	25	33
95	11	25	34
95	11	25	49
95	11	25	50
95	11	25	51
95	11	25	52
95	11	25	54
95	11	25	55
95	11	25	59
95	11	25	60
95	11	25	69
95	11	25	74
95	11	25	76
95	11	25	86
95	11	25	89
95	11	25	90
95	11	26	28
95	11	26	31
95	11	26	33
95	11	26	34
95	11	26	49
95	11	26	50
95	11	26	51
95	11	26	52
95	11	26	54
95	11	26	55
95	11	26	59
95	11	26	60
95	11	26	69
95	11	26	74
95	11	26	76
95	11	26	86
95	11	26	89
95	11	26	90
95	11	28	31
95	11	28	33
95	11	28	34
95	11	28	49
95	11	28	50
95	11	28	51
95	11	28	52
95	11	28	54
95	11	28	55
95	11	28	59
95	11	28	60
95	11	28	69
95	11	28	74
95	11	28	76
95	11	28	86
95	11	28	89
95	11	28	90
95	11	31	33
95	11	31	34
95	11	31	49
95	11	31	50
95	11	31	51
95	11	31	52
95	11	31	54
95	11	31	55
95	11	31	59
95	11	31	60
95	11	31	69
95	11	31	74
95	11	31	76
95	11	31	86
95	11	31	89
95	11	31	90
95	11	33	34
95	11	33	49
95	11	33	50
95	11	33	51
95	11	33	52
95	11	33	54
95	11	33	55
95	11	33	59
95	11	33	60
95	11	33	69
95	11	33	74
95	11	33	76
95	11	33	86
95	11	33	89
95	11	33	90
95	11	34	49
95	11	34	50
95	11	34	51
95	11	34	52
95	11	34	54
95	11	34	55
95	11	34	59
95	11	34	60
95	11	34	69
95	11	34	74
95	11	34	76
95	11	34	86
95	11	34	89
95	11	34	90
95	11	49	50
95	11	49	51
95	11	49	52
95	11	49	54
95	11	49	55
95	11	49	59
95	11	49	60
95	11	49	69
95	11	49	74
95	11	49	76
95	11	49	86
95	11	49	89
95	11	49	90
95	11	50	51
95	11	50	52
95	11	50	54
95	11	50	55
95	11	50	59
95	11	50	60
95	11	50	69
95	11	50	74
95	11	50	76
95	11	50	86
95	11	50	89
95	11	50	90
95	11	51	52
95	11	51	54
95	11	51	55
95	11	51	59
95	11	51	60
95	11	51	69
95	11	51	74
95	11	51	76
95	11	51	86
95	11	51	89
95	11	51	90
95	11	52	54
95	11	52	55
95	11	52	59
95	11	52	60
95	11	52	69
95	11	52	74
95	11	52	76
95	11	52	86
95	11	52	89
95	11	52	90
95	11	54	55
95	11	54	59
95	11	54	60
95	11	54	69
95	11	54	74
95	11	54	76
95	11	54	86
95	11	54	89
95	11	54	90
95	11	55	59
95	11	55	60
95	11	55	69
95	11	55	74
95	11	55	76
95	11	55	86
95	11	55	89
95	11	55	90
95	11	59	60
95	11	59	69
95	11	59	74
95	11	59	76
95	11	59	86
95	11	59	89
95	11	59	90
95	11	60	69
95	11	60	74
95	11	60	76
95	11	60	86
95	11	60	89
95	11	60	90
95	11	69	74
95	11	69	76
95	11	69	86
95	11	69	89
95	11	69	90
95	11	74	76
95	11	74	86
95	11	74	89
95	11	74	90
95	11	76	86
95	11	76	89
95	11	76	90
95	11	86	89
95	11	86	90
95	11	89	90
94	6	9	39
94	6	11	39
94	6	18	39
94	6	24	39
94	6	25	39
94	6	31	39
94	6	39	62
94	6	39	89
94	9	11	39
94	9	18	39
94	9	24	39
94	9	25	39
94	9	31	39
94	9	39	62
94	9	39	89
94	11	18	39
94	11	24	39
94	11	25	39
94	11	31	39
94	11	39	62
94	11	39	89
94	18	24	39
94	18	25	39
94	18	31	39
94	18	39	62
94	18	39	89
94	24	25	39
94	24	31	39
94	24	39	62
94	24	39	89
94	25	31	39
94	25	39	62
94	25	39	89
94	31	39	62
94	31	39	89
94	39	62	89
95	6	9	51
95	6	14	51
95	6	15	51
95	6	16	51
95	6	25	51
95	6	26	51
95	6	28	51
95	6	31	51
95	6	33	51
95	6	34	51
95	6	49	51
95	6	50	51
95	6	51	52
95	6	51	54
95	6	51	55
95	6	51	59
95	6	51	60
95	6	51	69
95	6	51	74
95	6	51	76
95	6	51	86
95	6	51	89
95	6	51	90
95	9	14	51
95	9	15	51
95	9	16	51
12	3	11	19
12	3	11	31
12	3	11	34
12	3	11	50
12	3	11	57
12	3	11	64
12	3	11	79
12	3	11	96
12	6	11	100
48	6	14	105
48	6	15	105
48	6	16	105
48	6	17	105
48	6	33	105
48	6	35	105
48	6	47	105
48	14	15	105
48	14	16	105
48	14	17	105
48	14	33	105
48	14	35	105
48	14	47	105
48	15	16	105
48	15	17	105
48	15	33	105
48	15	35	105
48	15	47	105
48	16	17	105
48	16	33	105
48	16	35	105
48	16	47	105
48	17	33	105
48	17	35	105
48	17	47	105
48	33	35	105
48	33	47	105
48	35	47	105
43	6	21	47
43	6	21	54
43	6	21	59
43	6	21	64
43	6	21	74
43	6	21	86
43	6	21	93
43	6	21	104
43	6	21	105
43	6	21	109
43	11	21	47
43	11	21	54
43	11	21	59
43	11	21	64
43	11	21	74
43	11	21	86
43	11	21	93
43	11	21	104
43	11	21	109
43	13	21	44
43	13	21	47
43	13	21	54
43	13	21	59
43	13	21	64
43	13	21	74
43	13	21	86
43	13	21	93
43	13	21	94
43	13	21	104
43	13	21	105
43	13	21	109
43	17	21	47
43	17	21	54
43	17	21	59
43	17	21	64
43	17	21	74
43	17	21	86
43	17	21	93
43	17	21	104
43	17	21	105
43	17	21	109
43	21	25	47
43	21	25	54
43	21	25	59
43	21	25	64
43	21	25	74
43	21	25	86
43	21	25	93
43	21	25	104
43	21	25	109
43	21	26	47
43	21	26	54
43	21	26	59
43	21	26	64
43	21	26	74
43	21	26	86
43	21	26	93
43	21	26	94
43	21	26	104
43	21	26	105
43	21	26	109
43	21	31	47
43	21	31	54
43	21	31	59
43	21	31	64
43	21	31	74
43	21	31	86
43	21	31	93
43	21	31	104
43	21	31	105
43	21	31	109
42	6	39	47
42	6	39	49
42	6	39	50
42	6	39	52
42	6	39	54
42	6	39	55
42	6	39	60
42	6	39	64
42	6	39	72
42	6	39	74
42	6	39	76
42	6	39	87
42	6	39	89
42	6	39	98
42	6	39	104
42	6	39	109
42	15	39	47
42	15	39	49
42	15	39	50
42	15	39	52
42	15	39	54
42	15	39	55
42	15	39	60
42	15	39	64
42	15	39	72
42	15	39	74
42	15	39	76
42	15	39	87
42	15	39	89
42	15	39	98
42	15	39	104
42	15	39	109
42	16	39	47
42	16	39	49
42	16	39	50
42	16	39	52
42	16	39	54
42	16	39	55
42	16	39	60
42	16	39	64
42	16	39	72
42	16	39	74
42	16	39	76
42	16	39	87
42	16	39	89
42	16	39	98
42	16	39	104
42	16	39	109
42	18	39	47
42	18	39	49
42	18	39	50
42	18	39	52
42	18	39	54
42	18	39	55
42	18	39	60
42	18	39	64
42	18	39	72
42	18	39	74
42	18	39	76
42	18	39	87
42	18	39	89
42	18	39	98
42	18	39	104
42	18	39	109
20	10	16	73
20	10	17	73
20	16	17	73
48	12	14	61
48	12	14	72
48	12	14	74
48	12	14	76
48	12	14	80
48	12	14	87
48	12	14	104
48	12	15	61
48	12	15	72
48	12	15	74
48	12	15	76
48	12	15	80
48	12	15	87
48	12	15	104
48	12	16	61
48	12	16	72
48	12	16	74
48	12	16	76
48	12	16	80
48	12	16	87
48	12	16	104
48	12	28	61
48	12	28	72
48	12	28	74
48	12	28	76
48	12	28	80
48	12	28	87
48	12	28	104
48	12	33	61
48	12	33	72
48	12	33	74
48	12	33	76
48	12	33	80
48	12	33	87
48	12	33	104
42	6	18	47
42	6	18	49
42	6	18	50
42	6	18	52
42	6	18	54
42	6	18	55
42	6	18	60
42	6	18	64
42	6	18	72
42	6	18	74
42	6	18	76
42	6	18	83
42	6	18	85
42	6	18	87
42	6	18	89
42	6	18	98
42	6	18	104
42	6	18	109
42	14	18	47
42	14	18	49
42	14	18	50
42	14	18	52
42	14	18	54
42	14	18	55
42	14	18	60
42	14	18	64
42	14	18	72
42	14	18	74
42	14	18	76
42	14	18	83
42	14	18	85
42	14	18	87
42	14	18	89
42	14	18	98
42	14	18	104
42	14	18	109
42	15	18	47
42	15	18	49
42	15	18	50
42	15	18	52
42	15	18	54
42	15	18	55
42	15	18	60
42	15	18	64
42	15	18	72
42	15	18	74
42	15	18	76
42	15	18	83
42	15	18	85
42	15	18	87
42	15	18	89
42	15	18	98
42	15	18	104
42	15	18	109
42	16	18	47
42	16	18	49
42	16	18	50
42	16	18	52
42	16	18	54
42	16	18	55
42	16	18	60
42	16	18	64
42	16	18	72
42	16	18	74
42	16	18	76
42	16	18	83
42	16	18	85
42	16	18	87
42	16	18	89
42	16	18	98
42	16	18	104
42	16	18	109
12	6	11	17
42	14	15	56
42	14	16	56
42	15	16	56
43	6	11	68
43	6	13	68
43	6	14	68
43	6	16	68
43	6	17	68
43	6	25	68
43	6	26	68
43	6	31	68
43	11	13	68
43	11	14	68
43	11	16	68
43	11	17	68
43	11	25	68
43	11	26	68
43	11	31	68
43	13	14	68
43	13	16	68
43	13	17	68
43	13	25	68
43	13	26	68
43	13	31	68
43	14	16	68
43	14	17	68
43	14	25	68
43	14	26	68
43	14	31	68
43	16	17	68
43	16	25	68
43	16	26	68
43	16	31	68
43	17	25	68
43	17	26	68
43	17	31	68
43	25	26	68
43	25	31	68
43	26	31	68
95	6	68	96
95	6	68	97
95	6	68	104
95	6	68	108
95	11	68	96
95	11	68	97
95	11	68	104
95	11	68	108
95	14	68	96
95	14	68	97
95	14	68	104
95	14	68	108
95	15	68	96
95	15	68	97
95	15	68	104
95	15	68	108
95	16	68	96
95	16	68	97
95	16	68	104
95	16	68	108
95	25	68	96
95	25	68	97
95	25	68	104
95	25	68	108
95	26	68	96
95	26	68	97
95	26	68	104
95	26	68	108
95	28	68	96
95	28	68	97
95	28	68	104
95	28	68	108
95	31	68	96
95	31	68	97
95	31	68	104
95	31	68	108
95	33	68	96
95	33	68	97
95	33	68	104
95	33	68	108
95	34	68	96
95	34	68	97
95	34	68	104
95	34	68	108
95	49	68	96
95	49	68	97
95	49	68	104
95	49	68	108
95	50	68	96
95	50	68	97
95	50	68	104
95	50	68	108
95	51	68	96
95	51	68	97
95	51	68	104
95	51	68	108
95	52	68	96
95	52	68	97
95	52	68	104
95	52	68	108
95	54	68	96
95	54	68	97
95	54	68	104
95	54	68	108
95	55	68	96
95	55	68	97
95	55	68	104
95	55	68	108
95	59	68	96
95	59	68	97
95	59	68	104
95	59	68	108
95	68	69	96
95	68	69	97
95	68	69	104
95	68	69	108
95	68	74	96
95	68	74	97
95	68	74	104
95	68	74	108
95	68	76	96
95	68	76	97
95	68	76	104
95	68	76	108
95	68	86	96
95	68	86	97
95	68	86	104
95	68	86	108
95	68	89	96
95	68	89	97
95	68	89	104
95	68	89	108
95	68	90	96
95	68	90	97
95	68	90	104
95	68	90	108
95	6	9	102
95	6	14	102
95	6	15	102
95	6	16	102
95	6	25	102
95	6	26	102
95	6	28	102
95	6	31	102
95	6	33	102
95	6	34	102
95	6	49	102
95	6	50	102
95	6	51	102
95	6	52	102
95	6	54	102
95	6	55	102
95	6	59	102
95	6	60	102
95	6	69	102
95	6	74	102
95	6	76	102
95	6	86	102
95	6	89	102
95	6	90	102
95	9	14	102
95	9	15	102
95	9	16	102
95	9	25	102
95	9	26	102
95	9	28	102
95	9	31	102
95	9	33	102
95	9	34	102
95	9	49	102
95	9	50	102
95	9	51	102
95	9	52	102
95	9	54	102
95	9	55	102
95	9	59	102
95	9	60	102
95	9	69	102
95	9	74	102
95	9	76	102
95	9	86	102
95	9	89	102
95	9	90	102
95	14	15	102
95	14	16	102
95	14	25	102
95	14	26	102
95	14	28	102
95	14	31	102
95	14	33	102
95	14	34	102
95	14	49	102
95	14	50	102
95	14	51	102
95	14	52	102
95	14	54	102
95	14	55	102
95	14	59	102
95	14	60	102
95	14	69	102
95	14	74	102
95	14	76	102
95	14	86	102
95	14	89	102
95	14	90	102
95	15	16	102
95	15	25	102
95	15	26	102
95	15	28	102
95	15	31	102
95	15	33	102
95	15	34	102
95	15	49	102
95	15	50	102
95	15	51	102
95	15	52	102
95	15	54	102
95	15	55	102
95	15	59	102
95	15	60	102
95	15	69	102
95	15	74	102
95	15	76	102
95	15	86	102
95	15	89	102
95	15	90	102
95	16	25	102
95	16	26	102
95	16	28	102
95	16	31	102
95	16	33	102
95	16	34	102
95	16	49	102
95	16	50	102
95	16	51	102
95	16	52	102
95	16	54	102
95	16	55	102
95	16	59	102
95	16	60	102
95	16	69	102
95	16	74	102
95	16	76	102
95	16	86	102
95	16	89	102
95	16	90	102
95	25	26	102
95	25	28	102
95	25	31	102
95	25	33	102
95	25	34	102
95	25	49	102
95	25	50	102
95	25	51	102
95	25	52	102
95	25	54	102
95	25	55	102
95	25	59	102
95	25	60	102
95	25	69	102
95	25	74	102
95	25	76	102
95	25	86	102
95	25	89	102
95	25	90	102
95	26	28	102
95	26	31	102
95	26	33	102
95	26	34	102
95	26	49	102
95	26	50	102
95	26	51	102
95	26	52	102
95	26	54	102
95	26	55	102
95	26	59	102
95	26	60	102
95	26	69	102
95	26	74	102
95	26	76	102
95	26	86	102
95	26	89	102
95	26	90	102
95	28	31	102
95	28	33	102
95	28	34	102
95	28	49	102
95	28	50	102
95	28	51	102
95	28	52	102
95	28	54	102
95	28	55	102
95	28	59	102
95	28	60	102
95	28	69	102
95	28	74	102
95	28	76	102
95	28	86	102
95	28	89	102
95	28	90	102
95	31	33	102
95	31	34	102
95	31	49	102
95	31	50	102
95	31	51	102
95	31	52	102
95	31	54	102
95	31	55	102
95	31	59	102
95	31	60	102
95	31	69	102
95	31	74	102
95	31	76	102
95	31	86	102
95	31	89	102
95	31	90	102
95	33	34	102
95	33	49	102
95	33	50	102
95	33	51	102
95	33	52	102
95	33	54	102
95	33	55	102
95	33	59	102
95	33	60	102
95	33	69	102
95	33	74	102
95	33	76	102
95	33	86	102
95	33	89	102
95	33	90	102
95	34	49	102
95	34	50	102
95	34	51	102
95	34	52	102
95	34	54	102
95	34	55	102
95	34	59	102
95	34	60	102
95	34	69	102
95	34	74	102
95	34	76	102
95	34	86	102
95	34	89	102
95	34	90	102
95	49	50	102
95	49	51	102
95	49	52	102
95	49	54	102
95	49	55	102
95	49	59	102
95	49	60	102
95	49	69	102
95	49	74	102
95	49	76	102
95	49	86	102
95	49	89	102
95	49	90	102
95	50	51	102
95	50	52	102
95	50	54	102
95	50	55	102
95	50	59	102
95	50	60	102
95	50	69	102
95	50	74	102
95	50	76	102
95	50	86	102
95	50	89	102
95	50	90	102
95	51	52	102
95	51	54	102
95	51	55	102
95	51	59	102
95	51	60	102
95	51	69	102
95	51	74	102
95	51	76	102
95	51	86	102
95	51	89	102
95	51	90	102
95	52	54	102
95	52	55	102
95	52	59	102
95	52	60	102
95	52	69	102
95	52	74	102
95	52	76	102
95	52	86	102
95	52	89	102
95	52	90	102
95	54	55	102
95	54	59	102
95	54	60	102
95	54	69	102
95	54	74	102
95	54	76	102
95	54	86	102
95	54	89	102
95	54	90	102
95	55	59	102
95	55	60	102
95	55	69	102
95	55	74	102
95	55	76	102
95	55	86	102
95	55	89	102
95	55	90	102
95	59	60	102
95	59	69	102
95	59	74	102
95	59	76	102
95	59	86	102
95	59	89	102
95	59	90	102
95	60	69	102
95	60	74	102
95	60	76	102
95	60	86	102
95	60	89	102
95	60	90	102
95	69	74	102
95	69	76	102
95	69	86	102
95	69	89	102
95	69	90	102
95	74	76	102
95	74	86	102
95	74	89	102
95	74	90	102
95	76	86	102
95	76	89	102
95	76	90	102
95	86	89	102
95	86	90	102
95	89	90	102
20	10	16	111
20	10	17	111
20	10	18	111
20	16	17	111
20	16	18	111
20	17	18	111
43	6	11	73
43	6	13	73
43	6	14	73
43	6	16	73
43	6	17	73
43	6	25	73
43	6	26	73
43	6	31	73
43	11	13	73
43	11	14	73
43	11	16	73
43	11	17	73
43	11	25	73
43	11	26	73
43	11	31	73
43	13	14	73
43	13	16	73
43	13	17	73
43	13	25	73
43	13	26	73
43	13	31	73
43	14	16	73
43	14	17	73
43	14	25	73
43	14	26	73
43	14	31	73
43	16	17	73
43	16	25	73
43	16	26	73
43	16	31	73
43	17	25	73
43	17	26	73
43	17	31	73
43	25	26	73
43	25	31	73
43	26	31	73
20	10	16	68
20	10	17	68
20	16	17	68
94	3	11	96
94	3	31	96
94	3	73	96
29	5	25	33
29	5	25	34
29	5	25	39
29	5	25	47
29	5	25	50
29	5	25	52
29	5	25	54
29	5	25	58
29	5	25	61
29	5	25	64
29	5	25	74
29	5	25	76
29	5	25	78
29	5	25	86
29	5	25	88
29	5	25	93
29	5	25	96
29	5	25	97
29	5	25	99
29	5	25	104
29	5	25	106
29	5	25	108
29	5	25	109
29	6	25	33
29	6	25	34
29	6	25	39
29	6	25	47
29	6	25	50
29	6	25	52
29	6	25	54
29	6	25	58
29	6	25	61
29	6	25	64
29	6	25	74
29	6	25	76
29	6	25	78
29	6	25	86
29	6	25	88
29	6	25	93
29	6	25	96
29	6	25	97
29	6	25	99
29	6	25	104
29	6	25	106
29	6	25	108
29	6	25	109
29	10	25	33
29	10	25	34
29	10	25	39
29	10	25	47
29	10	25	50
29	10	25	52
29	10	25	54
29	10	25	58
29	10	25	61
29	10	25	64
29	10	25	74
29	10	25	76
29	10	25	78
29	10	25	86
29	10	25	88
29	10	25	93
29	10	25	96
29	10	25	97
29	10	25	99
29	10	25	104
29	10	25	106
29	10	25	108
29	10	25	109
29	15	25	33
29	15	25	34
29	15	25	39
29	15	25	47
29	15	25	50
29	15	25	52
29	15	25	54
29	15	25	58
29	15	25	61
29	15	25	64
29	15	25	74
29	15	25	76
29	15	25	78
29	15	25	86
29	15	25	88
29	15	25	93
29	15	25	96
29	15	25	97
29	15	25	99
29	15	25	104
29	15	25	106
29	15	25	108
29	15	25	109
29	16	25	33
29	16	25	34
29	16	25	39
29	16	25	47
29	16	25	50
29	16	25	52
29	16	25	54
29	16	25	58
29	16	25	61
29	16	25	64
29	16	25	74
29	16	25	76
29	16	25	78
29	16	25	86
29	16	25	88
29	16	25	93
29	16	25	96
29	16	25	97
29	16	25	99
29	16	25	104
29	16	25	106
29	16	25	108
29	16	25	109
29	17	25	33
29	17	25	34
29	17	25	47
29	17	25	50
29	17	25	52
29	17	25	54
29	17	25	58
29	17	25	61
29	17	25	64
29	17	25	74
29	17	25	76
29	17	25	78
29	17	25	86
29	17	25	88
29	17	25	93
29	17	25	96
29	17	25	97
29	17	25	99
29	17	25	104
29	17	25	106
29	17	25	108
29	17	25	109
29	25	28	33
29	25	28	34
29	25	28	39
29	25	28	47
29	25	28	50
29	25	28	52
29	25	28	54
29	25	28	58
29	25	28	61
29	25	28	64
29	25	28	74
29	25	28	76
29	25	28	78
29	25	28	86
29	25	28	88
29	25	28	93
29	25	28	96
29	25	28	97
29	25	28	99
29	25	28	104
29	25	28	106
29	25	28	108
29	25	28	109
20	10	17	42
43	6	13	67
43	6	17	67
43	13	17	67
12	6	11	112
30	16	25	73
30	16	28	73
30	25	28	73
30	16	25	39
30	16	28	39
30	25	28	39
43	6	9	113
43	6	13	113
43	6	14	113
43	6	16	113
43	6	17	113
43	6	18	113
43	6	26	113
43	6	31	113
43	6	39	113
43	9	13	113
43	9	14	113
43	9	16	113
43	9	17	113
43	9	18	113
43	9	26	113
43	9	31	113
43	9	39	113
43	13	14	113
43	13	16	113
43	13	17	113
43	13	18	113
43	13	26	113
43	13	31	113
43	13	39	113
43	14	16	113
43	14	17	113
43	14	18	113
43	14	26	113
43	14	31	113
43	16	17	113
43	16	18	113
43	16	26	113
43	16	31	113
43	16	39	113
43	17	18	113
43	17	26	113
43	17	31	113
43	18	26	113
43	18	31	113
43	18	39	113
43	26	31	113
43	26	39	113
43	31	39	113
20	9	10	39
20	9	16	39
20	9	18	39
20	10	16	39
20	10	18	39
20	16	18	39
12	6	11	93
95	6	9	113
95	6	14	113
95	6	15	113
95	6	16	113
95	6	26	113
95	6	28	113
95	6	31	113
95	6	33	113
[truncated: 227,497 more rows]
