# Supplementary material for: A network-based approach to deciphering a dynamic microbiome’s response to a subtle perturbation
Source: Sci Rep. 2020 Nov 11;10:19530. doi: 10.1038/s41598-020-73920-5 (PMC7659003; doi:10.1038/s41598-020-73920-5)
Supplement: Supplementary file 15 — Supplementary Information 15. Supplementary file11_C_Top1500_motif4. [file 41598_2020_73920_MOESM15_ESM.txt]

subgraph id = 14
Nreal : 66707
=================================
Partial list of 4004 members:
12	3	10	11
43	1	5	21
43	1	10	21
43	1	21	24
43	1	21	34
43	5	6	21
43	5	10	21
43	5	17	21
43	5	21	24
43	5	21	34
43	6	10	21
43	6	17	21
43	6	21	24
43	6	21	34
43	10	17	21
43	10	21	24
43	10	21	34
43	17	21	24
43	17	21	34
43	21	24	34
42	6	10	39
42	6	13	39
42	6	15	39
42	6	16	39
42	6	22	39
42	6	25	39
42	6	28	39
42	6	33	39
42	6	35	39
42	10	13	39
42	10	15	39
42	10	16	39
42	10	22	39
42	10	25	39
42	10	28	39
42	10	33	39
42	10	35	39
42	13	15	39
42	13	16	39
42	13	22	39
42	13	25	39
42	13	28	39
42	13	33	39
42	13	35	39
42	15	16	39
42	15	22	39
42	15	25	39
42	15	28	39
42	15	33	39
42	15	35	39
42	16	22	39
42	16	25	39
42	16	28	39
42	16	33	39
42	16	35	39
42	22	25	39
42	22	28	39
42	22	33	39
42	22	35	39
42	25	28	39
42	25	33	39
42	25	35	39
42	28	33	39
42	28	35	39
42	33	35	39
94	3	16	64
29	6	10	25
29	6	19	25
29	6	24	25
29	6	25	28
29	10	19	25
29	10	24	25
29	10	25	28
29	19	24	25
29	19	25	28
29	24	25	28
48	6	15	39
48	6	28	39
48	6	33	39
48	6	35	39
48	6	39	47
48	15	28	39
48	15	33	39
48	15	35	39
48	15	39	47
48	28	33	39
48	28	35	39
48	28	39	47
48	33	35	39
48	33	39	47
48	35	39	47
95	5	14	56
95	5	15	56
95	5	16	56
95	5	31	56
95	5	33	56
95	5	34	56
95	5	47	56
95	5	49	56
95	5	51	56
95	5	52	56
95	5	54	56
95	5	55	56
95	5	56	58
95	5	56	61
95	5	56	64
95	5	56	74
95	5	56	76
95	5	56	78
95	5	56	86
95	5	56	90
95	14	15	56
95	14	16	56
95	14	31	56
95	14	33	56
95	14	34	56
95	14	47	56
95	14	49	56
95	14	51	56
95	14	52	56
95	14	54	56
95	14	55	56
95	14	56	58
95	14	56	61
95	14	56	64
95	14	56	74
95	14	56	76
95	14	56	78
95	14	56	86
95	14	56	90
95	15	16	56
95	15	31	56
95	15	33	56
95	15	34	56
95	15	47	56
95	15	49	56
95	15	51	56
95	15	52	56
95	15	54	56
95	15	55	56
95	15	56	58
95	15	56	61
95	15	56	64
95	15	56	74
95	15	56	76
95	15	56	78
95	15	56	86
95	15	56	90
95	16	31	56
95	16	33	56
95	16	34	56
95	16	47	56
95	16	49	56
95	16	51	56
95	16	52	56
95	16	54	56
95	16	55	56
95	16	56	58
95	16	56	61
95	16	56	64
95	16	56	74
95	16	56	76
95	16	56	78
95	16	56	86
95	16	56	90
95	31	33	56
95	31	34	56
95	31	47	56
95	31	49	56
95	31	51	56
95	31	52	56
95	31	54	56
95	31	55	56
95	31	56	58
95	31	56	61
95	31	56	64
95	31	56	74
95	31	56	76
95	31	56	78
95	31	56	86
95	31	56	90
95	33	34	56
95	33	47	56
95	33	49	56
95	33	51	56
95	33	52	56
95	33	54	56
95	33	55	56
95	33	56	58
95	33	56	61
95	33	56	64
95	33	56	74
95	33	56	76
95	33	56	78
95	33	56	86
95	33	56	90
95	34	47	56
95	34	49	56
95	34	51	56
95	34	52	56
95	34	54	56
95	34	55	56
95	34	56	58
95	34	56	61
95	34	56	64
95	34	56	74
95	34	56	76
95	34	56	78
95	34	56	86
95	34	56	90
95	47	49	56
95	47	51	56
95	47	52	56
95	47	54	56
95	47	55	56
95	47	56	58
95	47	56	61
95	47	56	64
95	47	56	74
95	47	56	76
95	47	56	78
95	47	56	86
95	47	56	90
95	49	52	56
95	49	54	56
95	49	55	56
95	49	56	58
95	49	56	61
95	49	56	64
95	49	56	74
95	49	56	76
95	49	56	78
95	49	56	86
95	49	56	90
95	51	52	56
95	51	54	56
95	51	55	56
95	51	56	58
95	51	56	61
95	51	56	64
95	51	56	74
95	51	56	76
95	51	56	78
95	51	56	86
95	51	56	90
95	52	54	56
95	52	55	56
95	52	56	58
95	52	56	61
95	52	56	64
95	52	56	74
95	52	56	76
95	52	56	78
95	52	56	86
95	52	56	90
95	54	55	56
95	54	56	58
95	54	56	61
95	54	56	64
95	54	56	74
95	54	56	76
95	54	56	78
95	54	56	86
95	54	56	90
95	55	56	58
95	55	56	61
95	55	56	64
95	55	56	74
95	55	56	76
95	55	56	78
95	55	56	86
95	55	56	90
95	56	58	61
95	56	58	64
95	56	58	74
95	56	58	76
95	56	58	78
95	56	58	86
95	56	58	90
95	56	61	64
95	56	61	74
95	56	61	76
95	56	61	78
95	56	61	86
95	56	61	90
95	56	64	74
95	56	64	76
95	56	64	78
95	56	64	86
95	56	64	90
95	56	74	76
95	56	74	78
95	56	74	86
95	56	74	90
95	56	76	78
95	56	76	86
95	56	76	90
95	56	78	86
95	56	78	90
95	56	86	90
95	5	6	11
95	5	9	11
95	5	11	14
95	5	11	15
95	5	11	16
95	5	11	19
95	5	11	28
95	5	11	31
95	5	11	33
95	5	11	34
95	5	11	47
95	5	11	49
95	5	11	50
95	5	11	51
95	5	11	52
95	5	11	54
95	5	11	55
95	5	11	58
95	5	11	59
95	5	11	60
95	5	11	61
95	5	11	64
95	5	11	69
95	5	11	74
95	5	11	76
95	5	11	78
95	5	11	86
95	5	11	87
95	5	11	89
95	5	11	90
95	5	11	93
95	6	9	11
95	6	11	14
95	6	11	15
95	6	11	16
95	6	11	19
95	6	11	28
95	6	11	31
95	6	11	33
95	6	11	34
95	6	11	47
95	6	11	49
95	6	11	50
95	6	11	51
95	6	11	52
95	6	11	54
95	6	11	55
95	6	11	58
95	6	11	59
95	6	11	60
95	6	11	61
95	6	11	64
95	6	11	69
95	6	11	74
95	6	11	76
95	6	11	78
95	6	11	86
95	6	11	87
95	6	11	89
95	6	11	90
95	6	11	93
95	9	11	14
95	9	11	15
95	9	11	16
95	9	11	19
95	9	11	28
95	9	11	31
95	9	11	33
95	9	11	34
95	9	11	47
95	9	11	49
95	9	11	51
95	9	11	52
95	9	11	54
95	9	11	55
95	9	11	58
95	9	11	59
95	9	11	61
95	9	11	64
95	9	11	74
95	9	11	76
95	9	11	78
95	9	11	86
95	9	11	87
95	9	11	90
95	9	11	93
95	11	14	15
95	11	14	16
95	11	14	19
95	11	14	28
95	11	14	31
95	11	14	33
95	11	14	34
95	11	14	47
95	11	14	49
95	11	14	50
95	11	14	51
95	11	14	52
95	11	14	54
95	11	14	55
95	11	14	58
95	11	14	59
95	11	14	60
95	11	14	61
95	11	14	64
95	11	14	69
95	11	14	74
95	11	14	76
95	11	14	78
95	11	14	86
95	11	14	87
95	11	14	89
95	11	14	90
95	11	14	93
95	11	15	16
95	11	15	19
95	11	15	28
95	11	15	31
95	11	15	33
95	11	15	34
95	11	15	47
95	11	15	49
95	11	15	50
95	11	15	51
95	11	15	52
95	11	15	54
95	11	15	55
95	11	15	58
95	11	15	59
95	11	15	60
95	11	15	61
95	11	15	64
95	11	15	69
95	11	15	74
95	11	15	76
95	11	15	78
95	11	15	86
95	11	15	87
95	11	15	89
95	11	15	90
95	11	15	93
95	11	16	19
95	11	16	28
95	11	16	31
95	11	16	33
95	11	16	34
95	11	16	47
95	11	16	49
95	11	16	50
95	11	16	51
95	11	16	52
95	11	16	54
95	11	16	55
95	11	16	58
95	11	16	59
95	11	16	60
95	11	16	61
95	11	16	64
95	11	16	74
95	11	16	76
95	11	16	78
95	11	16	86
95	11	16	87
95	11	16	89
95	11	16	90
95	11	16	93
95	11	19	28
95	11	19	31
95	11	19	33
95	11	19	34
95	11	19	47
95	11	19	49
95	11	19	50
95	11	19	51
95	11	19	52
95	11	19	54
95	11	19	55
95	11	19	58
95	11	19	59
95	11	19	60
95	11	19	61
95	11	19	64
95	11	19	69
95	11	19	74
95	11	19	76
95	11	19	78
95	11	19	86
95	11	19	87
95	11	19	89
95	11	19	90
95	11	19	93
95	11	28	31
95	11	28	33
95	11	28	34
95	11	28	47
95	11	28	49
95	11	28	50
95	11	28	51
95	11	28	52
95	11	28	54
95	11	28	55
95	11	28	58
95	11	28	59
95	11	28	60
95	11	28	61
95	11	28	64
95	11	28	69
95	11	28	74
95	11	28	76
95	11	28	78
95	11	28	86
95	11	28	87
95	11	28	89
95	11	28	90
95	11	28	93
95	11	31	33
95	11	31	34
95	11	31	47
95	11	31	49
95	11	31	50
95	11	31	51
95	11	31	52
95	11	31	54
95	11	31	55
95	11	31	58
95	11	31	59
95	11	31	60
95	11	31	61
95	11	31	64
95	11	31	69
95	11	31	74
95	11	31	76
95	11	31	78
95	11	31	86
95	11	31	87
95	11	31	89
95	11	31	90
95	11	31	93
95	11	33	34
95	11	33	47
95	11	33	49
95	11	33	50
95	11	33	51
95	11	33	52
95	11	33	54
95	11	33	55
95	11	33	58
95	11	33	59
95	11	33	60
95	11	33	61
95	11	33	64
95	11	33	69
95	11	33	74
95	11	33	76
95	11	33	78
95	11	33	86
95	11	33	87
95	11	33	89
95	11	33	90
95	11	33	93
95	11	34	47
95	11	34	49
95	11	34	50
95	11	34	51
95	11	34	52
95	11	34	54
95	11	34	55
95	11	34	58
95	11	34	59
95	11	34	60
95	11	34	61
95	11	34	64
95	11	34	69
95	11	34	74
95	11	34	76
95	11	34	78
95	11	34	86
95	11	34	87
95	11	34	89
95	11	34	90
95	11	34	93
95	11	47	49
95	11	47	50
95	11	47	51
95	11	47	52
95	11	47	54
95	11	47	55
95	11	47	58
95	11	47	59
95	11	47	60
95	11	47	61
95	11	47	64
95	11	47	69
95	11	47	74
95	11	47	76
95	11	47	78
95	11	47	86
95	11	47	87
95	11	47	89
95	11	47	90
95	11	47	93
95	11	49	50
95	11	49	52
95	11	49	54
95	11	49	55
95	11	49	58
95	11	49	59
95	11	49	60
95	11	49	61
95	11	49	64
95	11	49	74
95	11	49	76
95	11	49	78
95	11	49	86
95	11	49	87
95	11	49	89
95	11	49	90
95	11	49	93
95	11	50	51
95	11	50	52
95	11	50	54
95	11	50	55
95	11	50	58
95	11	50	59
95	11	50	60
95	11	50	61
95	11	50	64
95	11	50	69
95	11	50	74
95	11	50	76
95	11	50	78
95	11	50	86
95	11	50	87
95	11	50	89
95	11	50	90
95	11	50	93
95	11	51	52
95	11	51	54
95	11	51	55
95	11	51	58
95	11	51	59
95	11	51	60
95	11	51	61
95	11	51	64
95	11	51	74
95	11	51	76
95	11	51	78
95	11	51	86
95	11	51	87
95	11	51	89
95	11	51	90
95	11	51	93
95	11	52	54
95	11	52	55
95	11	52	58
95	11	52	59
95	11	52	60
95	11	52	61
95	11	52	64
95	11	52	69
95	11	52	74
95	11	52	76
95	11	52	78
95	11	52	86
95	11	52	87
95	11	52	89
95	11	52	90
95	11	52	93
95	11	54	55
95	11	54	58
95	11	54	59
95	11	54	60
95	11	54	61
95	11	54	64
95	11	54	74
95	11	54	76
95	11	54	78
95	11	54	86
95	11	54	87
95	11	54	89
95	11	54	90
95	11	54	93
95	11	55	58
95	11	55	59
95	11	55	60
95	11	55	61
95	11	55	64
95	11	55	69
95	11	55	74
95	11	55	76
95	11	55	78
95	11	55	86
95	11	55	87
95	11	55	89
95	11	55	90
95	11	55	93
95	11	58	59
95	11	58	60
95	11	58	61
95	11	58	64
95	11	58	69
95	11	58	74
95	11	58	76
95	11	58	78
95	11	58	86
95	11	58	87
95	11	58	89
95	11	58	90
95	11	58	93
95	11	59	60
95	11	59	61
95	11	59	64
95	11	59	69
95	11	59	74
95	11	59	76
95	11	59	78
95	11	59	86
95	11	59	87
95	11	59	89
95	11	59	90
95	11	59	93
95	11	60	61
95	11	60	64
95	11	60	74
95	11	60	76
95	11	60	78
95	11	60	86
95	11	60	87
95	11	60	90
95	11	60	93
95	11	61	64
95	11	61	69
95	11	61	74
95	11	61	76
95	11	61	78
95	11	61	86
95	11	61	87
95	11	61	89
95	11	61	90
95	11	61	93
95	11	64	69
95	11	64	74
95	11	64	76
95	11	64	78
95	11	64	86
95	11	64	87
95	11	64	89
95	11	64	90
95	11	64	93
95	11	69	74
95	11	69	76
95	11	69	78
95	11	69	86
95	11	69	87
95	11	69	89
95	11	69	90
95	11	69	93
95	11	74	76
95	11	74	78
95	11	74	86
95	11	74	87
95	11	74	89
95	11	74	90
95	11	74	93
95	11	76	78
95	11	76	86
95	11	76	87
95	11	76	89
95	11	76	90
95	11	76	93
95	11	78	86
95	11	78	87
95	11	78	89
95	11	78	90
95	11	78	93
95	11	86	87
95	11	86	89
95	11	86	90
95	11	86	93
95	11	87	89
95	11	87	90
95	11	87	93
95	11	89	90
95	11	89	93
95	11	90	93
94	6	16	39
94	6	18	39
94	6	24	39
94	6	25	39
94	6	31	39
94	6	39	47
94	6	39	64
94	6	39	86
94	16	18	39
94	16	24	39
94	16	25	39
94	16	31	39
94	16	39	47
94	16	39	64
94	16	39	86
94	18	24	39
94	18	25	39
94	18	31	39
94	18	39	47
94	18	39	64
94	18	39	86
94	24	25	39
94	24	31	39
94	24	39	47
94	24	39	64
94	24	39	86
94	25	31	39
94	25	39	47
94	25	39	64
94	25	39	86
94	31	39	47
94	31	39	64
94	31	39	86
94	39	47	64
94	39	47	86
94	39	64	86
95	5	6	51
95	5	9	51
95	5	14	51
95	5	15	51
95	5	16	51
95	5	19	51
95	5	28	51
95	5	31	51
95	5	33	51
95	5	34	51
95	5	47	51
95	5	50	51
95	5	51	52
95	5	51	54
95	5	51	55
95	5	51	58
95	5	51	59
95	5	51	60
95	5	51	61
95	5	51	64
95	5	51	74
95	5	51	76
95	5	51	78
95	5	51	86
95	5	51	87
95	5	51	89
95	5	51	90
95	5	51	93
95	6	9	51
95	6	14	51
95	6	15	51
95	6	16	51
95	6	19	51
95	6	28	51
95	6	31	51
95	6	33	51
95	6	34	51
95	6	47	51
95	6	50	51
95	6	51	52
95	6	51	54
95	6	51	55
95	6	51	58
95	6	51	59
95	6	51	60
95	6	51	61
95	6	51	64
95	6	51	74
95	6	51	76
95	6	51	78
95	6	51	86
95	6	51	87
95	6	51	89
95	6	51	90
95	6	51	93
95	9	14	51
95	9	15	51
95	9	16	51
95	9	19	51
95	9	28	51
95	9	31	51
95	9	33	51
95	9	34	51
95	9	47	51
95	9	51	52
95	9	51	54
95	9	51	55
95	9	51	58
95	9	51	59
95	9	51	61
95	9	51	64
95	9	51	74
95	9	51	76
95	9	51	78
95	9	51	86
95	9	51	87
95	9	51	90
95	9	51	93
95	14	15	51
95	14	16	51
95	14	19	51
95	14	28	51
95	14	31	51
95	14	33	51
95	14	34	51
95	14	47	51
95	14	50	51
95	14	51	52
95	14	51	54
95	14	51	55
95	14	51	58
95	14	51	59
95	14	51	60
95	14	51	61
95	14	51	64
95	14	51	74
95	14	51	76
95	14	51	78
95	14	51	86
95	14	51	87
95	14	51	89
95	14	51	90
95	14	51	93
95	15	16	51
95	15	19	51
95	15	28	51
95	15	31	51
95	15	33	51
95	15	34	51
95	15	47	51
95	15	50	51
95	15	51	52
95	15	51	54
95	15	51	55
95	15	51	58
95	15	51	59
95	15	51	60
95	15	51	61
95	15	51	64
95	15	51	74
95	15	51	76
95	15	51	78
95	15	51	86
95	15	51	87
95	15	51	89
95	15	51	90
95	15	51	93
95	16	19	51
95	16	28	51
95	16	31	51
95	16	33	51
95	16	34	51
95	16	47	51
95	16	50	51
95	16	51	52
95	16	51	54
95	16	51	55
95	16	51	58
95	16	51	59
95	16	51	60
95	16	51	61
95	16	51	64
95	16	51	74
95	16	51	76
95	16	51	78
95	16	51	86
95	16	51	87
95	16	51	89
95	16	51	90
95	16	51	93
95	19	28	51
95	19	31	51
95	19	33	51
95	19	34	51
95	19	47	51
95	19	50	51
95	19	51	52
95	19	51	54
95	19	51	55
95	19	51	58
95	19	51	59
95	19	51	60
95	19	51	61
95	19	51	64
95	19	51	74
95	19	51	76
95	19	51	78
95	19	51	86
95	19	51	87
95	19	51	89
95	19	51	90
95	19	51	93
95	28	31	51
95	28	33	51
95	28	34	51
95	28	47	51
95	28	50	51
95	28	51	52
95	28	51	54
95	28	51	55
12	3	10	57
12	3	10	64
12	3	10	78
12	3	10	79
12	3	10	92
12	3	10	96
12	3	11	57
12	3	11	64
12	3	11	78
12	3	11	79
12	3	11	92
12	3	11	96
48	19	33	105
48	19	35	105
48	19	47	105
48	33	35	105
48	33	47	105
48	35	47	105
43	1	21	52
43	1	21	55
43	1	21	59
43	1	21	62
43	1	21	78
43	1	21	86
43	1	21	88
43	1	21	96
43	1	21	97
43	1	21	101
43	5	21	52
43	5	21	55
43	5	21	59
43	5	21	62
43	5	21	78
43	5	21	86
43	5	21	88
43	5	21	94
43	5	21	96
43	5	21	97
43	5	21	101
43	5	21	109
43	6	21	52
43	6	21	55
43	6	21	59
43	6	21	62
43	6	21	78
43	6	21	86
43	6	21	88
43	6	21	96
43	6	21	97
43	6	21	101
43	6	21	109
43	10	21	52
43	10	21	55
43	10	21	59
43	10	21	62
43	10	21	78
43	10	21	86
43	10	21	88
43	10	21	94
43	10	21	96
43	10	21	97
43	10	21	101
43	10	21	109
43	17	21	52
43	17	21	55
43	17	21	62
43	17	21	78
43	17	21	86
43	17	21	88
43	17	21	96
43	17	21	97
43	17	21	101
43	17	21	109
43	21	24	52
43	21	24	55
43	21	24	59
43	21	24	62
43	21	24	78
43	21	24	86
43	21	24	88
43	21	24	96
43	21	24	97
43	21	24	101
43	21	24	109
43	21	34	52
43	21	34	55
43	21	34	59
43	21	34	62
43	21	34	78
43	21	34	86
43	21	34	88
43	21	34	94
43	21	34	96
43	21	34	97
43	21	34	101
43	21	34	109
42	6	39	47
42	6	39	50
42	6	39	52
42	6	39	54
42	6	39	58
42	6	39	59
42	6	39	61
42	6	39	62
42	6	39	64
42	6	39	72
42	6	39	74
42	6	39	76
42	6	39	80
42	6	39	91
42	6	39	104
42	6	39	107
42	6	39	109
42	10	39	47
42	10	39	50
42	10	39	52
42	10	39	54
42	10	39	58
42	10	39	59
42	10	39	61
42	10	39	62
42	10	39	64
42	10	39	72
42	10	39	74
42	10	39	76
42	10	39	80
42	10	39	91
42	10	39	104
42	10	39	107
42	10	39	109
42	13	39	47
42	13	39	50
42	13	39	52
42	13	39	54
42	13	39	58
42	13	39	59
42	13	39	61
42	13	39	62
42	13	39	64
42	13	39	72
42	13	39	74
42	13	39	76
42	13	39	80
42	13	39	91
42	13	39	104
42	13	39	107
42	13	39	109
42	15	39	47
42	15	39	50
42	15	39	52
42	15	39	54
42	15	39	58
42	15	39	59
42	15	39	61
42	15	39	62
42	15	39	64
42	15	39	72
42	15	39	74
42	15	39	76
42	15	39	80
42	15	39	91
42	15	39	104
42	15	39	107
42	15	39	109
42	16	39	47
42	16	39	50
42	16	39	52
42	16	39	54
42	16	39	58
42	16	39	59
42	16	39	61
42	16	39	62
42	16	39	64
42	16	39	72
42	16	39	74
42	16	39	76
42	16	39	80
42	16	39	91
42	16	39	104
42	16	39	107
42	16	39	109
42	22	39	47
42	22	39	50
42	22	39	52
42	22	39	54
42	22	39	58
42	22	39	59
42	22	39	61
42	22	39	62
42	22	39	64
42	22	39	72
42	22	39	74
42	22	39	76
42	22	39	80
42	22	39	91
42	22	39	104
42	22	39	107
42	22	39	109
42	25	39	47
42	25	39	50
42	25	39	52
42	25	39	54
42	25	39	58
42	25	39	61
42	25	39	62
42	25	39	64
42	25	39	72
42	25	39	74
42	25	39	76
42	25	39	80
42	25	39	91
42	25	39	104
42	25	39	107
42	25	39	109
42	28	39	47
42	28	39	50
42	28	39	52
42	28	39	54
42	28	39	58
42	28	39	59
42	28	39	61
42	28	39	62
42	28	39	64
42	28	39	72
42	28	39	74
42	28	39	76
42	28	39	80
42	28	39	91
42	28	39	104
42	28	39	107
42	28	39	109
42	33	39	47
42	33	39	50
42	33	39	52
42	33	39	54
42	33	39	58
42	33	39	59
42	33	39	61
42	33	39	62
42	33	39	64
42	33	39	72
42	33	39	74
42	33	39	76
42	33	39	80
42	33	39	91
42	33	39	104
42	33	39	107
42	33	39	109
42	35	39	47
42	35	39	50
42	35	39	52
42	35	39	54
42	35	39	58
42	35	39	59
42	35	39	61
42	35	39	62
42	35	39	64
42	35	39	72
42	35	39	74
42	35	39	76
42	35	39	80
42	35	39	91
42	35	39	104
42	35	39	107
42	35	39	109
20	6	10	73
20	6	16	73
20	6	17	73
20	10	16	73
20	10	17	73
20	16	17	73
12	6	10	17
12	6	11	17
12	10	11	17
42	10	13	56
42	10	15	56
42	10	16	56
42	10	22	56
42	10	33	56
42	10	35	56
42	13	15	56
42	13	16	56
42	13	22	56
42	13	33	56
42	13	35	56
42	15	16	56
42	15	22	56
42	15	33	56
42	15	35	56
42	16	22	56
42	16	33	56
42	16	35	56
42	22	33	56
42	22	35	56
42	33	35	56
43	5	6	68
43	5	10	68
43	5	13	68
43	5	17	68
43	5	24	68
43	5	25	68
43	5	27	68
43	5	34	68
43	6	10	68
43	6	13	68
43	6	17	68
43	6	24	68
43	6	25	68
43	6	34	68
43	10	13	68
43	10	17	68
43	10	24	68
43	10	25	68
43	10	27	68
43	10	34	68
43	13	17	68
43	13	24	68
43	13	25	68
43	13	27	68
43	13	34	68
43	17	24	68
43	17	25	68
43	17	27	68
43	17	34	68
43	24	25	68
43	24	27	68
43	24	34	68
43	25	34	68
43	27	34	68
95	5	6	102
95	5	14	102
95	5	15	102
95	5	16	102
95	5	19	102
95	5	28	102
95	5	31	102
95	5	33	102
95	5	34	102
95	5	47	102
95	5	49	102
95	5	50	102
95	5	52	102
95	5	54	102
95	5	55	102
95	5	58	102
95	5	59	102
95	5	60	102
95	5	61	102
95	5	64	102
95	5	69	102
95	5	74	102
95	5	76	102
95	5	78	102
95	5	86	102
95	5	87	102
95	5	89	102
95	5	90	102
95	5	93	102
95	6	14	102
95	6	15	102
95	6	16	102
95	6	19	102
95	6	28	102
95	6	31	102
95	6	33	102
95	6	34	102
95	6	47	102
95	6	49	102
95	6	50	102
95	6	52	102
95	6	54	102
95	6	55	102
95	6	58	102
95	6	59	102
95	6	60	102
95	6	61	102
95	6	64	102
95	6	69	102
95	6	74	102
95	6	76	102
95	6	78	102
95	6	86	102
95	6	87	102
95	6	89	102
95	6	90	102
95	6	93	102
95	14	15	102
95	14	16	102
95	14	19	102
95	14	28	102
95	14	31	102
95	14	33	102
95	14	34	102
95	14	47	102
95	14	49	102
95	14	50	102
95	14	52	102
95	14	54	102
95	14	55	102
95	14	58	102
95	14	59	102
95	14	60	102
95	14	61	102
95	14	64	102
95	14	69	102
95	14	74	102
95	14	76	102
95	14	78	102
95	14	86	102
95	14	87	102
95	14	89	102
95	14	90	102
95	14	93	102
95	15	16	102
95	15	19	102
95	15	28	102
95	15	31	102
95	15	33	102
95	15	34	102
95	15	47	102
95	15	49	102
95	15	50	102
95	15	52	102
95	15	54	102
95	15	55	102
95	15	58	102
95	15	59	102
95	15	60	102
95	15	61	102
95	15	64	102
95	15	69	102
95	15	74	102
95	15	76	102
95	15	78	102
95	15	86	102
95	15	87	102
95	15	89	102
95	15	90	102
95	15	93	102
95	16	19	102
95	16	28	102
95	16	31	102
95	16	33	102
95	16	34	102
95	16	47	102
95	16	49	102
95	16	50	102
95	16	52	102
95	16	54	102
95	16	55	102
95	16	58	102
95	16	59	102
95	16	60	102
95	16	61	102
95	16	64	102
95	16	74	102
95	16	76	102
95	16	78	102
95	16	86	102
95	16	87	102
95	16	89	102
95	16	90	102
95	16	93	102
95	19	28	102
95	19	31	102
95	19	33	102
95	19	34	102
95	19	47	102
95	19	49	102
95	19	50	102
95	19	52	102
95	19	54	102
95	19	55	102
95	19	58	102
95	19	59	102
95	19	60	102
95	19	61	102
95	19	64	102
95	19	69	102
95	19	74	102
95	19	76	102
95	19	78	102
95	19	86	102
95	19	87	102
95	19	89	102
95	19	90	102
95	19	93	102
95	28	31	102
95	28	33	102
95	28	34	102
95	28	47	102
95	28	49	102
95	28	50	102
95	28	52	102
95	28	54	102
95	28	55	102
95	28	58	102
95	28	59	102
95	28	60	102
95	28	61	102
95	28	64	102
95	28	69	102
95	28	74	102
95	28	76	102
95	28	78	102
95	28	86	102
95	28	87	102
95	28	89	102
95	28	90	102
95	28	93	102
95	31	33	102
95	31	34	102
95	31	47	102
95	31	49	102
95	31	50	102
95	31	52	102
95	31	54	102
95	31	55	102
95	31	58	102
95	31	59	102
95	31	60	102
95	31	61	102
95	31	64	102
95	31	69	102
95	31	74	102
95	31	76	102
95	31	78	102
95	31	86	102
95	31	87	102
95	31	89	102
95	31	90	102
95	31	93	102
95	33	34	102
95	33	47	102
95	33	49	102
95	33	50	102
95	33	52	102
95	33	54	102
95	33	55	102
95	33	58	102
95	33	59	102
95	33	60	102
95	33	61	102
95	33	64	102
95	33	69	102
95	33	74	102
95	33	76	102
95	33	78	102
95	33	86	102
95	33	87	102
95	33	89	102
95	33	90	102
95	33	93	102
95	34	47	102
95	34	49	102
95	34	50	102
95	34	52	102
95	34	54	102
95	34	55	102
95	34	58	102
95	34	59	102
95	34	60	102
95	34	61	102
95	34	64	102
95	34	69	102
95	34	74	102
95	34	76	102
95	34	78	102
95	34	86	102
95	34	87	102
95	34	89	102
95	34	90	102
95	34	93	102
95	47	49	102
95	47	50	102
95	47	52	102
95	47	54	102
95	47	55	102
95	47	58	102
95	47	59	102
95	47	60	102
95	47	61	102
95	47	64	102
95	47	69	102
95	47	74	102
95	47	76	102
95	47	78	102
95	47	86	102
95	47	87	102
95	47	89	102
95	47	90	102
95	47	93	102
95	49	50	102
95	49	52	102
95	49	54	102
95	49	55	102
95	49	58	102
95	49	59	102
95	49	60	102
95	49	61	102
95	49	64	102
95	49	74	102
95	49	76	102
95	49	78	102
95	49	86	102
95	49	87	102
95	49	89	102
95	49	90	102
95	49	93	102
95	50	52	102
95	50	54	102
95	50	55	102
95	50	58	102
95	50	59	102
95	50	60	102
95	50	61	102
95	50	64	102
95	50	69	102
95	50	74	102
95	50	76	102
95	50	78	102
95	50	86	102
95	50	87	102
95	50	89	102
95	50	90	102
95	50	93	102
95	52	54	102
95	52	55	102
95	52	58	102
95	52	59	102
95	52	60	102
95	52	61	102
95	52	64	102
95	52	69	102
95	52	74	102
95	52	76	102
95	52	78	102
95	52	86	102
95	52	87	102
95	52	89	102
95	52	90	102
95	52	93	102
95	54	55	102
95	54	58	102
95	54	59	102
95	54	60	102
95	54	61	102
95	54	64	102
95	54	74	102
95	54	76	102
95	54	78	102
95	54	86	102
95	54	87	102
95	54	89	102
95	54	90	102
95	54	93	102
95	55	58	102
95	55	59	102
95	55	60	102
95	55	61	102
95	55	64	102
95	55	69	102
95	55	74	102
95	55	76	102
95	55	78	102
95	55	86	102
95	55	87	102
95	55	89	102
95	55	90	102
95	55	93	102
95	58	59	102
95	58	60	102
95	58	61	102
95	58	64	102
95	58	69	102
95	58	74	102
95	58	76	102
95	58	78	102
95	58	86	102
95	58	87	102
95	58	89	102
95	58	90	102
95	58	93	102
95	59	60	102
95	59	61	102
95	59	64	102
95	59	69	102
95	59	74	102
95	59	76	102
95	59	78	102
95	59	86	102
95	59	87	102
95	59	89	102
95	59	90	102
95	59	93	102
95	60	61	102
95	60	64	102
95	60	74	102
95	60	76	102
95	60	78	102
95	60	86	102
95	60	87	102
95	60	90	102
95	60	93	102
95	61	64	102
95	61	69	102
95	61	74	102
95	61	76	102
95	61	78	102
95	61	86	102
95	61	87	102
95	61	89	102
95	61	90	102
95	61	93	102
95	64	69	102
95	64	74	102
95	64	76	102
95	64	78	102
95	64	86	102
95	64	87	102
95	64	89	102
95	64	90	102
95	64	93	102
95	69	74	102
95	69	76	102
95	69	78	102
95	69	86	102
95	69	87	102
95	69	89	102
95	69	90	102
95	69	93	102
95	74	76	102
95	74	78	102
95	74	86	102
95	74	87	102
95	74	89	102
95	74	90	102
95	74	93	102
95	76	78	102
95	76	86	102
95	76	87	102
95	76	89	102
95	76	90	102
95	76	93	102
95	78	86	102
95	78	87	102
95	78	89	102
95	78	90	102
95	78	93	102
95	86	87	102
95	86	89	102
95	86	90	102
95	86	93	102
95	87	89	102
95	87	90	102
95	87	93	102
95	89	90	102
95	89	93	102
95	90	93	102
43	5	6	73
43	5	10	73
43	5	13	73
43	5	16	73
43	5	17	73
43	5	24	73
43	5	25	73
43	5	27	73
43	5	34	73
43	6	10	73
43	6	13	73
43	6	16	73
43	6	17	73
43	6	24	73
43	6	25	73
43	6	34	73
43	10	13	73
43	10	16	73
43	10	17	73
43	10	24	73
43	10	25	73
43	10	27	73
43	10	34	73
43	13	16	73
43	13	17	73
43	13	24	73
43	13	25	73
43	13	27	73
43	13	34	73
43	16	17	73
43	16	24	73
43	16	25	73
43	16	27	73
43	16	34	73
43	17	24	73
43	17	25	73
43	17	27	73
43	17	34	73
43	24	25	73
43	24	27	73
43	24	34	73
43	25	34	73
43	27	34	73
94	3	16	96
94	3	64	96
29	6	25	33
29	6	25	34
29	6	25	39
29	6	25	41
29	6	25	45
29	6	25	50
29	6	25	52
29	6	25	58
29	6	25	64
29	6	25	72
29	6	25	76
29	6	25	78
29	6	25	86
29	6	25	88
29	6	25	93
29	6	25	96
29	6	25	99
29	6	25	101
29	6	25	103
29	6	25	106
29	6	25	108
29	6	25	109
29	10	25	33
29	10	25	34
29	10	25	39
29	10	25	41
29	10	25	45
29	10	25	50
29	10	25	52
29	10	25	58
29	10	25	64
29	10	25	72
29	10	25	76
29	10	25	78
29	10	25	86
29	10	25	88
29	10	25	93
29	10	25	96
29	10	25	99
29	10	25	101
29	10	25	103
29	10	25	106
29	10	25	108
29	10	25	109
29	19	25	33
29	19	25	34
29	19	25	41
29	19	25	45
29	19	25	50
29	19	25	52
29	19	25	58
29	19	25	64
29	19	25	72
29	19	25	76
29	19	25	78
29	19	25	86
29	19	25	88
29	19	25	93
29	19	25	96
29	19	25	99
29	19	25	101
29	19	25	103
29	19	25	106
29	19	25	108
29	19	25	109
29	24	25	33
29	24	25	34
29	24	25	39
29	24	25	41
29	24	25	45
29	24	25	50
29	24	25	52
29	24	25	58
29	24	25	64
29	24	25	72
29	24	25	76
29	24	25	78
29	24	25	86
29	24	25	88
29	24	25	93
29	24	25	96
29	24	25	99
29	24	25	101
29	24	25	103
29	24	25	106
29	24	25	108
29	24	25	109
29	25	28	33
29	25	28	34
29	25	28	39
29	25	28	41
29	25	28	45
29	25	28	50
29	25	28	52
29	25	28	58
29	25	28	64
29	25	28	72
29	25	28	76
29	25	28	78
29	25	28	86
29	25	28	88
29	25	28	93
29	25	28	96
29	25	28	99
29	25	28	101
29	25	28	103
29	25	28	106
29	25	28	108
29	25	28	109
43	6	10	67
43	6	24	67
43	10	24	67
12	6	10	112
12	6	11	112
12	10	11	112
43	5	6	113
43	5	10	113
43	5	13	113
43	5	14	113
43	5	18	113
43	5	24	113
43	5	34	113
43	6	10	113
43	6	13	113
43	6	14	113
43	6	18	113
43	6	24	113
43	6	34	113
43	10	13	113
43	10	14	113
43	10	18	113
43	10	24	113
43	10	34	113
43	13	14	113
43	13	18	113
43	13	24	113
43	13	34	113
43	14	24	113
43	14	34	113
43	18	24	113
43	18	34	113
43	24	34	113
20	6	10	39
20	6	16	39
20	10	16	39
12	6	10	93
12	6	11	93
12	10	11	93
29	6	10	109
29	6	19	109
29	6	24	109
29	6	28	109
29	10	19	109
29	10	24	109
29	10	28	109
29	19	24	109
29	19	28	109
29	24	28	109
48	6	39	52
48	6	39	54
48	6	39	58
48	6	39	61
48	6	39	64
48	6	39	72
48	6	39	74
48	6	39	76
48	6	39	80
48	6	39	91
48	6	39	101
48	6	39	104
48	6	39	107
48	15	39	52
48	15	39	54
48	15	39	58
48	15	39	61
48	15	39	64
48	15	39	72
48	15	39	74
48	15	39	76
48	15	39	80
48	15	39	91
48	15	39	101
48	15	39	104
48	15	39	107
48	28	39	52
48	28	39	54
48	28	39	58
48	28	39	61
48	28	39	64
48	28	39	72
48	28	39	74
[truncated: 413,818 more rows]
