# Supplementary material for: A network-based approach to deciphering a dynamic microbiome’s response to a subtle perturbation
Source: Sci Rep. 2020 Nov 11;10:19530. doi: 10.1038/s41598-020-73920-5 (PMC7659003; doi:10.1038/s41598-020-73920-5)
Supplement: Supplementary file 16 — Supplementary Information 16. Supplementary file12_C_Top2000_motif4. [file 41598_2020_73920_MOESM16_ESM.txt]

subgraph id = 14
Nreal : 88880
=================================
Partial list of 4004 members:
43	1	5	21
43	1	10	21
43	1	21	24
43	1	21	34
43	1	21	41
43	5	10	21
43	5	21	24
43	5	21	34
43	5	21	41
43	10	21	24
43	10	21	34
43	10	21	41
43	21	24	34
43	21	24	41
43	21	34	41
42	6	10	39
42	6	13	39
42	6	16	39
42	6	22	39
42	6	25	39
42	6	33	39
42	6	36	39
42	10	13	39
42	10	16	39
42	10	22	39
42	10	25	39
42	10	33	39
42	10	36	39
42	13	16	39
42	13	22	39
42	13	25	39
42	13	33	39
42	13	36	39
42	16	22	39
42	16	25	39
42	16	33	39
42	16	36	39
42	22	25	39
42	22	33	39
42	22	36	39
42	25	33	39
42	25	36	39
42	33	36	39
48	2	8	12
48	2	12	22
48	8	12	22
94	3	16	64
94	3	16	78
94	3	16	79
94	3	64	78
94	3	64	79
94	3	78	79
29	10	19	25
29	10	22	25
29	10	24	25
29	10	25	28
29	19	22	25
29	19	24	25
29	19	25	28
29	22	24	25
29	22	25	28
29	24	25	28
48	2	6	39
48	2	8	39
48	2	15	39
48	2	22	39
48	2	24	39
48	2	33	39
48	2	39	41
48	2	39	47
48	6	8	39
48	6	15	39
48	6	22	39
48	6	24	39
48	6	33	39
48	6	39	41
48	6	39	47
48	8	15	39
48	8	22	39
48	8	24	39
48	8	33	39
48	8	39	41
48	8	39	47
48	15	22	39
48	15	24	39
48	15	33	39
48	15	39	41
48	15	39	47
48	22	24	39
48	22	33	39
48	22	39	41
48	22	39	47
48	24	33	39
48	24	39	41
48	24	39	47
48	33	39	41
48	33	39	47
48	39	41	47
95	2	5	56
95	2	14	56
95	2	15	56
95	2	16	56
95	2	33	56
95	2	41	56
95	2	47	56
95	2	52	56
95	2	54	56
95	2	56	58
95	2	56	61
95	2	56	64
95	2	56	74
95	2	56	76
95	2	56	78
95	2	56	86
95	2	56	90
95	2	56	91
95	5	14	56
95	5	15	56
95	5	16	56
95	5	33	56
95	5	41	56
95	5	47	56
95	5	52	56
95	5	54	56
95	5	56	58
95	5	56	61
95	5	56	64
95	5	56	74
95	5	56	76
95	5	56	78
95	5	56	86
95	5	56	90
95	5	56	91
95	14	15	56
95	14	16	56
95	14	33	56
95	14	41	56
95	14	47	56
95	14	52	56
95	14	54	56
95	14	56	58
95	14	56	61
95	14	56	64
95	14	56	74
95	14	56	76
95	14	56	78
95	14	56	86
95	14	56	90
95	14	56	91
95	15	16	56
95	15	33	56
95	15	41	56
95	15	47	56
95	15	52	56
95	15	54	56
95	15	56	58
95	15	56	61
95	15	56	64
95	15	56	74
95	15	56	76
95	15	56	78
95	15	56	86
95	15	56	90
95	15	56	91
95	16	33	56
95	16	41	56
95	16	47	56
95	16	52	56
95	16	54	56
95	16	56	58
95	16	56	61
95	16	56	64
95	16	56	74
95	16	56	76
95	16	56	78
95	16	56	86
95	16	56	90
95	16	56	91
95	33	41	56
95	33	47	56
95	33	52	56
95	33	54	56
95	33	56	58
95	33	56	61
95	33	56	64
95	33	56	74
95	33	56	76
95	33	56	78
95	33	56	86
95	33	56	90
95	33	56	91
95	41	47	56
95	41	52	56
95	41	54	56
95	41	56	58
95	41	56	61
95	41	56	64
95	41	56	74
95	41	56	76
95	41	56	78
95	41	56	86
95	41	56	90
95	41	56	91
95	47	52	56
95	47	54	56
95	47	56	58
95	47	56	61
95	47	56	64
95	47	56	74
95	47	56	76
95	47	56	78
95	47	56	86
95	47	56	90
95	47	56	91
95	52	54	56
95	52	56	58
95	52	56	61
95	52	56	64
95	52	56	74
95	52	56	76
95	52	56	78
95	52	56	86
95	52	56	90
95	52	56	91
95	54	56	58
95	54	56	61
95	54	56	64
95	54	56	74
95	54	56	76
95	54	56	78
95	54	56	86
95	54	56	90
95	54	56	91
95	56	58	61
95	56	58	64
95	56	58	74
95	56	58	76
95	56	58	78
95	56	58	86
95	56	58	90
95	56	58	91
95	56	61	64
95	56	61	74
95	56	61	76
95	56	61	78
95	56	61	86
95	56	61	90
95	56	61	91
95	56	64	74
95	56	64	76
95	56	64	78
95	56	64	86
95	56	64	90
95	56	64	91
95	56	74	76
95	56	74	78
95	56	74	86
95	56	74	90
95	56	74	91
95	56	76	78
95	56	76	86
95	56	76	90
95	56	76	91
95	56	78	86
95	56	78	90
95	56	78	91
95	56	86	90
95	56	86	91
95	56	90	91
95	2	5	11
95	2	11	14
95	2	11	15
95	2	11	16
95	2	11	19
95	2	11	28
95	2	11	31
95	2	11	33
95	2	11	34
95	2	11	35
95	2	11	41
95	2	11	47
95	2	11	50
95	2	11	52
95	2	11	54
95	2	11	58
95	2	11	60
95	2	11	61
95	2	11	64
95	2	11	69
95	2	11	74
95	2	11	76
95	2	11	78
95	2	11	86
95	2	11	87
95	2	11	88
95	2	11	89
95	2	11	90
95	2	11	91
95	2	11	93
95	5	11	14
95	5	11	15
95	5	11	16
95	5	11	19
95	5	11	28
95	5	11	31
95	5	11	33
95	5	11	34
95	5	11	35
95	5	11	41
95	5	11	47
95	5	11	50
95	5	11	52
95	5	11	54
95	5	11	58
95	5	11	60
95	5	11	61
95	5	11	64
95	5	11	69
95	5	11	74
95	5	11	76
95	5	11	78
95	5	11	86
95	5	11	87
95	5	11	88
95	5	11	89
95	5	11	90
95	5	11	91
95	5	11	93
95	11	14	15
95	11	14	16
95	11	14	19
95	11	14	28
95	11	14	31
95	11	14	33
95	11	14	34
95	11	14	35
95	11	14	41
95	11	14	47
95	11	14	50
95	11	14	52
95	11	14	54
95	11	14	58
95	11	14	61
95	11	14	64
95	11	14	69
95	11	14	74
95	11	14	76
95	11	14	78
95	11	14	86
95	11	14	87
95	11	14	88
95	11	14	89
95	11	14	90
95	11	14	91
95	11	14	93
95	11	15	16
95	11	15	19
95	11	15	28
95	11	15	31
95	11	15	33
95	11	15	34
95	11	15	35
95	11	15	41
95	11	15	47
95	11	15	50
95	11	15	52
95	11	15	54
95	11	15	58
95	11	15	60
95	11	15	61
95	11	15	64
95	11	15	69
95	11	15	74
95	11	15	76
95	11	15	78
95	11	15	86
95	11	15	87
95	11	15	88
95	11	15	89
95	11	15	90
95	11	15	91
95	11	15	93
95	11	16	19
95	11	16	28
95	11	16	31
95	11	16	33
95	11	16	34
95	11	16	35
95	11	16	41
95	11	16	47
95	11	16	50
95	11	16	52
95	11	16	54
95	11	16	58
95	11	16	60
95	11	16	61
95	11	16	64
95	11	16	74
95	11	16	76
95	11	16	78
95	11	16	86
95	11	16	87
95	11	16	88
95	11	16	89
95	11	16	90
95	11	16	91
95	11	16	93
95	11	19	28
95	11	19	31
95	11	19	33
95	11	19	34
95	11	19	35
95	11	19	41
95	11	19	47
95	11	19	50
95	11	19	52
95	11	19	54
95	11	19	58
95	11	19	60
95	11	19	61
95	11	19	64
95	11	19	69
95	11	19	74
95	11	19	76
95	11	19	78
95	11	19	86
95	11	19	87
95	11	19	88
95	11	19	89
95	11	19	90
95	11	19	91
95	11	19	93
95	11	28	31
95	11	28	33
95	11	28	34
95	11	28	35
95	11	28	41
95	11	28	47
95	11	28	50
95	11	28	52
95	11	28	54
95	11	28	58
95	11	28	60
95	11	28	61
95	11	28	64
95	11	28	69
95	11	28	74
95	11	28	76
95	11	28	78
95	11	28	86
95	11	28	87
95	11	28	88
95	11	28	90
95	11	28	91
95	11	28	93
95	11	31	33
95	11	31	34
95	11	31	35
95	11	31	41
95	11	31	47
95	11	31	50
95	11	31	52
95	11	31	54
95	11	31	58
95	11	31	60
95	11	31	61
95	11	31	64
95	11	31	69
95	11	31	74
95	11	31	76
95	11	31	78
95	11	31	86
95	11	31	87
95	11	31	88
95	11	31	89
95	11	31	90
95	11	31	91
95	11	31	93
95	11	33	34
95	11	33	35
95	11	33	41
95	11	33	47
95	11	33	50
95	11	33	52
95	11	33	54
95	11	33	58
95	11	33	60
95	11	33	61
95	11	33	64
95	11	33	69
95	11	33	74
95	11	33	76
95	11	33	78
95	11	33	86
95	11	33	87
95	11	33	88
95	11	33	89
95	11	33	90
95	11	33	91
95	11	33	93
95	11	34	35
95	11	34	41
95	11	34	47
95	11	34	50
95	11	34	52
95	11	34	54
95	11	34	58
95	11	34	60
95	11	34	61
95	11	34	64
95	11	34	69
95	11	34	74
95	11	34	76
95	11	34	78
95	11	34	86
95	11	34	87
95	11	34	88
95	11	34	89
95	11	34	90
95	11	34	91
95	11	34	93
95	11	35	41
95	11	35	47
95	11	35	50
95	11	35	52
95	11	35	54
95	11	35	58
95	11	35	60
95	11	35	61
95	11	35	64
95	11	35	69
95	11	35	74
95	11	35	76
95	11	35	78
95	11	35	86
95	11	35	87
95	11	35	88
95	11	35	89
95	11	35	90
95	11	35	91
95	11	35	93
95	11	41	47
95	11	41	50
95	11	41	52
95	11	41	54
95	11	41	58
95	11	41	60
95	11	41	61
95	11	41	64
95	11	41	69
95	11	41	74
95	11	41	76
95	11	41	78
95	11	41	86
95	11	41	87
95	11	41	88
95	11	41	89
95	11	41	90
95	11	41	91
95	11	41	93
95	11	47	50
95	11	47	52
95	11	47	54
95	11	47	58
95	11	47	60
95	11	47	61
95	11	47	64
95	11	47	69
95	11	47	74
95	11	47	76
95	11	47	78
95	11	47	86
95	11	47	87
95	11	47	88
95	11	47	89
95	11	47	90
95	11	47	91
95	11	47	93
95	11	50	52
95	11	50	54
95	11	50	58
95	11	50	61
95	11	50	64
95	11	50	69
95	11	50	74
95	11	50	76
95	11	50	78
95	11	50	86
95	11	50	87
95	11	50	88
95	11	50	89
95	11	50	90
95	11	50	91
95	11	52	54
95	11	52	58
95	11	52	60
95	11	52	61
95	11	52	64
95	11	52	74
95	11	52	76
95	11	52	78
95	11	52	86
95	11	52	87
95	11	52	88
95	11	52	89
95	11	52	90
95	11	52	91
95	11	52	93
95	11	54	58
95	11	54	60
95	11	54	61
95	11	54	64
95	11	54	74
95	11	54	76
95	11	54	78
95	11	54	86
95	11	54	87
95	11	54	88
95	11	54	89
95	11	54	90
95	11	54	91
95	11	54	93
95	11	58	60
95	11	58	61
95	11	58	64
95	11	58	69
95	11	58	74
95	11	58	76
95	11	58	78
95	11	58	86
95	11	58	87
95	11	58	88
95	11	58	89
95	11	58	90
95	11	58	91
95	11	58	93
95	11	60	61
95	11	60	64
95	11	60	74
95	11	60	76
95	11	60	78
95	11	60	86
95	11	60	88
95	11	60	90
95	11	60	91
95	11	60	93
95	11	61	64
95	11	61	69
95	11	61	74
95	11	61	76
95	11	61	78
95	11	61	86
95	11	61	87
95	11	61	88
95	11	61	89
95	11	61	90
95	11	61	91
95	11	61	93
95	11	64	69
95	11	64	74
95	11	64	76
95	11	64	78
95	11	64	86
95	11	64	87
95	11	64	88
95	11	64	89
95	11	64	90
95	11	64	91
95	11	64	93
95	11	69	76
95	11	69	78
95	11	69	86
95	11	69	88
95	11	69	90
95	11	69	91
95	11	69	93
95	11	74	76
95	11	74	78
95	11	74	86
95	11	74	87
95	11	74	88
95	11	74	89
95	11	74	90
95	11	74	91
95	11	74	93
95	11	76	78
95	11	76	86
95	11	76	87
95	11	76	88
95	11	76	89
95	11	76	90
95	11	76	91
95	11	76	93
95	11	78	86
95	11	78	87
95	11	78	88
95	11	78	89
95	11	78	90
95	11	78	91
95	11	78	93
95	11	86	87
95	11	86	88
95	11	86	89
95	11	86	90
95	11	86	91
95	11	86	93
95	11	87	88
95	11	87	89
95	11	87	90
95	11	87	91
95	11	87	93
95	11	88	89
95	11	88	90
95	11	88	91
95	11	88	93
95	11	89	90
95	11	89	91
95	11	89	93
95	11	90	91
95	11	90	93
95	11	91	93
48	2	8	42
48	2	19	42
48	2	24	42
48	2	41	42
48	8	19	42
48	8	24	42
48	8	41	42
48	19	24	42
48	19	41	42
48	24	41	42
43	5	6	25
43	5	10	25
43	5	13	25
43	5	14	25
43	5	16	25
43	5	24	25
43	5	25	26
43	5	25	31
43	5	25	34
43	5	25	35
43	5	25	39
43	5	25	41
43	6	10	25
43	6	13	25
43	6	14	25
43	6	16	25
43	6	24	25
43	6	25	26
43	6	25	31
43	6	25	34
43	6	25	35
43	6	25	39
43	6	25	41
43	10	13	25
43	10	14	25
43	10	16	25
43	10	24	25
43	10	25	26
43	10	25	31
43	10	25	34
43	10	25	35
43	10	25	39
43	10	25	41
43	13	14	25
43	13	16	25
43	13	24	25
43	13	25	26
43	13	25	31
43	13	25	34
43	13	25	35
43	13	25	39
43	13	25	41
43	14	16	25
43	14	24	25
43	14	25	26
43	14	25	31
43	14	25	34
43	14	25	35
43	14	25	41
43	16	24	25
43	16	25	26
43	16	25	31
43	16	25	34
43	16	25	35
43	16	25	39
43	16	25	41
43	24	25	26
43	24	25	31
43	24	25	34
43	24	25	35
43	24	25	39
43	24	25	41
43	25	26	31
43	25	26	34
43	25	26	35
43	25	26	41
43	25	31	34
43	25	31	35
43	25	31	39
43	25	31	41
43	25	34	35
43	25	34	39
43	25	34	41
43	25	35	41
43	25	39	41
94	6	16	17
94	6	17	24
94	6	17	31
94	6	17	35
94	6	17	47
94	6	17	52
94	6	17	60
94	6	17	64
94	6	17	66
94	6	17	78
94	6	17	79
94	6	17	86
94	6	17	88
94	16	17	24
94	16	17	31
94	16	17	35
94	16	17	47
94	16	17	52
94	16	17	60
94	16	17	64
94	16	17	66
94	16	17	78
94	16	17	79
94	16	17	86
94	16	17	88
94	17	24	31
94	17	24	35
94	17	24	47
94	17	24	52
94	17	24	60
94	17	24	64
94	17	24	66
94	17	24	78
94	17	24	79
94	17	24	86
94	17	24	88
94	17	31	35
94	17	31	47
94	17	31	52
94	17	31	60
94	17	31	64
94	17	31	66
94	17	31	78
94	17	31	79
94	17	31	86
94	17	31	88
94	17	35	47
94	17	35	52
94	17	35	60
94	17	35	64
94	17	35	66
94	17	35	78
94	17	35	79
94	17	35	86
94	17	35	88
94	17	47	52
94	17	47	60
94	17	47	64
94	17	47	66
94	17	47	78
94	17	47	79
94	17	47	86
94	17	47	88
94	17	52	60
94	17	52	64
94	17	52	66
94	17	52	78
94	17	52	79
94	17	52	86
94	17	52	88
94	17	60	64
94	17	60	66
94	17	60	78
94	17	60	79
94	17	60	86
94	17	60	88
94	17	64	66
94	17	64	78
94	17	64	79
94	17	64	86
94	17	64	88
94	17	66	78
94	17	66	79
94	17	66	86
94	17	66	88
94	17	78	79
94	17	78	86
94	17	78	88
94	17	79	86
94	17	79	88
94	17	86	88
95	5	19	21
95	5	21	28
95	5	21	34
95	5	21	41
95	5	21	58
95	5	21	59
95	5	21	61
95	5	21	78
95	5	21	86
95	5	21	88
95	5	21	91
95	19	21	28
95	19	21	34
95	19	21	41
95	19	21	58
95	19	21	59
95	19	21	61
95	19	21	78
95	19	21	86
95	19	21	88
95	19	21	91
95	21	28	34
95	21	28	41
95	21	28	58
95	21	28	59
95	21	28	61
95	21	28	78
95	21	28	86
95	21	28	88
95	21	28	91
95	21	34	41
95	21	34	58
95	21	34	59
95	21	34	61
95	21	34	78
95	21	34	86
95	21	34	88
95	21	34	91
95	21	41	58
95	21	41	59
95	21	41	61
95	21	41	78
95	21	41	86
95	21	41	88
95	21	41	91
95	21	58	59
95	21	58	61
95	21	58	78
95	21	58	86
95	21	58	88
95	21	58	91
95	21	59	61
95	21	59	78
95	21	59	86
95	21	59	88
95	21	59	91
95	21	61	78
95	21	61	86
95	21	61	88
95	21	61	91
95	21	78	86
95	21	78	88
95	21	78	91
95	21	86	88
95	21	86	91
95	21	88	91
56	6	18	24
56	6	18	31
56	6	18	34
56	6	18	35
56	6	18	39
56	18	24	31
56	18	24	34
56	18	24	35
56	18	24	39
56	18	31	34
56	18	31	35
56	18	31	39
56	18	34	35
56	18	34	39
44	2	5	38
44	2	13	38
44	2	24	38
44	2	28	38
44	2	31	38
44	2	34	38
44	5	13	38
44	5	24	38
44	5	28	38
44	5	31	38
44	5	34	38
44	13	24	38
44	13	28	38
44	13	31	38
44	13	34	38
44	24	28	38
44	24	31	38
44	24	34	38
44	28	31	38
44	28	34	38
44	31	34	38
27	3	11	16
27	6	13	18
27	6	16	18
12	3	11	41
12	3	11	45
12	3	11	64
12	3	11	78
12	3	11	79
12	3	11	96
48	2	8	105
48	2	19	105
48	2	22	105
48	2	24	105
48	2	41	105
48	2	47	105
48	8	19	105
48	8	22	105
48	8	24	105
48	8	41	105
48	8	47	105
48	19	22	105
48	19	24	105
48	19	41	105
48	19	47	105
48	22	24	105
48	22	41	105
48	22	47	105
48	24	41	105
48	24	47	105
48	41	47	105
43	1	21	45
43	1	21	58
43	1	21	59
43	1	21	61
43	1	21	62
43	1	21	72
43	1	21	78
43	1	21	79
43	1	21	80
43	1	21	86
43	1	21	88
43	1	21	97
43	1	21	101
43	1	21	106
43	1	21	107
43	5	21	45
43	5	21	58
43	5	21	59
43	5	21	61
43	5	21	62
43	5	21	72
43	5	21	78
43	5	21	79
43	5	21	80
43	5	21	86
43	5	21	88
43	5	21	94
43	5	21	96
43	5	21	97
43	5	21	101
43	5	21	106
43	5	21	107
43	10	21	45
43	10	21	58
43	10	21	59
43	10	21	61
43	10	21	62
43	10	21	72
43	10	21	78
43	10	21	79
43	10	21	80
43	10	21	86
43	10	21	88
43	10	21	94
43	10	21	96
43	10	21	97
43	10	21	101
43	10	21	106
43	10	21	107
43	21	24	45
43	21	24	58
43	21	24	59
43	21	24	61
43	21	24	62
43	21	24	72
43	21	24	78
43	21	24	79
43	21	24	80
43	21	24	86
43	21	24	88
43	21	24	96
43	21	24	97
43	21	24	101
43	21	24	106
43	21	24	107
43	21	34	45
43	21	34	58
43	21	34	59
43	21	34	61
43	21	34	62
43	21	34	72
43	21	34	78
43	21	34	79
43	21	34	80
43	21	34	86
43	21	34	88
43	21	34	94
43	21	34	96
43	21	34	97
43	21	34	101
43	21	34	106
43	21	34	107
43	21	41	45
43	21	41	58
43	21	41	59
43	21	41	61
43	21	41	62
43	21	41	72
43	21	41	78
43	21	41	79
43	21	41	80
43	21	41	86
43	21	41	88
43	21	41	94
43	21	41	96
43	21	41	97
43	21	41	101
43	21	41	106
43	21	41	107
42	6	39	47
42	6	39	52
42	6	39	58
42	6	39	61
42	6	39	64
42	6	39	72
42	6	39	74
42	6	39	76
42	6	39	79
42	6	39	80
42	6	39	91
42	6	39	97
42	6	39	101
42	6	39	104
42	6	39	106
42	6	39	107
42	10	39	47
42	10	39	52
42	10	39	58
42	10	39	61
42	10	39	64
42	10	39	72
42	10	39	74
42	10	39	76
42	10	39	79
42	10	39	80
42	10	39	91
42	10	39	97
42	10	39	101
42	10	39	104
42	10	39	106
42	10	39	107
42	13	39	47
42	13	39	52
42	13	39	58
42	13	39	61
42	13	39	64
42	13	39	72
42	13	39	74
42	13	39	76
42	13	39	79
42	13	39	80
42	13	39	91
42	13	39	97
42	13	39	101
42	13	39	104
42	13	39	106
42	13	39	107
42	16	39	47
42	16	39	52
42	16	39	58
42	16	39	61
42	16	39	64
42	16	39	72
42	16	39	74
42	16	39	76
42	16	39	79
42	16	39	80
42	16	39	91
42	16	39	97
42	16	39	101
42	16	39	104
42	16	39	106
42	16	39	107
42	22	39	47
42	22	39	52
42	22	39	58
42	22	39	61
42	22	39	64
42	22	39	72
42	22	39	74
42	22	39	76
42	22	39	79
42	22	39	80
42	22	39	91
42	22	39	97
42	22	39	101
42	22	39	104
42	22	39	106
42	22	39	107
42	25	39	47
42	25	39	52
42	25	39	58
42	25	39	61
42	25	39	64
42	25	39	72
42	25	39	74
42	25	39	76
42	25	39	79
42	25	39	80
42	25	39	91
42	25	39	97
42	25	39	101
42	25	39	104
42	25	39	106
42	25	39	107
42	33	39	47
42	33	39	52
42	33	39	58
42	33	39	61
42	33	39	64
42	33	39	72
42	33	39	74
42	33	39	76
42	33	39	79
42	33	39	80
42	33	39	91
42	33	39	97
42	33	39	101
42	33	39	104
42	33	39	106
42	33	39	107
42	36	39	47
42	36	39	52
42	36	39	58
42	36	39	61
42	36	39	64
42	36	39	72
42	36	39	74
42	36	39	76
42	36	39	79
42	36	39	80
42	36	39	91
42	36	39	97
42	36	39	101
42	36	39	104
42	36	39	106
42	36	39	107
20	2	6	73
20	2	10	73
20	6	10	73
48	2	12	61
48	2	12	65
48	2	12	91
48	2	12	97
48	2	12	104
48	2	12	106
48	8	12	61
48	8	12	65
48	8	12	91
48	8	12	97
48	8	12	104
48	8	12	106
48	12	22	61
48	12	22	65
48	12	22	91
48	12	22	97
48	12	22	104
48	12	22	106
12	6	10	17
12	6	11	17
12	10	11	17
42	10	16	56
42	10	22	56
42	10	33	56
42	10	36	56
42	16	22	56
42	16	33	56
42	16	36	56
42	22	33	56
42	22	36	56
42	33	36	56
43	5	6	68
43	5	10	68
43	5	17	68
43	5	24	68
43	5	34	68
43	5	41	68
43	6	10	68
43	6	17	68
43	6	24	68
43	6	34	68
43	6	41	68
43	10	17	68
43	10	24	68
43	10	34	68
43	10	41	68
43	17	24	68
43	17	34	68
43	17	41	68
43	24	34	68
43	24	41	68
43	34	41	68
95	2	5	102
95	2	15	102
95	2	19	102
95	2	28	102
95	2	33	102
95	2	34	102
95	2	35	102
95	2	41	102
95	2	47	102
95	2	52	102
95	2	58	102
95	2	61	102
95	2	64	102
95	2	69	102
95	2	74	102
95	2	76	102
95	2	78	102
95	2	86	102
95	2	87	102
95	2	88	102
95	2	89	102
95	2	91	102
95	5	15	102
95	5	19	102
95	5	28	102
95	5	33	102
95	5	34	102
95	5	35	102
95	5	41	102
95	5	47	102
95	5	52	102
95	5	58	102
95	5	61	102
95	5	64	102
95	5	69	102
95	5	74	102
95	5	76	102
95	5	78	102
95	5	86	102
95	5	87	102
95	5	88	102
95	5	89	102
95	5	91	102
95	15	19	102
95	15	28	102
95	15	33	102
95	15	34	102
95	15	35	102
95	15	41	102
95	15	47	102
95	15	52	102
95	15	58	102
95	15	61	102
95	15	64	102
95	15	69	102
95	15	74	102
95	15	76	102
95	15	78	102
95	15	86	102
95	15	87	102
95	15	88	102
95	15	89	102
95	15	91	102
95	19	28	102
95	19	33	102
95	19	34	102
95	19	35	102
95	19	41	102
95	19	47	102
95	19	52	102
95	19	58	102
95	19	61	102
95	19	64	102
95	19	69	102
95	19	74	102
95	19	76	102
95	19	78	102
95	19	86	102
95	19	87	102
95	19	88	102
95	19	89	102
95	19	91	102
95	28	33	102
95	28	34	102
95	28	35	102
95	28	41	102
95	28	47	102
95	28	52	102
95	28	58	102
95	28	61	102
95	28	64	102
95	28	69	102
95	28	74	102
95	28	76	102
95	28	78	102
95	28	86	102
95	28	87	102
95	28	88	102
95	28	91	102
95	33	34	102
95	33	35	102
95	33	41	102
95	33	47	102
95	33	52	102
95	33	58	102
95	33	61	102
95	33	64	102
95	33	69	102
95	33	74	102
95	33	76	102
95	33	78	102
95	33	86	102
95	33	87	102
95	33	88	102
95	33	89	102
95	33	91	102
95	34	35	102
95	34	41	102
95	34	47	102
95	34	52	102
95	34	58	102
95	34	61	102
95	34	64	102
95	34	69	102
95	34	74	102
95	34	76	102
95	34	78	102
95	34	86	102
95	34	87	102
95	34	88	102
95	34	89	102
95	34	91	102
95	35	41	102
95	35	47	102
95	35	52	102
95	35	58	102
95	35	61	102
95	35	64	102
95	35	69	102
95	35	74	102
95	35	76	102
95	35	78	102
95	35	86	102
95	35	87	102
95	35	88	102
95	35	89	102
95	35	91	102
95	41	47	102
95	41	52	102
95	41	58	102
95	41	61	102
95	41	64	102
95	41	69	102
95	41	74	102
95	41	76	102
95	41	78	102
95	41	86	102
95	41	87	102
95	41	88	102
95	41	89	102
95	41	91	102
95	47	52	102
95	47	58	102
95	47	61	102
95	47	64	102
95	47	69	102
95	47	74	102
95	47	76	102
95	47	78	102
95	47	86	102
95	47	87	102
95	47	88	102
95	47	89	102
95	47	91	102
95	52	58	102
95	52	61	102
95	52	64	102
95	52	74	102
95	52	76	102
95	52	78	102
95	52	86	102
95	52	87	102
95	52	88	102
95	52	89	102
95	52	91	102
95	58	61	102
95	58	64	102
95	58	69	102
95	58	74	102
95	58	76	102
95	58	78	102
95	58	86	102
95	58	87	102
95	58	88	102
95	58	89	102
95	58	91	102
95	61	64	102
95	61	69	102
95	61	74	102
95	61	76	102
95	61	78	102
95	61	86	102
95	61	87	102
95	61	88	102
95	61	89	102
95	61	91	102
95	64	69	102
95	64	74	102
95	64	76	102
95	64	78	102
95	64	86	102
95	64	87	102
95	64	88	102
95	64	89	102
95	64	91	102
95	69	76	102
95	69	78	102
95	69	86	102
95	69	88	102
95	69	91	102
95	74	76	102
95	74	78	102
95	74	86	102
95	74	87	102
95	74	88	102
95	74	89	102
95	74	91	102
95	76	78	102
95	76	86	102
95	76	87	102
95	76	88	102
95	76	89	102
95	76	91	102
95	78	86	102
95	78	87	102
95	78	88	102
95	78	89	102
95	78	91	102
95	86	87	102
95	86	88	102
95	86	89	102
95	86	91	102
95	87	88	102
95	87	89	102
95	87	91	102
95	88	89	102
95	88	91	102
95	89	91	102
43	5	6	73
43	5	10	73
43	5	13	73
43	5	16	73
43	5	24	73
43	5	25	73
43	5	34	73
43	5	35	73
43	5	41	73
43	6	10	73
43	6	13	73
43	6	16	73
43	6	24	73
43	6	25	73
43	6	34	73
43	6	35	73
43	6	41	73
43	10	13	73
43	10	16	73
43	10	24	73
43	10	25	73
43	10	34	73
43	10	35	73
43	10	41	73
43	13	16	73
43	13	24	73
43	13	25	73
43	13	34	73
43	13	35	73
43	13	41	73
43	16	24	73
43	16	25	73
43	16	34	73
43	16	35	73
43	16	41	73
43	24	25	73
43	24	34	73
43	24	35	73
43	24	41	73
43	25	34	73
43	25	35	73
43	25	41	73
43	34	35	73
43	34	41	73
43	35	41	73
94	3	16	96
94	3	64	96
94	3	78	96
94	3	79	96
29	10	25	36
29	10	25	39
29	10	25	41
29	10	25	45
29	10	25	58
29	10	25	62
29	10	25	64
29	10	25	72
29	10	25	78
29	10	25	86
29	10	25	88
29	10	25	96
29	10	25	99
29	10	25	101
29	10	25	103
29	10	25	106
29	19	25	36
29	19	25	41
29	19	25	45
29	19	25	58
29	19	25	62
29	19	25	64
29	19	25	72
29	19	25	78
29	19	25	86
29	19	25	88
29	19	25	96
29	19	25	99
29	19	25	101
29	19	25	103
29	19	25	106
29	22	25	36
29	22	25	39
29	22	25	41
29	22	25	45
29	22	25	58
29	22	25	62
29	22	25	64
29	22	25	72
29	22	25	78
29	22	25	86
29	22	25	88
29	22	25	96
29	22	25	99
29	22	25	101
29	22	25	103
29	22	25	106
29	24	25	36
29	24	25	39
29	24	25	41
29	24	25	45
29	24	25	58
29	24	25	62
29	24	25	64
29	24	25	72
29	24	25	78
29	24	25	86
29	24	25	88
29	24	25	96
29	24	25	99
29	24	25	101
29	24	25	103
29	24	25	106
29	25	28	36
29	25	28	41
29	25	28	45
29	25	28	58
29	25	28	62
29	25	28	64
29	25	28	72
29	25	28	78
29	25	28	86
29	25	28	88
29	25	28	96
29	25	28	99
29	25	28	101
29	25	28	103
29	25	28	106
12	6	10	112
43	5	10	113
43	5	24	113
43	5	35	113
43	5	41	113
43	10	24	113
43	10	35	113
43	10	41	113
43	24	35	113
43	24	41	113
43	35	41	113
20	2	6	39
20	2	10	39
20	6	10	39
12	6	10	93
12	6	11	93
12	10	11	93
29	10	19	109
29	10	22	109
29	10	24	109
29	10	28	109
29	19	22	109
29	19	24	109
29	19	28	109
29	22	24	109
29	22	28	109
29	24	28	109
48	2	39	52
48	2	39	58
48	2	39	61
48	2	39	64
48	2	39	65
48	2	39	72
48	2	39	74
48	2	39	76
48	2	39	80
48	2	39	88
48	2	39	91
48	2	39	97
48	2	39	101
48	2	39	104
48	2	39	106
48	2	39	107
48	6	39	52
48	6	39	58
48	6	39	61
48	6	39	64
48	6	39	65
48	6	39	72
48	6	39	74
48	6	39	76
48	6	39	80
48	6	39	88
48	6	39	91
48	6	39	97
48	6	39	101
48	6	39	104
48	6	39	106
48	6	39	107
48	8	39	52
48	8	39	58
48	8	39	61
48	8	39	64
48	8	39	65
48	8	39	72
48	8	39	74
48	8	39	76
48	8	39	80
48	8	39	88
48	8	39	91
48	8	39	97
48	8	39	101
48	8	39	104
48	8	39	106
48	8	39	107
48	15	39	52
48	15	39	58
48	15	39	61
48	15	39	64
48	15	39	65
48	15	39	72
48	15	39	74
48	15	39	76
48	15	39	80
48	15	39	88
48	15	39	91
48	15	39	97
48	15	39	101
48	15	39	104
48	15	39	106
48	15	39	107
48	22	39	52
48	22	39	58
48	22	39	61
48	22	39	64
48	22	39	65
48	22	39	72
48	22	39	74
48	22	39	76
48	22	39	80
48	22	39	88
48	22	39	91
48	22	39	97
48	22	39	101
48	22	39	104
48	22	39	106
48	22	39	107
48	24	39	52
48	24	39	58
48	24	39	61
48	24	39	64
48	24	39	65
48	24	39	72
48	24	39	74
48	24	39	76
48	24	39	80
48	24	39	88
48	24	39	91
48	24	39	97
48	24	39	101
48	24	39	104
48	24	39	106
48	24	39	107
48	33	39	52
48	33	39	58
48	33	39	61
48	33	39	64
48	33	39	65
48	33	39	72
48	33	39	74
48	33	39	76
48	33	39	80
48	33	39	88
48	33	39	91
48	33	39	97
48	33	39	101
48	33	39	104
48	33	39	106
48	33	39	107
48	39	41	52
48	39	41	58
48	39	41	61
48	39	41	64
48	39	41	65
48	39	41	72
48	39	41	74
48	39	41	76
48	39	41	80
48	39	41	88
48	39	41	91
48	39	41	97
48	39	41	101
48	39	41	104
48	39	41	106
48	39	41	107
48	39	47	52
48	39	47	58
48	39	47	61
48	39	47	64
48	39	47	65
48	39	47	72
48	39	47	74
48	39	47	76
48	39	47	80
48	39	47	88
48	39	47	91
48	39	47	97
48	39	47	101
48	39	47	104
48	39	47	106
48	39	47	107
95	2	56	97
95	2	56	99
95	2	56	104
95	2	56	106
95	2	56	107
95	2	56	108
95	5	56	97
95	5	56	99
95	5	56	104
95	5	56	106
95	5	56	107
95	5	56	108
95	14	56	97
95	14	56	99
95	14	56	104
95	14	56	106
95	14	56	107
95	14	56	108
95	15	56	97
95	15	56	99
95	15	56	104
95	15	56	106
95	15	56	107
95	15	56	108
95	16	56	97
95	16	56	99
95	16	56	104
95	16	56	106
95	16	56	107
95	16	56	108
95	33	56	97
95	33	56	99
95	33	56	104
95	33	56	106
95	33	56	107
95	33	56	108
95	41	56	97
95	41	56	99
95	41	56	104
95	41	56	106
95	41	56	107
95	41	56	108
95	47	56	97
95	47	56	99
95	47	56	104
95	47	56	106
95	47	56	107
95	47	56	108
95	52	56	97
95	52	56	99
95	52	56	104
95	52	56	106
95	52	56	107
95	52	56	108
95	54	56	97
95	54	56	99
95	54	56	104
95	54	56	106
95	54	56	107
95	54	56	108
95	56	58	97
95	56	58	99
95	56	58	104
95	56	58	106
95	56	58	107
95	56	58	108
95	56	61	97
95	56	61	99
95	56	61	104
95	56	61	106
95	56	61	107
95	56	61	108
95	56	64	97
95	56	64	99
95	56	64	104
95	56	64	106
95	56	64	107
95	56	64	108
95	56	74	97
95	56	74	99
95	56	74	104
95	56	74	106
95	56	74	107
95	56	74	108
95	56	76	97
95	56	76	99
95	56	76	104
95	56	76	106
95	56	76	107
95	56	76	108
95	56	78	97
95	56	78	99
95	56	78	104
95	56	78	106
95	56	78	107
95	56	78	108
95	56	86	97
95	56	86	99
95	56	86	104
95	56	86	106
95	56	86	107
95	56	86	108
95	56	90	97
95	56	90	99
95	56	90	104
95	56	90	106
95	56	90	107
95	56	90	108
95	56	91	97
95	56	91	99
95	56	91	104
95	56	91	106
95	56	91	107
95	56	91	108
29	10	22	39
29	10	24	39
29	22	24	39
48	2	6	111
48	2	8	111
48	2	17	111
48	2	19	111
48	2	22	111
48	2	24	111
48	2	33	111
48	2	35	111
48	2	41	111
48	2	47	111
48	6	8	111
48	6	17	111
48	6	19	111
48	6	22	111
48	6	24	111
48	6	33	111
48	6	35	111
48	6	41	111
48	6	47	111
48	8	17	111
48	8	19	111
48	8	22	111
48	8	24	111
[truncated: 609,854 more rows]
