# Supplementary material for: A network-based approach to deciphering a dynamic microbiome’s response to a subtle perturbation
Source: Sci Rep. 2020 Nov 11;10:19530. doi: 10.1038/s41598-020-73920-5 (PMC7659003; doi:10.1038/s41598-020-73920-5)
Supplement: Supplementary file 17 — Supplementary Information 17. Supplementary file13_B_Top500_motif4. [file 41598_2020_73920_MOESM17_ESM.txt]

subgraph id = 14
Nreal : 22603
=================================
Partial list of 3813 members:
44	1	6	39
44	1	9	39
44	1	10	39
44	1	14	39
44	1	15	39
44	1	16	39
44	1	18	39
44	1	19	39
44	1	21	39
44	1	25	39
44	1	38	39
44	6	9	39
44	6	10	39
44	6	14	39
44	6	15	39
44	6	16	39
44	6	18	39
44	6	19	39
44	6	21	39
44	6	25	39
44	6	38	39
44	9	10	39
44	9	14	39
44	9	15	39
44	9	16	39
44	9	18	39
44	9	19	39
44	9	21	39
44	9	25	39
44	9	38	39
44	10	14	39
44	10	15	39
44	10	16	39
44	10	18	39
44	10	19	39
44	10	21	39
44	10	25	39
44	10	38	39
44	14	15	39
44	14	16	39
44	14	18	39
44	14	19	39
44	14	21	39
44	14	25	39
44	14	38	39
44	15	16	39
44	15	18	39
44	15	19	39
44	15	21	39
44	15	25	39
44	15	38	39
44	16	18	39
44	16	19	39
44	16	21	39
44	16	25	39
44	16	38	39
44	18	19	39
44	18	21	39
44	18	25	39
44	18	38	39
44	19	21	39
44	19	25	39
44	19	38	39
44	21	25	39
44	21	38	39
44	25	38	39
27	3	12	15
27	3	12	18
27	3	15	18
27	3	15	20
27	3	18	20
27	11	12	14
27	11	12	15
27	11	12	18
27	11	12	23
27	11	12	25
27	12	14	15
27	12	14	18
27	12	14	23
27	12	14	25
27	12	15	18
27	12	15	23
27	12	15	25
27	12	18	23
27	12	18	25
27	12	23	25
44	1	6	30
44	1	9	30
44	1	10	30
44	1	14	30
44	1	15	30
44	1	16	30
44	1	19	30
44	1	21	30
44	1	25	30
44	6	9	30
44	6	10	30
44	6	14	30
44	6	15	30
44	6	16	30
44	6	19	30
44	6	21	30
44	6	25	30
44	9	10	30
44	9	14	30
44	9	15	30
44	9	16	30
44	9	19	30
44	9	21	30
44	9	25	30
44	10	14	30
44	10	15	30
44	10	16	30
44	10	19	30
44	10	21	30
44	10	25	30
44	14	15	30
44	14	16	30
44	14	19	30
44	14	21	30
44	14	25	30
44	15	16	30
44	15	19	30
44	15	21	30
44	15	25	30
44	16	19	30
44	16	21	30
44	16	25	30
44	19	21	30
44	19	25	30
44	21	25	30
44	1	6	21
44	1	9	21
44	1	10	21
44	1	14	21
44	1	15	21
44	1	16	21
44	1	18	21
44	1	19	21
44	1	21	25
44	1	21	38
44	6	9	21
44	6	10	21
44	6	14	21
44	6	15	21
44	6	16	21
44	6	18	21
44	6	19	21
44	6	21	25
44	6	21	38
44	9	10	21
44	9	14	21
44	9	15	21
44	9	16	21
44	9	18	21
44	9	19	21
44	9	21	25
44	9	21	38
44	10	12	21
44	10	14	21
44	10	15	21
44	10	16	21
44	10	18	21
44	10	19	21
44	10	21	25
44	10	21	38
44	12	14	21
44	12	15	21
44	12	18	21
44	12	21	25
44	14	15	21
44	14	16	21
44	14	18	21
44	14	19	21
44	14	21	25
44	14	21	38
44	15	16	21
44	15	18	21
44	15	19	21
44	15	21	25
44	15	21	38
44	16	18	21
44	16	19	21
44	16	21	25
44	16	21	38
44	18	19	21
44	18	21	25
44	18	21	38
44	19	21	25
44	19	21	38
44	21	25	38
105	9	14	95
105	9	15	95
105	9	67	95
105	9	94	95
105	9	95	102
105	12	14	95
105	12	15	95
105	14	15	95
105	14	67	95
105	14	94	95
105	14	95	102
105	15	67	95
105	15	94	95
105	15	95	102
105	67	94	95
105	67	95	102
105	94	95	102
105	14	15	56
29	1	6	21
29	1	9	21
29	1	15	21
29	1	18	21
29	1	19	21
29	1	21	25
29	6	9	21
29	6	15	21
29	6	18	21
29	6	19	21
29	6	21	25
29	9	15	21
29	9	18	21
29	9	19	21
29	9	21	25
29	15	18	21
29	15	19	21
29	15	21	25
29	18	19	21
29	18	21	25
29	19	21	25
105	1	9	48
105	1	14	48
105	1	15	48
105	1	48	67
105	1	48	102
105	9	14	48
105	9	15	48
105	9	48	67
105	9	48	102
105	12	14	48
105	12	15	48
105	14	15	48
105	14	48	67
105	14	48	102
105	15	48	67
105	15	48	102
105	48	67	102
44	1	6	9
44	1	6	10
44	1	6	14
44	1	6	15
44	1	6	16
44	1	6	18
44	1	6	19
44	1	6	25
44	1	6	38
44	1	9	10
44	1	9	14
44	1	9	15
44	1	9	16
44	1	9	18
44	1	9	19
44	1	9	25
44	1	9	38
44	1	10	14
44	1	10	15
44	1	10	16
44	1	10	18
44	1	10	19
44	1	10	25
44	1	10	38
44	1	14	15
44	1	14	16
44	1	14	18
44	1	14	19
44	1	14	25
44	1	14	38
44	1	15	16
44	1	15	18
44	1	15	19
44	1	15	25
44	1	15	38
44	1	16	18
44	1	16	19
44	1	16	25
44	1	16	38
44	1	18	19
44	1	18	25
44	1	18	38
44	1	19	25
44	1	19	38
44	1	25	38
44	6	9	38
44	6	10	38
44	6	14	38
44	6	15	38
44	6	16	38
44	6	18	38
44	6	19	38
44	6	25	38
44	9	10	38
44	9	14	38
44	9	15	38
44	9	16	38
44	9	18	38
44	9	19	38
44	9	25	38
44	10	14	38
44	10	15	38
44	10	16	38
44	10	18	38
44	10	19	38
44	10	25	38
44	14	15	38
44	14	16	38
44	14	18	38
44	14	19	38
44	14	25	38
44	15	16	38
44	15	18	38
44	15	19	38
44	15	25	38
44	16	18	38
44	16	19	38
44	16	25	38
44	18	19	38
44	18	25	38
44	19	25	38
28	1	6	21
28	1	15	21
28	1	18	21
28	1	21	25
28	6	15	21
28	6	18	21
28	6	21	25
28	12	15	21
28	12	18	21
28	12	21	25
28	15	18	21
28	15	21	25
28	18	21	25
83	21	62	68
83	21	68	78
83	62	68	78
29	1	6	9
29	1	6	15
29	1	6	18
29	1	6	19
29	1	6	25
29	1	9	15
29	1	9	18
29	1	9	19
29	1	9	25
29	1	15	18
29	1	15	19
29	1	15	25
29	1	18	19
29	1	18	25
29	1	19	25
42	1	11	39
42	1	13	39
42	1	14	39
42	1	15	39
42	1	21	39
42	1	23	39
42	1	25	39
42	1	26	39
42	1	33	39
42	11	13	39
42	11	14	39
42	11	15	39
42	11	21	39
42	11	23	39
42	11	25	39
42	11	26	39
42	11	33	39
42	13	14	39
42	13	15	39
42	13	21	39
42	13	23	39
42	13	25	39
42	13	26	39
42	13	33	39
42	14	15	39
42	14	21	39
42	14	23	39
42	14	25	39
42	14	26	39
42	14	33	39
42	15	21	39
42	15	23	39
42	15	25	39
42	15	26	39
42	15	33	39
42	21	23	39
42	21	25	39
42	21	26	39
42	21	33	39
42	23	25	39
42	23	26	39
42	23	33	39
42	25	26	39
42	25	33	39
42	26	33	39
29	6	9	18
29	6	15	18
29	6	18	19
29	6	18	25
29	9	15	18
29	9	18	19
29	9	18	25
29	15	18	19
29	15	18	25
29	18	19	25
42	1	11	14
42	1	13	14
42	1	14	15
42	1	14	21
42	1	14	23
42	1	14	25
42	1	14	26
42	1	14	33
42	11	13	14
42	11	14	15
42	11	14	20
42	11	14	21
42	11	14	23
42	11	14	25
42	11	14	26
42	11	14	28
42	11	14	33
42	13	14	15
42	13	14	21
42	13	14	23
42	13	14	25
42	13	14	26
42	13	14	28
42	13	14	33
42	14	15	20
42	14	15	21
42	14	15	23
42	14	15	25
42	14	15	26
42	14	15	33
42	14	20	23
42	14	20	25
42	14	20	26
42	14	20	28
42	14	20	33
42	14	21	23
42	14	21	25
42	14	21	26
42	14	21	33
42	14	23	25
42	14	23	26
42	14	23	28
42	14	23	33
42	14	25	26
42	14	25	33
42	14	26	28
42	14	26	33
42	14	28	33
56	6	13	21
56	6	21	51
56	13	21	51
20	1	6	9
20	1	9	13
20	6	9	13
42	11	15	20
42	11	20	23
42	11	20	25
42	11	20	26
42	11	20	28
42	11	20	33
42	15	20	23
42	15	20	25
42	15	20	26
42	15	20	33
42	20	23	25
42	20	23	26
42	20	23	28
42	20	23	33
42	20	25	26
42	20	25	33
42	20	26	28
42	20	26	33
42	20	28	33
27	1	9	11
27	1	9	14
27	1	9	15
27	1	9	18
27	1	9	23
27	1	9	25
27	1	11	14
27	1	11	15
27	1	11	18
27	1	11	23
27	1	11	25
27	1	14	15
27	1	14	18
27	1	14	23
27	1	14	25
27	1	15	18
27	1	15	23
27	1	15	25
27	1	18	23
27	1	18	25
27	1	23	25
27	9	11	14
27	9	14	15
27	9	14	18
27	9	14	23
27	9	14	25
27	11	14	15
27	11	14	18
27	11	14	20
27	11	14	23
27	11	14	25
27	14	15	18
27	14	15	20
27	14	15	23
27	14	15	25
27	14	18	20
27	14	18	23
27	14	18	25
27	14	20	23
27	14	20	25
27	14	23	25
12	1	6	9
44	10	12	14
44	10	12	15
44	10	12	18
44	10	12	25
44	12	14	15
44	12	14	18
44	12	14	25
44	12	15	18
44	12	15	25
44	12	18	25
44	6	9	15
44	6	10	15
44	6	14	15
44	6	15	16
44	6	15	18
44	6	15	19
44	6	15	25
44	9	10	15
44	9	14	15
44	9	15	16
44	9	15	18
44	9	15	19
44	9	15	25
44	10	14	15
44	10	15	16
44	10	15	18
44	10	15	19
44	10	15	25
44	14	15	16
44	14	15	18
44	14	15	19
44	14	15	25
44	15	16	18
44	15	16	19
44	15	16	25
44	15	18	19
44	15	18	25
44	15	19	25
27	9	11	15
27	9	15	18
27	9	15	23
27	9	15	25
27	11	15	18
27	11	15	20
27	11	15	23
27	11	15	25
27	15	18	20
27	15	18	23
27	15	18	25
27	15	20	23
27	15	20	25
27	15	23	25
29	6	9	15
29	6	15	19
29	6	15	25
29	9	15	19
29	9	15	25
29	15	19	25
28	1	6	15
28	1	6	18
28	1	6	25
28	1	15	18
28	1	15	25
28	1	18	25
20	1	6	13
44	6	9	25
44	6	10	25
44	6	14	25
44	6	16	25
44	6	18	25
44	6	19	25
44	9	10	25
44	9	14	25
44	9	16	25
44	9	18	25
44	9	19	25
44	10	14	25
44	10	16	25
44	10	18	25
44	10	19	25
44	14	16	25
44	14	18	25
44	14	19	25
44	16	18	25
44	16	19	25
44	18	19	25
44	6	9	18
44	6	10	18
44	6	14	18
44	6	16	18
44	6	18	19
44	9	10	18
44	9	14	18
44	9	16	18
44	9	18	19
44	10	14	18
44	10	16	18
44	10	18	19
44	14	16	18
44	14	18	19
44	16	18	19
27	9	11	25
27	9	18	25
27	9	23	25
27	11	18	25
27	11	20	25
27	11	23	25
27	18	20	25
27	18	23	25
27	20	23	25
29	6	9	19
29	6	9	25
29	6	19	25
42	11	13	28
42	11	23	28
42	11	26	28
42	11	28	33
42	13	23	28
42	13	26	28
42	13	28	33
42	23	26	28
42	23	28	33
42	26	28	33
28	12	15	18
28	12	15	25
28	12	18	25
44	6	9	19
44	6	10	19
44	6	14	19
44	6	16	19
44	9	10	19
44	9	14	19
44	9	16	19
44	10	14	19
44	10	16	19
44	14	16	19
111	9	15	94
29	9	19	25
28	6	15	18
28	6	18	25
28	15	18	25
42	1	11	26
42	1	13	26
42	1	15	26
42	1	21	26
42	1	23	26
42	1	25	26
42	1	26	33
42	11	13	26
42	11	15	26
42	11	21	26
42	11	23	26
42	11	25	26
42	11	26	33
42	13	15	26
42	13	21	26
42	13	23	26
42	13	25	26
42	13	26	33
42	15	21	26
42	15	23	26
42	15	25	26
42	15	26	33
42	21	23	26
42	21	25	26
42	21	26	33
42	23	25	26
42	23	26	33
42	25	26	33
28	6	15	25
44	6	9	10
44	6	9	14
44	6	9	16
44	6	10	14
44	6	10	16
44	6	14	16
105	1	9	94
105	1	14	94
105	1	15	94
105	1	67	94
105	1	94	102
105	9	14	94
105	9	15	94
105	9	67	94
105	9	94	102
105	14	15	94
105	14	67	94
105	14	94	102
105	15	67	94
105	15	94	102
105	67	94	102
105	1	9	102
105	1	14	102
105	1	15	102
105	1	67	102
105	9	14	102
105	9	15	102
105	9	67	102
105	14	15	102
105	14	67	102
105	15	67	102
42	1	11	33
42	1	13	33
42	1	15	33
42	1	21	33
42	1	23	33
42	1	25	33
42	11	13	33
42	11	15	33
42	11	21	33
42	11	23	33
42	11	25	33
42	13	15	33
42	13	21	33
42	13	23	33
42	13	25	33
42	15	21	33
42	15	23	33
42	15	25	33
42	21	23	33
42	21	25	33
42	23	25	33
56	6	13	51
42	1	11	13
42	1	11	15
42	1	11	21
42	1	11	23
42	1	11	25
42	11	13	15
42	11	13	21
42	11	13	23
42	11	13	25
42	11	15	21
42	11	15	23
42	11	15	25
42	11	21	23
42	11	21	25
42	11	23	25
44	9	10	14
44	9	14	16
44	10	14	16
105	1	9	14
105	1	9	15
105	1	9	67
105	1	14	15
105	1	14	67
105	1	15	67
83	21	62	78
44	9	10	16
42	1	13	23
42	1	15	23
42	1	21	23
42	1	23	25
42	13	15	23
42	13	21	23
42	13	23	25
42	15	21	23
42	15	23	25
42	21	23	25
105	9	14	15
105	9	14	67
105	12	14	15
105	14	15	67
27	11	18	20
27	11	20	23
27	18	20	23
27	9	11	18
27	9	11	23
27	11	18	23
42	1	13	15
42	1	15	21
42	1	15	25
42	13	15	21
42	13	15	25
42	15	21	25
27	9	18	23
42	1	13	21
42	1	13	25
42	1	21	25
42	13	21	25
105	9	15	67
44	6	9	95
44	6	10	95
44	6	14	95
44	6	15	95
44	6	16	95
44	6	18	95
44	6	19	95
44	6	21	95
44	6	25	95
44	9	10	95
44	9	14	95
44	9	15	95
44	9	16	95
44	9	18	95
44	9	19	95
44	9	21	95
44	9	25	95
44	10	12	95
44	10	14	95
44	10	15	95
44	10	16	95
44	10	18	95
44	10	19	95
44	10	21	95
44	10	25	95
44	12	14	95
44	12	15	95
44	12	18	95
44	12	21	95
44	12	25	95
44	14	15	95
44	14	16	95
44	14	18	95
44	14	19	95
44	14	21	95
44	14	25	95
44	15	16	95
44	15	18	95
44	15	19	95
44	15	21	95
44	15	25	95
44	16	18	95
44	16	19	95
44	16	21	95
44	16	25	95
44	18	19	95
44	18	21	95
44	18	25	95
44	19	21	95
44	19	25	95
44	21	25	95
29	6	9	95
29	6	15	95
29	6	18	95
29	6	19	95
29	6	21	95
29	6	25	95
29	9	15	95
29	9	18	95
29	9	19	95
29	9	21	95
29	9	25	95
29	15	18	95
29	15	19	95
29	15	21	95
29	15	25	95
29	18	19	95
29	18	21	95
29	18	25	95
29	19	21	95
29	19	25	95
29	21	25	95
27	1	9	30
27	1	11	30
27	1	14	30
27	1	15	30
27	1	23	30
27	1	25	30
27	9	11	30
27	9	14	30
27	9	15	30
27	9	23	30
27	9	25	30
27	11	14	30
27	11	15	30
27	11	23	30
27	11	25	30
27	14	15	30
27	14	23	30
27	14	25	30
27	15	23	30
27	15	25	30
27	23	25	30
44	6	10	111
44	6	14	111
44	6	16	111
44	6	18	111
44	6	19	111
44	6	21	111
44	6	25	111
44	10	12	111
44	10	14	111
44	10	16	111
44	10	18	111
44	10	19	111
44	10	21	111
44	10	25	111
44	12	14	111
44	12	18	111
44	12	21	111
44	12	25	111
44	14	16	111
44	14	18	111
44	14	19	111
44	14	21	111
44	14	25	111
44	16	18	111
44	16	19	111
44	16	21	111
44	16	25	111
44	18	19	111
44	18	21	111
44	18	25	111
44	19	21	111
44	19	25	111
44	21	25	111
44	1	6	48
44	1	9	48
44	1	10	48
44	1	14	48
44	1	15	48
44	1	16	48
44	1	18	48
44	1	19	48
44	1	21	48
44	1	25	48
44	6	9	48
44	6	10	48
44	6	14	48
44	6	15	48
44	6	16	48
44	6	18	48
44	6	19	48
44	6	21	48
44	6	25	48
44	9	10	48
44	9	14	48
44	9	15	48
44	9	16	48
44	9	18	48
44	9	19	48
44	9	21	48
44	9	25	48
44	10	12	48
44	10	14	48
44	10	15	48
44	10	16	48
44	10	18	48
44	10	19	48
44	10	21	48
44	10	25	48
44	12	14	48
44	12	15	48
44	12	18	48
44	12	21	48
44	12	25	48
44	14	15	48
44	14	16	48
44	14	18	48
44	14	19	48
44	14	21	48
44	14	25	48
44	15	16	48
44	15	18	48
44	15	19	48
44	15	21	48
44	15	25	48
44	16	18	48
44	16	19	48
44	16	21	48
44	16	25	48
44	18	19	48
44	18	21	48
44	18	25	48
44	19	21	48
44	19	25	48
44	21	25	48
27	9	11	95
27	9	14	95
27	9	15	95
27	9	18	95
27	9	23	95
27	9	25	95
27	11	12	95
27	11	14	95
27	11	15	95
27	11	18	95
27	11	20	95
27	11	23	95
27	11	25	95
27	12	14	95
27	12	15	95
27	12	18	95
27	12	23	95
27	12	25	95
27	14	15	95
27	14	18	95
27	14	20	95
27	14	23	95
27	14	25	95
27	15	18	95
27	15	20	95
27	15	23	95
27	15	25	95
27	18	20	95
27	18	23	95
27	18	25	95
27	20	23	95
27	20	25	95
27	23	25	95
27	11	12	111
27	11	14	111
27	11	18	111
27	11	23	111
27	11	25	111
27	12	14	111
27	12	18	111
27	12	23	111
27	12	25	111
27	14	18	111
27	14	23	111
27	14	25	111
27	18	23	111
27	18	25	111
27	23	25	111
28	6	15	95
28	6	18	95
28	6	21	95
28	6	25	95
28	12	15	95
28	12	18	95
28	12	21	95
28	12	25	95
28	15	18	95
28	15	21	95
28	15	25	95
28	18	21	95
28	18	25	95
28	21	25	95
44	1	39	49
44	1	39	50
44	1	39	51
44	1	39	54
44	1	39	60
44	1	39	62
44	1	39	73
44	1	39	78
44	1	39	82
44	1	39	87
44	1	39	89
44	1	39	113
44	6	39	49
44	6	39	50
44	6	39	51
44	6	39	54
44	6	39	60
44	6	39	62
44	6	39	73
44	6	39	78
44	6	39	82
44	6	39	87
44	6	39	89
44	6	39	113
44	9	39	49
44	9	39	50
44	9	39	51
44	9	39	54
44	9	39	60
44	9	39	62
44	9	39	73
44	9	39	78
44	9	39	82
44	9	39	87
44	9	39	89
44	9	39	113
44	10	39	49
44	10	39	50
44	10	39	51
44	10	39	54
44	10	39	60
44	10	39	62
44	10	39	73
44	10	39	78
44	10	39	82
44	10	39	87
44	10	39	89
44	10	39	113
44	14	39	49
44	14	39	50
44	14	39	51
44	14	39	54
44	14	39	60
44	14	39	62
44	14	39	73
44	14	39	78
44	14	39	82
44	14	39	87
44	14	39	89
44	14	39	113
44	15	39	49
44	15	39	50
44	15	39	51
44	15	39	54
44	15	39	60
44	15	39	62
44	15	39	73
44	15	39	78
44	15	39	82
44	15	39	87
44	15	39	89
44	15	39	113
44	16	39	49
44	16	39	50
44	16	39	51
44	16	39	54
44	16	39	60
44	16	39	62
44	16	39	73
44	16	39	78
44	16	39	82
44	16	39	87
44	16	39	89
44	16	39	113
44	18	39	49
44	18	39	50
44	18	39	51
44	18	39	54
44	18	39	60
44	18	39	62
44	18	39	73
44	18	39	78
44	18	39	82
44	18	39	87
44	18	39	89
44	18	39	113
44	19	39	49
44	19	39	50
44	19	39	51
44	19	39	54
44	19	39	60
44	19	39	62
44	19	39	73
44	19	39	78
44	19	39	82
44	19	39	87
44	19	39	89
44	19	39	113
44	21	39	49
44	21	39	50
44	21	39	51
44	21	39	54
44	21	39	60
44	21	39	62
44	21	39	73
44	21	39	78
44	21	39	82
44	21	39	87
44	21	39	89
44	21	39	113
44	25	39	49
44	25	39	50
44	25	39	51
44	25	39	54
44	25	39	60
44	25	39	62
44	25	39	73
44	25	39	78
44	25	39	82
44	25	39	87
44	25	39	89
44	25	39	113
44	38	39	49
44	38	39	50
44	38	39	51
44	38	39	54
44	38	39	60
44	38	39	62
44	38	39	73
44	38	39	78
44	38	39	82
44	38	39	87
44	38	39	89
44	38	39	113
27	1	9	48
27	1	11	48
27	1	14	48
27	1	15	48
27	1	18	48
27	1	23	48
27	1	25	48
27	9	11	48
27	9	14	48
27	9	15	48
27	9	18	48
27	9	23	48
27	9	25	48
27	11	12	48
27	11	14	48
27	11	15	48
27	11	18	48
27	11	20	48
27	11	23	48
27	11	25	48
27	12	14	48
27	12	15	48
27	12	18	48
27	12	23	48
27	12	25	48
27	14	15	48
27	14	18	48
27	14	20	48
27	14	23	48
27	14	25	48
27	15	18	48
27	15	20	48
27	15	23	48
27	15	25	48
27	18	20	48
27	18	23	48
27	18	25	48
27	20	23	48
27	20	25	48
27	23	25	48
29	6	18	111
29	6	19	111
29	6	21	111
29	6	25	111
29	18	19	111
29	18	21	111
29	18	25	111
29	19	21	111
29	19	25	111
29	21	25	111
28	6	18	111
28	6	21	111
28	6	25	111
28	12	18	111
28	12	21	111
28	12	25	111
28	18	21	111
28	18	25	111
28	21	25	111
27	1	9	39
27	1	11	39
27	1	14	39
27	1	15	39
27	1	18	39
27	1	23	39
27	1	25	39
27	9	11	39
27	9	14	39
27	9	15	39
27	9	18	39
27	9	23	39
27	9	25	39
27	11	14	39
27	11	15	39
27	11	18	39
27	11	23	39
27	11	25	39
27	14	15	39
27	14	18	39
27	14	23	39
27	14	25	39
27	15	18	39
27	15	23	39
27	15	25	39
27	18	23	39
27	18	25	39
27	23	25	39
43	14	30	54
43	14	30	86
43	14	30	87
29	6	9	109
29	6	15	109
29	6	18	109
29	6	19	109
29	6	21	109
29	6	25	109
29	9	15	109
29	9	18	109
29	9	19	109
29	9	21	109
29	9	25	109
29	15	18	109
29	15	19	109
29	15	21	109
29	15	25	109
29	18	19	109
29	18	21	109
29	18	25	109
29	19	21	109
29	19	25	109
29	21	25	109
28	1	6	48
28	1	15	48
28	1	18	48
28	1	21	48
28	1	25	48
28	6	15	48
28	6	18	48
28	6	21	48
28	6	25	48
28	12	15	48
28	12	18	48
28	12	21	48
28	12	25	48
28	15	18	48
28	15	21	48
28	15	25	48
28	18	21	48
28	18	25	48
28	21	25	48
27	3	12	89
27	3	12	113
27	3	15	33
27	3	15	54
27	3	15	82
27	3	15	86
27	3	15	87
27	3	15	89
27	3	15	98
27	3	15	109
27	3	15	113
27	3	18	33
27	3	18	54
27	3	18	82
27	3	18	86
27	3	18	87
27	3	18	89
27	3	18	98
27	3	18	109
27	3	18	113
27	3	20	33
27	3	20	54
27	3	20	82
27	3	20	86
27	3	20	87
27	3	20	89
27	3	20	113
42	11	14	56
42	11	15	56
42	11	23	56
42	11	26	56
42	11	33	56
42	14	15	56
42	14	23	56
42	14	26	56
42	14	33	56
42	15	23	56
42	15	26	56
42	15	33	56
42	23	26	56
42	23	33	56
42	26	33	56
42	1	11	83
42	1	13	83
42	1	14	83
42	1	15	83
42	1	23	83
42	1	25	83
42	1	26	83
42	1	33	83
42	11	13	83
42	11	14	83
42	11	15	83
42	11	20	83
42	11	23	83
42	11	25	83
42	11	26	83
42	11	33	83
42	13	14	83
42	13	15	83
42	13	23	83
42	13	25	83
42	13	26	83
42	13	33	83
42	14	15	83
42	14	20	83
42	14	23	83
42	14	25	83
42	14	26	83
42	14	33	83
42	15	20	83
42	15	23	83
42	15	25	83
42	15	26	83
42	15	33	83
42	20	23	83
42	20	25	83
42	20	26	83
42	20	33	83
42	23	25	83
42	23	26	83
42	23	33	83
42	25	26	83
42	25	33	83
42	26	33	83
28	1	6	39
28	1	15	39
28	1	18	39
28	1	21	39
28	1	25	39
28	6	15	39
28	6	18	39
28	6	21	39
28	6	25	39
28	15	18	39
28	15	21	39
28	15	25	39
28	18	21	39
28	18	25	39
28	21	25	39
44	6	10	105
44	6	16	105
44	6	18	105
44	6	19	105
44	6	21	105
44	6	25	105
44	6	38	105
44	10	16	105
44	10	18	105
44	10	19	105
44	10	21	105
44	10	25	105
44	10	38	105
44	16	18	105
44	16	19	105
44	16	21	105
44	16	25	105
44	16	38	105
44	18	19	105
44	18	21	105
44	18	25	105
44	18	38	105
44	19	21	105
44	19	25	105
44	19	38	105
44	21	25	105
44	21	38	105
44	25	38	105
27	11	18	105
27	11	20	105
27	11	23	105
27	11	25	105
27	18	20	105
27	18	23	105
27	18	25	105
27	20	23	105
27	20	25	105
27	23	25	105
44	6	9	109
44	6	10	109
44	6	14	109
44	6	15	109
44	6	16	109
44	6	18	109
44	6	19	109
44	6	21	109
44	6	25	109
44	6	30	109
44	6	38	109
44	9	10	109
44	9	14	109
44	9	15	109
44	9	16	109
44	9	18	109
44	9	19	109
44	9	21	109
44	9	25	109
44	9	30	109
44	9	38	109
44	10	14	109
44	10	15	109
44	10	16	109
44	10	18	109
44	10	19	109
44	10	21	109
44	10	25	109
44	10	30	109
44	10	38	109
44	14	15	109
44	14	16	109
44	14	18	109
44	14	19	109
44	14	21	109
44	14	25	109
44	14	30	109
44	14	38	109
44	15	16	109
44	15	18	109
44	15	19	109
44	15	21	109
44	15	25	109
44	15	30	109
44	15	38	109
44	16	18	109
44	16	19	109
44	16	21	109
44	16	25	109
44	16	30	109
44	16	38	109
44	18	19	109
44	18	21	109
44	18	25	109
44	18	38	109
44	19	21	109
44	19	25	109
44	19	30	109
44	19	38	109
44	21	25	109
44	21	30	109
44	21	38	109
44	25	30	109
44	25	38	109
12	1	6	112
12	1	9	112
12	6	9	112
27	11	12	89
27	11	12	113
27	12	14	89
27	12	14	113
27	12	15	89
27	12	15	113
27	12	18	89
27	12	18	113
27	12	23	89
27	12	23	113
27	12	25	89
27	12	25	113
27	1	9	68
27	1	11	68
27	1	14	68
27	1	15	68
27	1	18	68
27	1	23	68
27	1	25	68
27	9	11	68
27	9	14	68
27	9	15	68
27	9	18	68
27	9	23	68
27	9	25	68
27	11	14	68
27	11	15	68
27	11	18	68
27	11	23	68
27	11	25	68
27	14	15	68
27	14	18	68
27	14	23	68
27	14	25	68
27	15	18	68
27	15	23	68
27	15	25	68
27	18	23	68
27	18	25	68
27	23	25	68
29	1	6	39
29	1	9	39
29	1	15	39
29	1	18	39
29	1	19	39
29	1	21	39
29	1	25	39
29	6	9	39
29	6	15	39
29	6	18	39
29	6	19	39
29	6	21	39
29	6	25	39
29	9	15	39
29	9	18	39
29	9	19	39
29	9	21	39
29	9	25	39
29	15	18	39
29	15	19	39
29	15	21	39
29	15	25	39
29	18	19	39
29	18	21	39
29	18	25	39
29	19	21	39
29	19	25	39
29	21	25	39
44	1	30	49
44	1	30	50
44	1	30	51
44	1	30	54
44	1	30	73
44	1	30	78
44	1	30	82
44	1	30	87
44	1	30	89
44	1	30	113
44	6	30	49
44	6	30	50
44	6	30	51
44	6	30	54
44	6	30	73
44	6	30	78
44	6	30	82
44	6	30	87
44	6	30	89
44	6	30	113
44	9	30	49
44	9	30	50
44	9	30	51
44	9	30	54
44	9	30	73
44	9	30	78
44	9	30	82
44	9	30	87
44	9	30	89
44	9	30	113
44	10	30	49
44	10	30	50
44	10	30	51
44	10	30	54
44	10	30	73
44	10	30	78
44	10	30	82
44	10	30	87
44	10	30	89
44	10	30	113
44	14	30	49
44	14	30	50
44	14	30	51
44	14	30	54
44	14	30	73
44	14	30	78
44	14	30	82
44	14	30	87
44	14	30	89
44	14	30	113
44	15	30	49
44	15	30	50
44	15	30	51
44	15	30	54
44	15	30	73
44	15	30	78
44	15	30	82
44	15	30	87
44	15	30	89
44	15	30	113
44	16	30	49
44	16	30	50
44	16	30	51
44	16	30	54
44	16	30	73
44	16	30	78
44	16	30	82
44	16	30	87
44	16	30	89
44	16	30	113
44	19	30	49
44	19	30	50
44	19	30	51
44	19	30	54
44	19	30	73
44	19	30	78
44	19	30	82
44	19	30	87
44	19	30	89
44	19	30	113
44	21	30	49
44	21	30	50
44	21	30	51
44	21	30	54
44	21	30	73
44	21	30	78
44	21	30	82
44	21	30	87
44	21	30	89
44	21	30	113
44	25	30	49
44	25	30	50
44	25	30	51
44	25	30	54
44	25	30	73
44	25	30	78
44	25	30	82
44	25	30	87
44	25	30	89
44	25	30	113
44	1	21	49
44	1	21	50
44	1	21	51
44	1	21	54
44	1	21	59
44	1	21	60
44	1	21	62
44	1	21	73
44	1	21	78
44	1	21	82
44	1	21	87
44	1	21	89
44	1	21	93
44	1	21	94
44	1	21	112
44	1	21	113
44	6	21	49
44	6	21	50
44	6	21	51
44	6	21	54
44	6	21	59
44	6	21	60
44	6	21	62
44	6	21	73
44	6	21	78
44	6	21	82
44	6	21	87
44	6	21	89
44	6	21	93
44	6	21	94
44	6	21	112
44	6	21	113
44	9	21	49
44	9	21	50
44	9	21	51
44	9	21	54
44	9	21	59
44	9	21	60
44	9	21	62
44	9	21	73
44	9	21	78
44	9	21	82
44	9	21	87
44	9	21	89
44	9	21	93
44	9	21	94
44	9	21	112
44	9	21	113
44	10	21	49
44	10	21	50
44	10	21	51
44	10	21	54
44	10	21	59
44	10	21	60
44	10	21	62
44	10	21	73
44	10	21	78
44	10	21	82
44	10	21	87
44	10	21	89
44	10	21	93
44	10	21	94
44	10	21	112
44	10	21	113
44	12	21	50
44	12	21	89
44	12	21	113
44	14	21	49
44	14	21	50
44	14	21	51
44	14	21	54
44	14	21	59
44	14	21	60
44	14	21	62
44	14	21	73
44	14	21	78
44	14	21	82
44	14	21	87
44	14	21	89
44	14	21	93
44	14	21	94
44	14	21	112
44	14	21	113
44	15	21	49
44	15	21	50
44	15	21	51
44	15	21	54
44	15	21	59
44	15	21	60
44	15	21	62
44	15	21	73
44	15	21	78
44	15	21	82
44	15	21	87
44	15	21	89
44	15	21	93
44	15	21	94
44	15	21	112
44	15	21	113
44	16	21	49
44	16	21	50
44	16	21	51
44	16	21	54
44	16	21	59
44	16	21	60
44	6	49	95
44	6	50	95
44	6	51	95
44	6	54	95
44	6	60	95
44	6	62	95
44	6	73	95
44	6	78	95
44	6	82	95
44	6	87	95
44	6	89	95
44	6	94	95
44	6	95	113
44	9	49	95
44	9	50	95
44	9	51	95
44	9	54	95
44	9	60	95
44	9	62	95
44	9	73	95
44	9	78	95
44	9	82	95
44	9	87	95
44	9	89	95
44	9	94	95
44	9	95	113
44	10	49	95
44	10	50	95
44	10	51	95
44	10	54	95
44	10	60	95
44	10	62	95
44	10	73	95
44	10	78	95
44	10	82	95
44	10	87	95
44	10	89	95
44	10	94	95
44	10	95	113
44	12	50	95
44	12	89	95
44	12	95	113
44	14	49	95
44	14	50	95
44	14	51	95
44	14	54	95
44	14	60	95
44	14	62	95
44	14	73	95
44	14	78	95
44	14	82	95
44	14	87	95
44	14	89	95
44	14	94	95
44	14	95	113
44	15	49	95
44	15	50	95
44	15	51	95
44	15	54	95
44	15	60	95
44	15	62	95
44	15	73	95
44	15	78	95
44	15	82	95
44	15	87	95
44	15	89	95
44	15	94	95
44	15	95	113
44	16	49	95
44	16	50	95
44	16	51	95
44	16	54	95
44	16	60	95
44	16	62	95
44	16	73	95
44	16	78	95
44	16	82	95
44	16	87	95
44	16	89	95
44	16	94	95
44	16	95	113
44	18	49	95
44	18	50	95
44	18	51	95
44	18	54	95
44	18	60	95
44	18	62	95
44	18	73	95
44	18	78	95
44	18	82	95
44	18	87	95
44	18	89	95
44	18	94	95
44	18	95	113
44	19	49	95
44	19	50	95
44	19	51	95
44	19	54	95
44	19	60	95
44	19	62	95
44	19	73	95
44	19	78	95
44	19	82	95
44	19	87	95
44	19	89	95
44	19	94	95
44	19	95	113
44	21	49	95
44	21	50	95
44	21	51	95
44	21	54	95
44	21	60	95
44	21	62	95
44	21	73	95
44	21	78	95
44	21	82	95
44	21	87	95
44	21	89	95
44	21	94	95
44	21	95	113
44	25	49	95
44	25	50	95
44	25	51	95
44	25	54	95
44	25	60	95
44	25	62	95
44	25	73	95
44	25	78	95
44	25	82	95
44	25	87	95
44	25	89	95
44	25	94	95
44	25	95	113
29	6	51	95
29	6	60	95
29	6	62	95
29	6	73	95
29	6	78	95
29	6	85	95
29	6	95	98
29	6	95	102
29	6	95	113
29	9	51	95
29	9	60	95
29	9	62	95
29	9	73	95
29	9	78	95
29	9	85	95
29	9	95	98
29	9	95	102
29	9	95	113
29	15	51	95
29	15	60	95
29	15	62	95
29	15	73	95
29	15	78	95
29	15	85	95
29	15	95	98
29	15	95	102
29	15	95	113
29	18	51	95
29	18	60	95
29	18	62	95
29	18	73	95
29	18	78	95
29	18	85	95
29	18	95	98
29	18	95	102
29	18	95	113
29	19	51	95
29	19	60	95
29	19	62	95
29	19	73	95
29	19	78	95
29	19	85	95
29	19	95	98
29	19	95	102
29	19	95	113
29	21	51	95
29	21	60	95
29	21	62	95
29	21	73	95
29	21	78	95
29	21	85	95
29	21	95	98
[truncated: 71,033 more rows]
