# Supplementary material for: A network-based approach to deciphering a dynamic microbiome’s response to a subtle perturbation
Source: Sci Rep. 2020 Nov 11;10:19530. doi: 10.1038/s41598-020-73920-5 (PMC7659003; doi:10.1038/s41598-020-73920-5)
Supplement: Supplementary file 18 — Supplementary Information 18. Supplementary file14_B_Top1000_motif4. [file 41598_2020_73920_MOESM18_ESM.txt]

subgraph id = 14
Nreal : 59830
=================================
Partial list of 4004 members:
27	10	11	12
27	10	12	15
27	10	12	21
27	10	12	25
27	11	12	15
27	11	12	21
27	11	12	25
27	12	15	21
27	12	15	25
27	12	21	25
44	1	10	30
44	1	16	30
44	1	19	30
44	1	21	30
44	1	24	30
44	1	30	36
44	6	9	30
44	6	10	30
44	6	15	30
44	6	16	30
44	6	19	30
44	6	21	30
44	6	24	30
44	6	25	30
44	6	30	36
44	9	10	30
44	9	15	30
44	9	16	30
44	9	19	30
44	9	21	30
44	9	24	30
44	9	25	30
44	9	30	36
44	10	15	30
44	10	16	30
44	10	19	30
44	10	21	30
44	10	24	30
44	10	25	30
44	10	30	36
44	15	16	30
44	15	19	30
44	15	21	30
44	15	24	30
44	15	25	30
44	15	30	36
44	16	19	30
44	16	21	30
44	16	24	30
44	16	25	30
44	16	30	36
44	19	21	30
44	19	24	30
44	19	25	30
44	19	30	36
44	21	24	30
44	21	25	30
44	21	30	36
44	24	25	30
44	24	30	36
44	25	30	36
44	1	10	21
44	1	14	21
44	1	16	21
44	1	19	21
44	1	21	24
44	1	21	36
44	6	9	21
44	6	10	21
44	6	14	21
44	6	15	21
44	6	16	21
44	6	18	21
44	6	19	21
44	6	21	24
44	6	21	25
44	6	21	36
44	6	21	38
44	6	21	43
44	9	10	21
44	9	14	21
44	9	15	21
44	9	16	21
44	9	18	21
44	9	19	21
44	9	21	24
44	9	21	25
44	9	21	36
44	9	21	43
44	10	14	21
44	10	15	21
44	10	16	21
44	10	18	21
44	10	19	21
44	10	21	24
44	10	21	25
44	10	21	36
44	10	21	38
44	14	15	21
44	14	16	21
44	14	18	21
44	14	19	21
44	14	21	24
44	14	21	25
44	14	21	36
44	14	21	38
44	15	16	21
44	15	18	21
44	15	19	21
44	15	21	24
44	15	21	25
44	15	21	36
44	15	21	38
44	16	18	21
44	16	19	21
44	16	21	24
44	16	21	25
44	16	21	36
44	16	21	38
44	16	21	43
44	18	19	21
44	18	21	24
44	18	21	25
44	18	21	36
44	18	21	38
44	19	21	24
44	19	21	25
44	19	21	36
44	19	21	38
44	19	21	43
44	21	24	25
44	21	24	36
44	21	24	38
44	21	24	43
44	21	25	36
44	21	25	38
44	21	36	38
44	21	36	43
105	33	54	56
105	33	56	86
105	33	56	87
105	33	56	89
105	54	56	86
105	54	56	87
105	54	56	89
105	56	86	87
105	56	86	89
105	56	87	89
111	19	56	60
111	19	56	73
111	56	60	73
29	1	2	21
29	1	10	21
29	1	16	21
29	1	19	21
29	1	21	24
29	2	6	21
29	2	9	21
29	2	10	21
29	2	15	21
29	2	16	21
29	2	18	21
29	2	19	21
29	2	21	24
29	2	21	25
29	6	9	21
29	6	10	21
29	6	15	21
29	6	16	21
29	6	18	21
29	6	19	21
29	6	21	24
29	6	21	25
29	9	10	21
29	9	15	21
29	9	16	21
29	9	18	21
29	9	19	21
29	9	21	24
29	9	21	25
29	10	15	21
29	10	16	21
29	10	18	21
29	10	19	21
29	10	21	24
29	10	21	25
29	15	16	21
29	15	18	21
29	15	19	21
29	15	21	24
29	15	21	25
29	16	18	21
29	16	19	21
29	16	21	24
29	16	21	25
29	18	19	21
29	18	21	24
29	18	21	25
29	19	21	24
29	19	21	25
29	21	24	25
105	11	13	48
105	11	14	48
105	11	16	48
105	11	26	48
105	11	48	54
105	11	48	86
105	11	48	87
105	11	48	89
105	13	14	48
105	13	16	48
105	13	26	48
105	13	48	54
105	13	48	86
105	13	48	87
105	13	48	89
105	14	16	48
105	14	26	48
105	14	48	54
105	14	48	86
105	14	48	87
105	14	48	89
105	16	26	48
105	16	48	54
105	16	48	86
105	16	48	87
105	16	48	89
105	26	48	54
105	26	48	86
105	26	48	87
105	26	48	89
105	48	54	86
105	48	54	87
105	48	54	89
105	48	86	87
105	48	86	89
105	48	87	89
44	1	10	14
44	1	10	16
44	1	10	19
44	1	10	24
44	1	10	36
44	1	14	16
44	1	14	19
44	1	14	24
44	1	14	36
44	1	16	19
44	1	16	24
44	1	16	36
44	1	19	24
44	1	19	36
44	1	24	36
44	6	10	38
44	6	14	38
44	6	15	38
44	6	16	38
44	6	18	38
44	6	19	38
44	6	24	38
44	6	25	38
44	6	36	38
44	10	14	38
44	10	15	38
44	10	16	38
44	10	18	38
44	10	19	38
44	10	24	38
44	10	25	38
44	10	36	38
44	14	15	38
44	14	16	38
44	14	18	38
44	14	19	38
44	14	24	38
44	14	25	38
44	14	36	38
44	15	16	38
44	15	18	38
44	15	19	38
44	15	24	38
44	15	25	38
44	15	36	38
44	16	18	38
44	16	19	38
44	16	24	38
44	16	25	38
44	16	36	38
44	18	19	38
44	18	24	38
44	18	25	38
44	18	36	38
44	19	24	38
44	19	25	38
44	19	36	38
44	24	25	38
44	24	36	38
44	25	36	38
28	1	10	21
28	1	14	21
28	1	16	21
28	1	19	21
28	1	21	24
28	6	9	21
28	6	10	21
28	6	14	21
28	6	15	21
28	6	16	21
28	6	18	21
28	6	19	21
28	6	21	24
28	6	21	25
28	9	10	21
28	9	14	21
28	9	15	21
28	9	16	21
28	9	18	21
28	9	19	21
28	9	21	24
28	9	21	25
28	10	12	21
28	10	14	21
28	10	15	21
28	10	16	21
28	10	18	21
28	10	19	21
28	10	21	24
28	10	21	25
28	12	15	21
28	12	21	25
28	14	15	21
28	14	16	21
28	14	18	21
28	14	19	21
28	14	21	24
28	14	21	25
28	15	16	21
28	15	18	21
28	15	19	21
28	15	21	24
28	15	21	25
28	16	18	21
28	16	19	21
28	16	21	24
28	16	21	25
28	18	19	21
28	18	21	24
28	18	21	25
28	19	21	24
28	19	21	25
28	21	24	25
43	10	11	39
43	10	23	39
43	10	26	39
43	10	33	39
43	11	23	39
43	11	26	39
43	11	33	39
43	23	26	39
43	23	33	39
43	26	33	39
29	1	2	10
29	1	2	16
29	1	2	19
29	1	2	24
29	1	10	16
29	1	10	19
29	1	10	24
29	1	16	19
29	1	16	24
29	1	19	24
42	9	10	39
42	9	11	39
42	9	13	39
42	9	23	39
42	9	26	39
42	9	33	39
42	9	35	39
42	10	11	39
42	10	13	39
42	10	23	39
42	10	26	39
42	10	33	39
42	10	35	39
42	11	13	39
42	11	23	39
42	11	26	39
42	11	33	39
42	11	35	39
42	13	23	39
42	13	26	39
42	13	33	39
42	13	35	39
42	23	26	39
42	23	33	39
42	23	35	39
42	26	33	39
42	26	35	39
42	33	35	39
29	2	6	18
29	2	9	18
29	2	10	18
29	2	15	18
29	2	16	18
29	2	18	19
29	2	18	24
29	2	18	25
29	6	9	18
29	6	10	18
29	6	15	18
29	6	16	18
29	6	18	19
29	6	18	24
29	6	18	25
29	9	10	18
29	9	15	18
29	9	16	18
29	9	18	19
29	9	18	24
29	9	18	25
29	10	15	18
29	10	16	18
29	10	18	19
29	10	18	24
29	10	18	25
29	15	16	18
29	15	18	19
29	15	18	24
29	15	18	25
29	16	18	19
29	16	18	24
29	16	18	25
29	18	19	24
29	18	19	25
29	18	24	25
42	1	10	14
42	1	11	14
42	1	13	14
42	1	14	21
42	1	14	23
42	1	14	26
42	1	14	33
42	1	14	35
42	9	10	14
42	9	11	14
42	9	13	14
42	9	14	15
42	9	14	18
42	9	14	21
42	9	14	23
42	9	14	25
42	9	14	26
42	9	14	33
42	9	14	35
42	10	11	14
42	10	13	14
42	10	14	15
42	10	14	18
42	10	14	20
42	10	14	21
42	10	14	23
42	10	14	25
42	10	14	26
42	10	14	33
42	10	14	35
42	10	14	38
42	11	13	14
42	11	14	15
42	11	14	18
42	11	14	20
42	11	14	21
42	11	14	23
42	11	14	25
42	11	14	26
42	11	14	33
42	11	14	35
42	11	14	38
42	13	14	15
42	13	14	18
42	13	14	21
42	13	14	23
42	13	14	25
42	13	14	26
42	13	14	33
42	13	14	35
42	13	14	38
42	14	15	18
42	14	15	21
42	14	15	23
42	14	15	25
42	14	15	26
42	14	15	33
42	14	15	35
42	14	15	38
42	14	18	21
42	14	18	23
42	14	18	25
42	14	18	26
42	14	18	33
42	14	18	35
42	14	18	38
42	14	20	23
42	14	20	26
42	14	20	33
42	14	20	35
42	14	21	23
42	14	21	25
42	14	21	26
42	14	21	33
42	14	21	35
42	14	21	38
42	14	23	25
42	14	23	26
42	14	23	33
42	14	23	35
42	14	23	38
42	14	25	26
42	14	25	33
42	14	25	35
42	14	25	38
42	14	26	33
42	14	26	35
42	14	26	38
42	14	33	35
42	14	33	38
42	14	35	38
20	6	9	13
20	6	9	15
20	6	9	16
20	6	9	18
20	6	9	19
20	9	13	15
20	9	13	16
20	9	13	18
20	9	13	19
20	9	15	16
20	9	15	18
20	9	15	19
20	9	16	18
20	9	16	19
20	9	18	19
42	10	11	20
42	10	20	23
42	10	20	26
42	10	20	33
42	10	20	35
42	11	20	23
42	11	20	26
42	11	20	33
42	11	20	35
42	20	23	26
42	20	23	33
42	20	23	35
42	20	26	33
42	20	26	35
42	20	33	35
27	1	10	11
27	1	10	13
27	1	10	14
27	1	10	21
27	1	10	23
27	1	10	26
27	1	11	13
27	1	11	14
27	1	11	21
27	1	11	23
27	1	11	26
27	1	13	14
27	1	13	21
27	1	13	23
27	1	13	26
27	1	14	21
27	1	14	23
27	1	14	26
27	1	21	23
27	1	21	26
27	1	23	26
27	6	9	14
27	6	10	14
27	6	11	14
27	6	13	14
27	6	14	15
27	6	14	18
27	6	14	21
27	6	14	23
27	6	14	25
27	6	14	26
27	9	10	14
27	9	11	14
27	9	13	14
27	9	14	15
27	9	14	18
27	9	14	21
27	9	14	23
27	9	14	25
27	9	14	26
27	10	11	14
27	10	13	14
27	10	14	15
27	10	14	18
27	10	14	21
27	10	14	23
27	10	14	25
27	10	14	26
27	11	13	14
27	11	14	15
27	11	14	18
27	11	14	21
27	11	14	23
27	11	14	25
27	11	14	26
27	13	14	15
27	13	14	18
27	13	14	21
27	13	14	23
27	13	14	25
27	13	14	26
27	14	15	18
27	14	15	21
27	14	15	23
27	14	15	25
27	14	15	26
27	14	18	21
27	14	18	23
27	14	18	25
27	14	18	26
27	14	21	23
27	14	21	25
27	14	21	26
27	14	23	25
27	14	23	26
27	14	25	26
12	2	6	9
44	6	9	15
44	6	10	15
44	6	14	15
44	6	15	16
44	6	15	18
44	6	15	19
44	6	15	24
44	6	15	25
44	6	15	36
44	9	10	15
44	9	14	15
44	9	15	16
44	9	15	18
44	9	15	19
44	9	15	24
44	9	15	25
44	9	15	36
44	10	14	15
44	10	15	16
44	10	15	18
44	10	15	19
44	10	15	24
44	10	15	25
44	10	15	36
44	14	15	16
44	14	15	18
44	14	15	19
44	14	15	24
44	14	15	25
44	14	15	36
44	15	16	18
44	15	16	19
44	15	16	24
44	15	16	25
44	15	16	36
44	15	18	19
44	15	18	24
44	15	18	25
44	15	18	36
44	15	19	24
44	15	19	25
44	15	19	36
44	15	24	25
44	15	24	36
44	15	25	36
27	6	9	15
27	6	10	15
27	6	11	15
27	6	13	15
27	6	15	18
27	6	15	21
27	6	15	23
27	6	15	25
27	6	15	26
27	9	10	15
27	9	11	15
27	9	13	15
27	9	15	18
27	9	15	21
27	9	15	23
27	9	15	25
27	9	15	26
27	10	11	15
27	10	13	15
27	10	15	18
27	10	15	21
27	10	15	23
27	10	15	25
27	10	15	26
27	11	13	15
27	11	15	18
27	11	15	21
27	11	15	23
27	11	15	25
27	11	15	26
27	13	15	18
27	13	15	21
27	13	15	23
27	13	15	25
27	13	15	26
27	15	18	21
27	15	18	23
27	15	18	25
27	15	18	26
27	15	21	23
27	15	21	25
27	15	21	26
27	15	23	25
27	15	23	26
27	15	25	26
29	2	6	15
29	2	9	15
29	2	10	15
29	2	15	16
29	2	15	19
29	2	15	24
29	2	15	25
29	6	9	15
29	6	10	15
29	6	15	16
29	6	15	19
29	6	15	24
29	6	15	25
29	9	10	15
29	9	15	16
29	9	15	19
29	9	15	24
29	9	15	25
29	10	15	16
29	10	15	19
29	10	15	24
29	10	15	25
29	15	16	19
29	15	16	24
29	15	16	25
29	15	19	24
29	15	19	25
29	15	24	25
28	1	10	14
28	1	10	16
28	1	10	19
28	1	10	24
28	1	14	16
28	1	14	19
28	1	14	24
28	1	16	19
28	1	16	24
28	1	19	24
20	6	13	15
20	6	13	16
20	6	13	18
20	6	13	19
20	6	15	16
20	6	15	18
20	6	15	19
20	6	16	18
20	6	16	19
20	6	18	19
44	6	9	25
44	6	10	25
44	6	14	25
44	6	16	25
44	6	18	25
44	6	19	25
44	6	24	25
44	6	25	36
44	9	10	25
44	9	14	25
44	9	16	25
44	9	18	25
44	9	19	25
44	9	24	25
44	9	25	36
44	10	14	25
44	10	16	25
44	10	18	25
44	10	19	25
44	10	24	25
44	10	25	36
44	14	16	25
44	14	18	25
44	14	19	25
44	14	24	25
44	14	25	36
44	16	18	25
44	16	19	25
44	16	24	25
44	16	25	36
44	18	19	25
44	18	24	25
44	18	25	36
44	19	24	25
44	19	25	36
44	24	25	36
44	6	9	18
44	6	10	18
44	6	14	18
44	6	16	18
44	6	18	19
44	6	18	24
44	6	18	36
44	9	10	18
44	9	14	18
44	9	16	18
44	9	18	19
44	9	18	24
44	9	18	36
44	10	14	18
44	10	16	18
44	10	18	19
44	10	18	24
44	10	18	36
44	14	16	18
44	14	18	19
44	14	18	24
44	14	18	36
44	16	18	19
44	16	18	24
44	16	18	36
44	18	19	24
44	18	19	36
44	18	24	36
27	6	9	25
27	6	10	25
27	6	11	25
27	6	13	25
27	6	18	25
27	6	21	25
27	6	23	25
27	6	25	26
27	9	10	25
27	9	11	25
27	9	13	25
27	9	18	25
27	9	21	25
27	9	23	25
27	9	25	26
27	10	11	25
27	10	13	25
27	10	18	25
27	10	21	25
27	10	23	25
27	10	25	26
27	11	13	25
27	11	18	25
27	11	21	25
27	11	23	25
27	11	25	26
27	13	18	25
27	13	21	25
27	13	23	25
27	13	25	26
27	18	21	25
27	18	23	25
27	18	25	26
27	21	23	25
27	21	25	26
27	23	25	26
29	2	6	9
29	2	6	10
29	2	6	16
29	2	6	19
29	2	6	24
29	2	6	25
29	6	9	10
29	6	9	16
29	6	9	19
29	6	9	24
29	6	9	25
29	6	10	16
29	6	10	19
29	6	10	24
29	6	10	25
29	6	16	19
29	6	16	24
29	6	16	25
29	6	19	24
29	6	19	25
29	6	24	25
95	19	56	60
95	19	56	73
95	56	60	73
42	11	13	28
42	11	23	28
42	11	26	28
42	11	28	33
42	11	28	35
42	13	23	28
42	13	26	28
42	13	28	33
42	13	28	35
42	23	26	28
42	23	28	33
42	23	28	35
42	26	28	33
42	26	28	35
42	28	33	35
28	10	12	15
28	10	12	25
28	12	15	25
20	13	15	16
20	13	15	18
20	13	15	19
20	13	16	18
20	13	16	19
20	13	18	19
44	6	9	19
44	6	10	19
44	6	14	19
44	6	16	19
44	6	19	24
44	6	19	36
44	6	19	43
44	9	10	19
44	9	14	19
44	9	16	19
44	9	19	24
44	9	19	36
44	9	19	43
44	10	14	19
44	10	16	19
44	10	19	24
44	10	19	36
44	14	16	19
44	14	19	24
44	14	19	36
44	16	19	24
44	16	19	36
44	16	19	43
44	19	24	36
44	19	24	43
44	19	36	43
111	14	15	94
111	14	16	94
111	14	19	94
111	14	73	94
111	15	16	94
111	15	19	94
111	15	73	94
111	16	19	94
111	16	73	94
111	19	73	94
93	14	48	54
93	14	48	86
93	48	54	86
29	2	9	19
29	2	10	19
29	2	16	19
29	2	19	24
29	2	19	25
29	9	10	19
29	9	16	19
29	9	19	24
29	9	19	25
29	10	16	19
29	10	19	24
29	10	19	25
29	16	19	24
29	16	19	25
29	19	24	25
83	33	44	47
83	33	44	52
83	33	44	75
83	33	44	80
83	44	47	52
83	44	47	75
83	44	47	80
83	44	52	75
83	44	52	80
83	44	75	80
94	6	18	83
43	1	10	14
43	1	11	14
43	1	14	23
43	1	14	26
43	1	14	33
43	10	11	14
43	10	14	15
43	10	14	18
43	10	14	23
43	10	14	25
43	10	14	26
43	10	14	33
43	10	14	38
43	11	14	15
43	11	14	18
43	11	14	23
43	11	14	25
43	11	14	26
44	10	14	95
44	10	16	95
44	10	21	95
44	10	24	95
44	10	36	95
44	14	16	95
44	14	21	95
44	14	24	95
44	14	36	95
44	16	21	95
44	16	24	95
44	16	36	95
44	21	24	95
44	21	36	95
44	24	36	95
29	2	10	95
29	2	16	95
29	2	21	95
29	2	24	95
29	10	16	95
29	10	21	95
29	10	24	95
29	16	21	95
29	16	24	95
29	21	24	95
27	1	10	30
27	1	13	30
27	1	21	30
27	6	9	30
27	6	10	30
27	6	13	30
27	6	15	30
27	6	21	30
27	6	25	30
27	9	10	30
27	9	13	30
27	9	15	30
27	9	21	30
27	9	25	30
27	10	13	30
27	10	15	30
27	10	21	30
27	10	25	30
27	13	15	30
27	13	21	30
27	13	25	30
27	15	21	30
27	15	25	30
27	21	25	30
44	10	21	111
44	10	24	111
44	10	36	111
44	21	24	111
44	21	36	111
44	24	36	111
44	10	14	48
44	10	16	48
44	10	19	48
44	10	21	48
44	10	24	48
44	10	36	48
44	14	16	48
44	14	19	48
44	14	21	48
44	14	24	48
44	14	36	48
44	16	19	48
44	16	21	48
44	16	24	48
44	16	36	48
44	19	21	48
44	19	24	48
44	19	36	48
44	21	24	48
44	21	36	48
44	24	36	48
27	10	11	95
27	10	12	95
27	10	13	95
27	10	14	95
27	10	21	95
27	10	23	95
27	10	26	95
27	11	12	95
27	11	13	95
27	11	14	95
27	11	21	95
27	11	23	95
27	11	26	95
27	12	21	95
27	13	14	95
27	13	21	95
27	13	23	95
27	13	26	95
27	14	21	95
27	14	23	95
27	14	26	95
27	21	23	95
27	21	26	95
27	23	26	95
27	10	21	111
27	10	23	111
27	10	26	111
27	21	23	111
27	21	26	111
27	23	26	111
28	10	12	95
28	10	14	95
28	10	16	95
28	10	21	95
28	10	24	95
28	12	21	95
28	14	16	95
28	14	21	95
28	14	24	95
28	16	21	95
28	16	24	95
28	21	24	95
27	10	11	48
27	10	13	48
27	10	14	48
27	10	21	48
27	10	23	48
27	10	26	48
27	11	13	48
27	11	14	48
27	11	21	48
27	11	23	48
27	11	26	48
27	13	14	48
27	13	21	48
27	13	23	48
27	13	26	48
27	14	21	48
27	14	23	48
27	14	26	48
27	21	23	48
27	21	26	48
27	23	26	48
28	10	21	111
28	10	24	111
28	21	24	111
27	6	9	39
27	6	10	39
27	6	11	39
27	6	13	39
27	6	23	39
27	6	26	39
27	9	10	39
27	9	11	39
27	9	13	39
27	9	23	39
27	9	26	39
27	10	11	39
27	10	13	39
27	10	23	39
27	10	26	39
27	11	13	39
27	11	23	39
27	11	26	39
27	13	23	39
27	13	26	39
27	23	26	39
29	2	10	109
29	2	16	109
29	2	21	109
29	2	24	109
29	10	16	109
29	10	21	109
29	10	24	109
29	16	21	109
29	16	24	109
29	21	24	109
28	10	14	48
28	10	16	48
28	10	19	48
28	10	21	48
28	10	24	48
28	14	16	48
28	14	19	48
28	14	21	48
28	14	24	48
28	16	19	48
28	16	21	48
28	16	24	48
28	19	21	48
28	19	24	48
28	21	24	48
42	10	23	56
42	10	33	56
42	10	35	56
42	23	33	56
42	23	35	56
42	33	35	56
44	10	19	105
44	10	21	105
44	10	24	105
44	10	36	105
44	19	21	105
44	19	24	105
44	19	36	105
44	21	24	105
44	21	36	105
44	24	36	105
27	10	21	105
27	10	23	105
27	21	23	105
44	10	14	109
44	10	16	109
44	10	21	109
44	10	24	109
44	10	36	109
44	14	16	109
44	14	21	109
44	14	24	109
44	14	36	109
44	16	21	109
44	16	24	109
44	16	36	109
44	16	43	109
44	21	24	109
44	21	36	109
44	21	43	109
44	24	36	109
44	24	43	109
44	36	43	109
27	10	12	36
27	10	12	89
27	10	12	96
27	11	12	36
27	11	12	89
27	11	12	96
27	12	15	36
27	12	15	89
27	12	15	96
27	12	21	36
27	12	21	89
27	12	21	96
27	12	25	36
27	12	25	89
27	12	25	96
27	6	9	68
27	6	10	68
27	6	11	68
27	6	13	68
27	6	14	68
27	6	23	68
27	6	25	68
27	6	26	68
27	9	10	68
27	9	11	68
27	9	13	68
27	9	14	68
27	9	23	68
27	9	25	68
27	9	26	68
27	10	11	68
27	10	13	68
27	10	14	68
27	10	23	68
27	10	25	68
27	10	26	68
27	11	13	68
27	11	14	68
27	11	23	68
27	11	25	68
27	11	26	68
27	13	14	68
27	13	23	68
27	13	25	68
27	13	26	68
27	14	23	68
27	14	25	68
27	14	26	68
27	23	25	68
27	23	26	68
27	25	26	68
44	1	30	49
44	1	30	50
44	1	30	58
44	1	30	61
44	1	30	73
44	1	30	82
44	1	30	89
44	1	30	96
44	1	30	113
44	6	30	49
44	6	30	50
44	6	30	58
44	6	30	61
44	6	30	67
44	6	30	73
44	6	30	82
44	6	30	89
44	6	30	96
44	6	30	113
44	9	30	49
44	9	30	50
44	9	30	58
44	9	30	61
44	9	30	73
44	9	30	82
44	9	30	89
44	9	30	96
44	9	30	113
44	10	30	49
44	10	30	50
44	10	30	58
44	10	30	61
44	10	30	67
44	10	30	73
44	10	30	82
44	10	30	89
44	10	30	96
44	10	30	113
44	15	30	49
44	15	30	50
44	15	30	58
44	15	30	61
44	15	30	67
44	15	30	73
44	15	30	82
44	15	30	89
44	15	30	96
44	15	30	113
44	16	30	49
44	16	30	50
44	16	30	58
44	16	30	61
44	16	30	67
44	16	30	73
44	16	30	82
44	16	30	89
44	16	30	96
44	16	30	113
44	19	30	49
44	19	30	50
44	19	30	58
44	19	30	61
44	19	30	67
44	19	30	73
44	19	30	82
44	19	30	89
44	19	30	96
44	19	30	113
44	21	30	49
44	21	30	50
44	21	30	58
44	21	30	61
44	21	30	73
44	21	30	82
44	21	30	89
44	21	30	96
44	21	30	113
44	24	30	49
44	24	30	50
44	24	30	58
44	24	30	61
44	24	30	67
44	24	30	73
44	24	30	82
44	24	30	89
44	24	30	96
44	24	30	113
44	25	30	49
44	25	30	50
44	25	30	58
44	25	30	61
44	25	30	67
44	25	30	73
44	25	30	82
44	25	30	89
44	25	30	96
44	25	30	113
44	30	36	49
44	30	36	50
44	30	36	58
44	30	36	61
44	30	36	67
44	30	36	73
44	30	36	82
44	30	36	89
44	30	36	96
44	30	36	113
44	1	21	49
44	1	21	50
44	1	21	54
44	1	21	58
44	1	21	61
44	1	21	69
44	1	21	73
44	1	21	78
44	1	21	82
44	1	21	86
44	1	21	87
44	1	21	89
44	1	21	93
44	1	21	96
44	1	21	100
44	1	21	113
44	6	21	49
44	6	21	50
44	6	21	51
44	6	21	54
44	6	21	58
44	6	21	60
44	6	21	61
44	6	21	62
44	6	21	69
44	6	21	73
44	6	21	78
44	6	21	82
44	6	21	85
44	6	21	86
44	6	21	87
44	6	21	89
44	6	21	93
44	6	21	96
44	6	21	100
44	6	21	113
44	9	21	49
44	9	21	50
44	9	21	51
44	9	21	54
44	9	21	58
44	9	21	60
44	9	21	61
44	9	21	62
44	9	21	69
44	9	21	73
44	9	21	78
44	9	21	82
44	9	21	85
44	9	21	86
44	9	21	87
44	9	21	89
44	9	21	93
44	9	21	94
44	9	21	96
44	9	21	100
44	9	21	113
44	10	21	49
44	10	21	50
44	10	21	51
44	10	21	54
44	10	21	58
44	10	21	60
44	10	21	61
44	10	21	62
44	10	21	69
44	10	21	73
44	10	21	78
44	10	21	82
44	10	21	85
44	10	21	86
44	10	21	87
44	10	21	89
44	10	21	93
44	10	21	94
44	10	21	96
44	10	21	100
44	10	21	113
44	14	21	49
44	14	21	50
44	14	21	51
44	14	21	54
44	14	21	58
44	14	21	60
44	14	21	61
44	14	21	62
44	14	21	69
44	14	21	73
44	14	21	78
44	14	21	82
44	14	21	85
44	14	21	86
44	14	21	87
44	14	21	89
44	14	21	94
44	14	21	96
44	14	21	100
44	14	21	113
44	15	21	49
44	15	21	50
44	15	21	51
44	15	21	54
44	15	21	58
44	15	21	60
44	15	21	61
44	15	21	62
44	15	21	69
44	15	21	73
44	15	21	78
44	15	21	82
44	15	21	85
44	15	21	86
44	15	21	87
44	15	21	89
44	15	21	93
44	15	21	94
44	15	21	96
44	15	21	100
44	15	21	113
44	16	21	49
44	16	21	50
44	16	21	51
44	16	21	54
44	16	21	58
44	16	21	60
44	16	21	61
44	16	21	62
44	16	21	69
44	16	21	73
44	16	21	78
44	16	21	82
44	16	21	85
44	16	21	86
44	16	21	87
44	16	21	89
44	16	21	93
44	16	21	94
44	16	21	96
44	16	21	100
44	16	21	113
44	18	21	49
44	18	21	50
44	18	21	51
44	18	21	54
44	18	21	58
44	18	21	60
44	18	21	61
44	18	21	62
44	18	21	69
44	18	21	73
44	18	21	78
44	18	21	82
44	18	21	85
44	18	21	86
44	18	21	87
44	18	21	89
44	18	21	93
44	18	21	96
44	18	21	100
44	18	21	113
44	19	21	49
44	19	21	50
44	19	21	51
44	19	21	54
44	19	21	58
44	19	21	60
44	19	21	61
44	19	21	62
44	19	21	69
44	19	21	73
44	19	21	78
44	19	21	82
44	19	21	85
44	19	21	86
44	19	21	87
44	19	21	89
44	19	21	93
44	19	21	94
44	19	21	96
44	19	21	100
44	19	21	113
44	21	24	49
44	21	24	50
44	21	24	51
44	21	24	54
44	21	24	58
44	21	24	60
44	21	24	61
44	21	24	62
44	21	24	69
44	21	24	73
44	21	24	78
44	21	24	82
44	21	24	85
44	21	24	86
44	21	24	87
44	21	24	89
44	21	24	93
44	21	24	94
44	21	24	96
44	21	24	100
44	21	24	113
44	21	25	49
44	21	25	50
44	21	25	51
44	21	25	54
44	21	25	58
44	21	25	60
44	21	25	61
44	21	25	62
44	21	25	69
44	21	25	73
44	21	25	78
44	21	25	82
44	21	25	85
44	21	25	86
44	21	25	87
44	21	25	89
44	21	25	93
44	21	25	94
44	21	25	96
44	21	25	100
44	21	25	113
44	21	36	49
44	21	36	50
44	21	36	51
44	21	36	54
44	21	36	58
44	21	36	60
44	21	36	61
44	21	36	62
44	21	36	69
44	21	36	73
44	21	36	78
44	21	36	82
44	21	36	85
44	21	36	86
44	21	36	87
44	21	36	89
44	21	36	93
44	21	36	94
44	21	36	96
44	21	36	100
44	21	36	113
44	21	38	49
44	21	38	50
44	21	38	51
44	21	38	54
44	21	38	58
44	21	38	60
44	21	38	61
44	21	38	62
44	21	38	69
44	21	38	73
44	21	38	78
44	21	38	82
44	21	38	85
44	21	38	86
44	21	38	87
44	21	38	89
44	21	38	96
44	21	38	100
44	21	38	113
44	21	43	49
44	21	43	50
44	21	43	58
44	21	43	61
44	21	43	62
44	21	43	73
44	21	43	85
44	21	43	96
27	1	10	93
27	1	11	93
27	1	13	93
27	1	21	93
27	1	23	93
27	1	26	93
27	6	9	93
27	6	10	93
27	6	11	93
27	6	13	93
27	6	15	93
27	6	18	93
27	6	21	93
27	6	23	93
27	6	25	93
27	6	26	93
27	9	10	93
27	9	11	93
27	9	13	93
27	9	15	93
27	9	18	93
27	9	21	93
27	9	23	93
27	9	25	93
27	9	26	93
27	10	11	93
27	10	13	93
27	10	15	93
27	10	18	93
27	10	21	93
27	10	23	93
27	10	25	93
27	10	26	93
27	11	13	93
27	11	15	93
27	11	18	93
27	11	21	93
27	11	23	93
27	11	25	93
27	11	26	93
27	13	15	93
27	13	18	93
27	13	21	93
27	13	23	93
27	13	25	93
27	13	26	93
27	15	18	93
27	15	21	93
27	15	23	93
27	15	25	93
27	15	26	93
27	18	21	93
27	18	23	93
27	18	25	93
27	18	26	93
27	21	23	93
27	21	25	93
27	21	26	93
27	23	25	93
27	23	26	93
27	25	26	93
27	1	10	112
27	1	11	112
27	1	13	112
27	1	14	112
27	1	23	112
27	1	26	112
27	6	9	112
27	6	10	112
27	6	11	112
27	6	13	112
27	6	14	112
27	6	15	112
27	6	23	112
27	6	25	112
27	6	26	112
27	9	10	112
27	9	11	112
27	9	13	112
27	9	14	112
27	9	15	112
27	9	23	112
27	9	25	112
27	9	26	112
27	10	11	112
27	10	13	112
27	10	14	112
27	10	15	112
27	10	23	112
27	10	25	112
27	10	26	112
27	11	13	112
27	11	14	112
27	11	15	112
27	11	23	112
27	11	25	112
27	11	26	112
27	13	14	112
27	13	15	112
27	13	23	112
27	13	25	112
27	13	26	112
27	14	15	112
27	14	23	112
27	14	25	112
27	14	26	112
27	15	23	112
27	15	25	112
27	15	26	112
27	23	25	112
27	23	26	112
27	25	26	112
27	11	13	29
27	11	14	29
27	11	23	29
27	11	26	29
27	13	14	29
27	13	23	29
27	13	26	29
27	14	23	29
27	14	26	29
27	23	26	29
28	10	14	109
28	10	16	109
28	10	21	109
28	10	24	109
28	14	16	109
28	14	21	109
28	14	24	109
28	16	21	109
28	16	24	109
28	21	24	109
43	3	10	51
43	3	10	54
43	3	10	64
43	3	10	82
43	3	10	87
43	3	10	98
42	10	11	95
42	10	13	95
42	10	14	95
42	10	21	95
42	10	23	95
42	10	26	95
42	10	35	95
42	11	13	95
42	11	14	95
42	11	21	95
42	11	23	95
42	11	26	95
42	11	35	95
42	13	14	95
42	13	21	95
42	13	23	95
42	13	26	95
42	13	35	95
42	14	21	95
42	14	23	95
42	14	26	95
42	14	35	95
42	21	23	95
42	21	26	95
42	21	35	95
42	23	26	95
42	23	35	95
42	26	35	95
42	10	11	48
42	10	13	48
42	10	14	48
42	10	21	48
42	10	23	48
42	10	26	48
42	10	35	48
42	11	13	48
42	11	14	48
42	11	21	48
42	11	23	48
42	11	26	48
42	11	35	48
42	13	14	48
42	13	21	48
42	13	23	48
42	13	26	48
42	13	35	48
42	14	21	48
42	14	23	48
42	14	26	48
42	14	35	48
42	21	23	48
42	21	26	48
42	21	35	48
42	23	26	48
42	23	35	48
42	26	35	48
105	33	56	113
105	54	56	113
105	56	86	113
105	56	87	113
105	56	89	113
20	6	13	67
20	6	15	67
20	6	16	67
20	6	18	67
20	6	19	67
20	13	15	67
20	13	16	67
20	13	18	67
20	13	19	67
20	15	16	67
20	15	18	67
20	15	19	67
20	16	18	67
20	16	19	67
20	18	19	67
42	10	21	111
42	10	23	111
42	10	26	111
42	10	35	111
42	21	23	111
42	21	26	111
42	21	35	111
42	23	26	111
42	23	35	111
42	26	35	111
43	10	14	83
43	10	15	83
43	10	18	83
43	10	23	83
43	10	25	83
43	10	26	83
43	14	15	83
43	14	18	83
43	14	23	83
43	14	25	83
43	14	26	83
43	15	18	83
43	15	23	83
43	15	25	83
43	15	26	83
43	18	23	83
43	18	25	83
43	18	26	83
43	23	25	83
43	23	26	83
43	25	26	83
12	2	6	60
12	2	9	60
12	6	9	60
43	10	11	95
43	10	14	95
43	10	23	95
43	10	26	95
43	11	14	95
43	11	23	95
43	11	26	95
43	14	23	95
43	14	26	95
43	23	26	95
29	2	6	68
29	2	9	68
29	2	10	68
29	2	16	68
29	2	19	68
29	2	24	68
29	2	25	68
29	6	9	68
29	6	10	68
29	6	16	68
29	6	19	68
29	6	24	68
29	6	25	68
29	9	10	68
29	9	16	68
29	9	19	68
29	9	24	68
29	9	25	68
29	10	16	68
29	10	19	68
29	10	24	68
29	10	25	68
29	16	19	68
29	16	24	68
29	16	25	68
29	19	24	68
29	19	25	68
29	24	25	68
12	2	6	38
28	1	10	30
28	1	16	30
28	1	19	30
28	1	21	30
28	1	24	30
28	6	9	30
28	6	10	30
28	6	15	30
28	6	16	30
28	6	19	30
28	6	21	30
28	6	24	30
28	6	25	30
28	9	10	30
28	9	15	30
28	9	16	30
28	9	19	30
28	9	21	30
28	9	24	30
28	9	25	30
28	10	15	30
28	10	16	30
28	10	19	30
28	10	21	30
28	10	24	30
28	10	25	30
28	15	16	30
28	15	19	30
28	15	21	30
28	15	24	30
28	15	25	30
28	16	19	30
28	16	21	30
28	16	24	30
28	16	25	30
28	19	21	30
28	19	24	30
28	19	25	30
28	21	24	30
28	21	25	30
28	24	25	30
43	10	11	48
43	10	14	48
43	10	23	48
43	10	26	48
43	11	14	48
43	11	23	48
43	11	26	48
43	14	23	48
43	14	26	48
43	23	26	48
111	19	56	113
111	56	60	113
[truncated: 232,891 more rows]
