# Supplementary material for: A network-based approach to deciphering a dynamic microbiome’s response to a subtle perturbation
Source: Sci Rep. 2020 Nov 11;10:19530. doi: 10.1038/s41598-020-73920-5 (PMC7659003; doi:10.1038/s41598-020-73920-5)
Supplement: Supplementary file 19 — Supplementary Information 19. Supplementary file15_B_Top1500_motif4. [file 41598_2020_73920_MOESM19_ESM.txt]

subgraph id = 14
Nreal : 97452
=================================
Partial list of 4004 members:
27	10	12	15
27	10	12	21
27	12	15	21
44	1	24	30
44	1	30	36
44	6	9	30
44	6	16	30
44	6	24	30
44	6	30	36
44	9	16	30
44	9	24	30
44	9	30	36
44	16	24	30
44	16	30	36
44	24	30	36
105	10	54	56
105	10	56	87
105	54	56	87
111	24	54	56
111	24	56	60
111	54	56	60
29	1	2	21
29	1	10	21
29	1	21	23
29	1	21	24
29	2	6	21
29	2	9	21
29	2	10	21
29	2	15	21
29	2	16	21
29	2	18	21
29	2	19	21
29	2	21	23
29	2	21	24
29	2	21	25
29	6	9	21
29	6	10	21
29	6	15	21
29	6	16	21
29	6	18	21
29	6	19	21
29	6	21	23
29	6	21	24
29	6	21	25
29	9	10	21
29	9	15	21
29	9	16	21
29	9	18	21
29	9	19	21
29	9	21	23
29	9	21	24
29	10	15	21
29	10	16	21
29	10	18	21
29	10	19	21
29	10	21	23
29	10	21	24
29	10	21	25
29	15	16	21
29	15	18	21
29	15	19	21
29	15	21	23
29	15	21	24
29	15	21	25
29	16	18	21
29	16	19	21
29	16	21	23
29	16	21	24
29	16	21	25
29	18	19	21
29	18	21	23
29	18	21	24
29	18	21	25
29	19	21	23
29	19	21	24
29	19	21	25
29	21	23	24
29	21	23	25
29	21	24	25
105	10	16	48
105	10	19	48
105	10	23	48
105	10	26	48
105	10	48	73
105	10	48	89
105	16	19	48
105	16	23	48
105	16	26	48
105	16	48	73
105	16	48	89
105	19	23	48
105	19	26	48
105	19	48	73
105	19	48	89
105	23	26	48
105	23	48	73
105	23	48	89
105	26	48	73
105	26	48	89
105	48	73	89
44	1	10	11
44	1	10	24
44	1	10	33
44	1	10	36
44	1	11	24
44	1	11	33
44	1	11	36
44	1	24	33
44	1	24	36
44	1	33	36
44	10	11	38
44	10	16	38
44	10	19	38
44	10	24	38
44	10	33	38
44	10	36	38
44	11	16	38
44	11	19	38
44	11	24	38
44	11	33	38
44	11	36	38
44	16	19	38
44	16	24	38
44	16	33	38
44	16	36	38
44	19	24	38
44	19	33	38
44	19	36	38
44	24	33	38
44	24	36	38
44	33	36	38
29	1	2	10
29	1	2	23
29	1	2	24
29	1	10	23
29	1	10	24
29	1	23	24
29	2	6	18
29	2	9	18
29	2	10	18
29	2	14	18
29	2	15	18
29	2	16	18
29	2	18	19
29	2	18	23
29	2	18	24
29	2	18	25
29	6	9	18
29	6	10	18
29	6	14	18
29	6	15	18
29	6	16	18
29	6	18	19
29	6	18	23
29	6	18	24
29	6	18	25
29	9	10	18
29	9	14	18
29	9	15	18
29	9	16	18
29	9	18	19
29	9	18	23
29	9	18	24
29	10	14	18
29	10	15	18
29	10	16	18
29	10	18	19
29	10	18	23
29	10	18	24
29	10	18	25
29	14	15	18
29	14	16	18
29	14	18	19
29	14	18	23
29	14	18	24
29	14	18	25
29	15	16	18
29	15	18	19
29	15	18	23
29	15	18	24
29	15	18	25
29	16	18	19
29	16	18	23
29	16	18	24
29	16	18	25
29	18	19	23
29	18	19	24
29	18	19	25
29	18	23	24
29	18	23	25
29	18	24	25
42	2	9	14
42	2	10	14
42	2	13	14
42	2	14	15
42	2	14	18
42	2	14	19
42	2	14	20
42	2	14	23
42	2	14	25
42	2	14	26
42	2	14	31
42	2	14	33
42	2	14	35
42	9	10	14
42	9	13	14
42	9	14	15
42	9	14	18
42	9	14	19
42	9	14	23
42	9	14	26
42	9	14	31
42	9	14	33
42	9	14	35
42	10	13	14
42	10	14	15
42	10	14	18
42	10	14	19
42	10	14	20
42	10	14	23
42	10	14	25
42	10	14	26
42	10	14	31
42	10	14	33
42	10	14	35
42	13	14	15
42	13	14	18
42	13	14	19
42	13	14	23
42	13	14	25
42	13	14	26
42	13	14	31
42	13	14	33
42	13	14	35
42	14	15	18
42	14	15	19
42	14	15	23
42	14	15	25
42	14	15	26
42	14	15	31
42	14	15	33
42	14	15	35
42	14	18	19
42	14	18	23
42	14	18	25
42	14	18	26
42	14	18	31
42	14	18	33
42	14	18	35
42	14	19	23
42	14	19	25
42	14	19	26
42	14	19	31
42	14	19	33
42	14	19	35
42	14	20	23
42	14	20	26
42	14	20	33
42	14	23	25
42	14	23	26
42	14	23	31
42	14	23	33
42	14	23	35
42	14	25	26
42	14	25	31
42	14	25	33
42	14	25	35
42	14	26	31
42	14	26	33
42	14	26	35
42	14	31	33
42	14	31	35
42	14	33	35
20	6	9	11
20	6	9	13
20	6	9	15
20	6	9	16
20	6	9	18
20	6	9	19
20	9	11	13
20	9	11	15
20	9	11	16
20	9	11	18
20	9	11	19
20	9	13	15
20	9	13	16
20	9	13	18
20	9	13	19
20	9	15	16
20	9	15	18
20	9	15	19
20	9	16	18
20	9	16	19
20	9	18	19
42	2	10	20
42	2	20	23
42	2	20	26
42	2	20	33
42	10	20	23
42	10	20	26
42	10	20	33
42	20	23	26
42	20	23	33
42	20	26	33
27	1	2	10
27	1	2	11
27	1	2	21
27	1	2	23
27	1	2	24
27	1	2	26
27	1	10	11
27	1	10	21
27	1	10	23
27	1	10	24
27	1	10	26
27	1	11	21
27	1	11	23
27	1	11	24
27	1	11	26
27	1	21	23
27	1	21	24
27	1	21	26
27	1	23	24
27	1	23	26
27	1	24	26
27	2	6	14
27	2	9	14
27	2	10	14
27	2	11	14
27	2	13	14
27	2	14	15
27	2	14	16
27	2	14	18
27	2	14	23
27	2	14	24
27	2	14	25
27	2	14	26
27	6	9	14
27	6	10	14
27	6	11	14
27	6	13	14
27	6	14	15
27	6	14	16
27	6	14	18
27	6	14	23
27	6	14	24
27	6	14	25
27	6	14	26
27	9	10	14
27	9	11	14
27	9	13	14
27	9	14	15
27	9	14	16
27	9	14	18
27	9	14	23
27	9	14	24
27	9	14	26
27	10	11	14
27	10	13	14
27	10	14	15
27	10	14	16
27	10	14	18
27	10	14	23
27	10	14	24
27	10	14	25
27	10	14	26
27	11	13	14
27	11	14	15
27	11	14	16
27	11	14	18
27	11	14	23
27	11	14	24
27	11	14	25
27	11	14	26
27	13	14	15
27	13	14	16
27	13	14	18
27	13	14	23
27	13	14	24
27	13	14	25
27	13	14	26
27	14	15	16
27	14	15	18
27	14	15	23
27	14	15	24
27	14	15	25
27	14	15	26
27	14	16	18
27	14	16	23
27	14	16	24
27	14	16	25
27	14	16	26
27	14	18	23
27	14	18	24
27	14	18	25
27	14	18	26
27	14	23	24
27	14	23	25
27	14	23	26
27	14	24	25
27	14	24	26
27	14	25	26
12	2	6	9
12	2	6	11
12	6	9	11
44	6	9	15
44	6	10	15
44	6	11	15
44	6	14	15
44	6	15	16
44	6	15	19
44	6	15	24
44	6	15	25
44	6	15	33
44	6	15	36
44	9	10	15
44	9	11	15
44	9	14	15
44	9	15	16
44	9	15	19
44	9	15	24
44	9	15	33
44	9	15	36
44	10	11	15
44	10	14	15
44	10	15	16
44	10	15	19
44	10	15	24
44	10	15	25
44	10	15	33
44	10	15	36
44	11	14	15
44	11	15	16
44	11	15	19
44	11	15	24
44	11	15	25
44	11	15	33
44	11	15	36
44	14	15	16
44	14	15	19
44	14	15	24
44	14	15	25
44	14	15	33
44	14	15	36
44	15	16	19
44	15	16	24
44	15	16	25
44	15	16	33
44	15	16	36
44	15	19	24
44	15	19	25
44	15	19	33
44	15	19	36
44	15	24	25
44	15	24	33
44	15	24	36
44	15	25	33
44	15	25	36
44	15	33	36
27	2	6	15
27	2	9	15
27	2	10	15
27	2	11	15
27	2	13	15
27	2	15	16
27	2	15	18
27	2	15	21
27	2	15	23
27	2	15	24
27	2	15	25
27	2	15	26
27	6	9	15
27	6	10	15
27	6	11	15
27	6	13	15
27	6	15	16
27	6	15	18
27	6	15	21
27	6	15	23
27	6	15	24
27	6	15	25
27	6	15	26
27	9	10	15
27	9	11	15
27	9	13	15
27	9	15	16
27	9	15	18
27	9	15	21
27	9	15	23
27	9	15	24
27	9	15	26
27	10	11	15
27	10	13	15
27	10	15	16
27	10	15	18
27	10	15	21
27	10	15	23
27	10	15	24
27	10	15	25
27	10	15	26
27	11	13	15
27	11	15	16
27	11	15	18
27	11	15	21
27	11	15	23
27	11	15	24
27	11	15	25
27	11	15	26
27	13	15	16
27	13	15	18
27	13	15	21
27	13	15	23
27	13	15	24
27	13	15	25
27	13	15	26
27	15	16	18
27	15	16	21
27	15	16	23
27	15	16	24
27	15	16	25
27	15	16	26
27	15	18	21
27	15	18	23
27	15	18	24
27	15	18	25
27	15	18	26
27	15	21	23
27	15	21	24
27	15	21	25
27	15	21	26
27	15	23	24
27	15	23	25
27	15	23	26
27	15	24	25
27	15	24	26
27	15	25	26
29	2	6	15
29	2	9	15
29	2	10	15
29	2	14	15
29	2	15	16
29	2	15	19
29	2	15	23
29	2	15	24
29	2	15	25
29	6	9	15
29	6	10	15
29	6	14	15
29	6	15	16
29	6	15	19
29	6	15	23
29	6	15	24
29	6	15	25
29	9	10	15
29	9	14	15
29	9	15	16
29	9	15	19
29	9	15	23
29	9	15	24
29	10	14	15
29	10	15	16
29	10	15	19
29	10	15	23
29	10	15	24
29	10	15	25
29	14	15	16
29	14	15	19
29	14	15	23
29	14	15	24
29	14	15	25
29	15	16	19
29	15	16	23
29	15	16	24
29	15	16	25
29	15	19	23
29	15	19	24
29	15	19	25
29	15	23	24
29	15	23	25
29	15	24	25
28	1	2	10
28	1	2	24
28	1	10	24
12	2	9	11
20	6	11	13
20	6	11	15
20	6	11	16
20	6	11	18
20	6	11	19
20	6	13	15
20	6	13	16
20	6	13	18
20	6	13	19
20	6	15	16
20	6	15	18
20	6	15	19
20	6	16	18
20	6	16	19
20	6	18	19
44	6	10	25
44	6	11	25
44	6	14	25
44	6	16	25
44	6	19	25
44	6	24	25
44	6	25	33
44	6	25	36
44	10	11	25
44	10	14	25
44	10	16	25
44	10	19	25
44	10	24	25
44	10	25	33
44	10	25	36
44	11	14	25
44	11	16	25
44	11	19	25
44	11	24	25
44	11	25	33
44	11	25	36
44	14	16	25
44	14	19	25
44	14	24	25
44	14	25	33
44	14	25	36
44	16	19	25
44	16	24	25
44	16	25	33
44	16	25	36
44	19	24	25
44	19	25	33
44	19	25	36
44	24	25	33
44	24	25	36
44	25	33	36
27	2	6	25
27	2	10	25
27	2	11	25
27	2	13	25
27	2	16	25
27	2	18	25
27	2	21	25
27	2	23	25
27	2	24	25
27	2	25	26
27	6	10	25
27	6	11	25
27	6	13	25
27	6	16	25
27	6	18	25
27	6	21	25
27	6	23	25
27	6	24	25
27	6	25	26
27	10	11	25
27	10	13	25
27	10	16	25
27	10	18	25
27	10	21	25
27	10	23	25
27	10	24	25
27	10	25	26
27	11	13	25
27	11	16	25
27	11	18	25
27	11	21	25
27	11	23	25
27	11	24	25
27	11	25	26
27	13	16	25
27	13	18	25
27	13	21	25
27	13	23	25
27	13	24	25
27	13	25	26
27	16	18	25
27	16	21	25
27	16	23	25
27	16	24	25
27	16	25	26
27	18	21	25
27	18	23	25
27	18	24	25
27	18	25	26
27	21	23	25
27	21	24	25
27	21	25	26
27	23	24	25
27	23	25	26
27	24	25	26
29	2	6	9
29	2	6	10
29	2	6	14
29	2	6	16
29	2	6	19
29	2	6	23
29	2	6	24
29	2	6	25
29	6	9	10
29	6	9	14
29	6	9	16
29	6	9	19
29	6	9	23
29	6	9	24
29	6	10	14
29	6	10	16
29	6	10	19
29	6	10	23
29	6	10	24
29	6	10	25
29	6	14	16
29	6	14	19
29	6	14	23
29	6	14	24
29	6	14	25
29	6	16	19
29	6	16	23
29	6	16	24
29	6	16	25
29	6	19	23
29	6	19	24
29	6	19	25
29	6	23	24
29	6	23	25
29	6	24	25
95	24	56	60
28	10	12	15
20	11	13	15
20	11	13	16
20	11	13	18
20	11	13	19
20	13	15	16
20	13	15	18
20	13	15	19
20	13	16	18
20	13	16	19
20	13	18	19
44	6	9	19
44	6	10	19
44	6	11	19
44	6	14	19
44	6	16	19
44	6	19	24
44	6	19	33
44	6	19	36
44	9	10	19
44	9	11	19
44	9	14	19
44	9	16	19
44	9	19	24
44	9	19	33
44	9	19	36
44	10	11	19
44	10	14	19
44	10	16	19
44	10	19	24
44	10	19	33
44	10	19	36
44	11	14	19
44	11	16	19
44	11	19	24
44	11	19	33
44	11	19	36
44	14	16	19
44	14	19	24
44	14	19	33
44	14	19	36
44	16	19	24
44	16	19	33
44	16	19	36
44	19	24	33
44	19	24	36
44	19	33	36
111	14	16	94
111	14	19	94
111	14	24	94
111	14	54	94
111	14	73	94
111	16	19	94
111	16	24	94
111	16	54	94
111	16	73	94
111	19	24	94
111	19	54	94
111	19	73	94
111	24	54	94
111	24	73	94
111	54	73	94
29	2	9	19
29	2	10	19
29	2	14	19
29	2	16	19
29	2	19	23
29	2	19	24
29	2	19	25
29	9	10	19
29	9	14	19
29	9	16	19
29	9	19	23
29	9	19	24
29	10	14	19
29	10	16	19
29	10	19	23
29	10	19	24
29	10	19	25
29	14	16	19
29	14	19	23
29	14	19	24
29	14	19	25
29	16	19	23
29	16	19	24
29	16	19	25
29	19	23	24
29	19	23	25
29	19	24	25
83	2	34	44
83	2	44	47
83	2	44	74
83	2	44	80
83	34	44	47
83	34	44	74
83	34	44	80
83	44	47	74
83	44	47	80
83	44	74	80
94	6	31	83
43	10	11	14
43	10	14	15
43	10	14	18
43	10	14	23
43	10	14	25
43	10	14	26
43	10	14	33
43	11	14	15
43	11	14	18
43	11	14	23
43	11	14	25
43	11	14	26
43	11	14	33
43	14	15	18
43	14	15	23
43	14	15	25
43	14	15	26
43	14	15	33
43	14	18	23
43	14	18	25
43	14	18	26
43	14	18	33
43	14	23	25
43	14	23	26
43	14	23	33
43	14	25	26
43	14	25	33
43	14	26	33
28	2	6	18
28	2	9	18
28	2	10	18
28	2	15	18
28	2	16	18
28	2	18	19
28	2	18	24
28	2	18	25
28	6	9	18
28	6	10	18
28	6	15	18
28	6	16	18
28	6	18	19
28	6	18	24
28	6	18	25
28	9	10	18
28	9	15	18
28	9	16	18
28	9	18	19
28	9	18	24
28	10	15	18
28	10	16	18
28	10	18	19
28	10	18	24
28	10	18	25
28	15	16	18
28	15	18	19
28	15	18	24
28	15	18	25
28	16	18	19
28	16	18	24
28	16	18	25
28	18	19	24
28	18	19	25
28	18	24	25
42	1	2	26
42	1	10	26
42	1	21	26
42	1	23	26
42	1	26	31
42	1	26	33
42	1	26	35
42	2	9	26
42	2	10	26
42	2	13	26
42	2	15	26
42	2	18	26
42	2	19	26
42	2	21	26
42	2	23	26
42	2	25	26
42	2	26	31
42	2	26	33
42	2	26	35
42	9	10	26
42	9	13	26
42	9	15	26
42	9	18	26
42	9	19	26
42	9	21	26
42	9	23	26
42	9	26	31
42	9	26	33
42	9	26	35
42	10	13	26
42	10	15	26
42	10	18	26
42	10	19	26
42	10	21	26
42	10	23	26
42	10	25	26
42	10	26	31
42	10	26	33
42	10	26	35
42	13	15	26
42	13	18	26
42	13	19	26
42	13	21	26
42	13	23	26
42	13	25	26
42	13	26	31
42	13	26	33
42	13	26	35
42	15	18	26
42	15	19	26
42	15	21	26
42	15	23	26
42	15	25	26
42	15	26	31
42	15	26	33
42	15	26	35
42	18	19	26
42	18	21	26
42	18	23	26
42	18	25	26
42	18	26	31
42	18	26	33
42	18	26	35
42	19	21	26
42	19	23	26
42	19	25	26
42	19	26	31
42	19	26	33
42	19	26	35
42	21	23	26
42	21	25	26
42	21	26	31
42	21	26	33
42	21	26	35
42	23	25	26
42	23	26	31
42	23	26	33
42	23	26	35
42	25	26	31
42	25	26	33
42	25	26	35
42	26	31	33
42	26	31	35
42	26	33	35
28	2	6	15
28	2	9	15
28	2	10	15
28	2	15	16
28	2	15	19
28	2	15	24
28	2	15	25
28	6	9	15
28	6	10	15
28	6	15	16
28	6	15	19
28	6	15	24
28	6	15	25
28	9	10	15
28	9	15	16
28	9	15	19
28	9	15	24
28	10	15	16
28	10	15	19
28	10	15	24
28	10	15	25
28	15	16	19
28	15	16	24
28	15	16	25
28	15	19	24
28	15	19	25
28	15	24	25
44	6	9	10
29	2	10	95
29	2	14	95
29	2	23	95
29	10	14	95
29	10	23	95
29	14	23	95
27	1	21	30
27	1	24	30
27	6	9	30
27	6	13	30
27	6	16	30
27	6	21	30
27	6	24	30
27	9	13	30
27	9	16	30
27	9	21	30
27	9	24	30
27	13	16	30
27	13	21	30
27	13	24	30
27	16	21	30
27	16	24	30
27	21	24	30
44	10	16	48
44	10	19	48
44	10	24	48
44	10	36	48
44	16	19	48
44	16	24	48
44	16	36	48
44	19	24	48
44	19	36	48
44	24	36	48
27	2	10	95
27	2	14	95
27	2	23	95
27	2	26	95
27	10	12	95
27	10	14	95
27	10	23	95
27	10	26	95
27	14	23	95
27	14	26	95
27	23	26	95
27	2	10	111
27	2	21	111
27	2	23	111
27	2	26	111
27	10	21	111
27	10	23	111
27	10	26	111
27	21	23	111
27	21	26	111
27	23	26	111
28	2	10	95
28	10	12	95
27	2	10	48
27	2	16	48
27	2	21	48
27	2	23	48
27	2	24	48
27	2	26	48
27	10	16	48
27	10	21	48
27	10	23	48
27	10	24	48
27	10	26	48
27	16	21	48
27	16	23	48
27	16	24	48
27	16	26	48
27	21	23	48
27	21	24	48
27	21	26	48
27	23	24	48
27	23	26	48
27	24	26	48
28	2	10	111
29	10	14	109
29	10	23	109
29	14	23	109
28	2	10	48
28	2	16	48
28	2	19	48
28	2	24	48
28	10	16	48
28	10	19	48
28	10	24	48
28	16	19	48
28	16	24	48
28	19	24	48
27	10	12	35
27	10	12	36
27	10	12	50
27	10	12	61
27	10	12	65
27	10	12	88
27	10	12	89
27	10	12	96
27	12	15	35
27	12	15	36
27	12	15	50
27	12	15	61
27	12	15	65
27	12	15	88
27	12	15	89
27	12	15	96
27	12	21	35
27	12	21	36
27	12	21	50
27	12	21	61
27	12	21	65
27	12	21	88
27	12	21	89
27	12	21	96
44	1	30	49
44	1	30	52
44	1	30	57
44	1	30	58
44	1	30	61
44	1	30	65
44	1	30	70
44	1	30	72
44	1	30	79
44	1	30	88
44	1	30	92
44	6	30	49
44	6	30	52
44	6	30	57
44	6	30	58
44	6	30	61
44	6	30	65
44	6	30	70
44	6	30	72
44	6	30	79
44	6	30	88
44	6	30	92
44	6	30	113
44	9	30	49
44	9	30	52
44	9	30	57
44	9	30	58
44	9	30	61
44	9	30	65
44	9	30	70
44	9	30	72
44	9	30	79
44	9	30	88
44	9	30	92
44	9	30	113
44	16	30	49
44	16	30	52
44	16	30	57
44	16	30	58
44	16	30	61
44	16	30	65
44	16	30	70
44	16	30	72
44	16	30	79
44	16	30	88
44	16	30	92
44	16	30	113
44	24	30	49
44	24	30	52
44	24	30	57
44	24	30	58
44	24	30	61
44	24	30	65
44	24	30	70
44	24	30	72
44	24	30	79
44	24	30	88
44	24	30	92
44	24	30	113
44	30	36	49
44	30	36	52
44	30	36	57
44	30	36	58
44	30	36	61
44	30	36	65
44	30	36	70
44	30	36	72
44	30	36	79
44	30	36	88
44	30	36	92
44	30	36	113
27	2	6	93
27	2	9	93
27	2	10	93
27	2	13	93
27	2	16	93
27	2	21	93
27	2	23	93
27	2	24	93
27	2	26	93
27	6	9	93
27	6	10	93
27	6	13	93
27	6	16	93
27	6	21	93
27	6	23	93
27	6	24	93
27	6	26	93
27	9	10	93
27	9	13	93
27	9	16	93
27	9	21	93
27	9	23	93
27	9	24	93
27	9	26	93
27	10	13	93
27	10	16	93
27	10	21	93
27	10	23	93
27	10	24	93
27	10	26	93
27	13	16	93
27	13	21	93
27	13	23	93
27	13	24	93
27	13	26	93
27	16	21	93
27	16	23	93
27	16	24	93
27	16	26	93
27	21	23	93
27	21	24	93
27	21	26	93
27	23	24	93
27	23	26	93
27	24	26	93
27	2	6	112
27	2	9	112
27	2	10	112
27	2	11	112
27	2	13	112
27	2	14	112
27	2	15	112
27	2	16	112
27	2	23	112
27	2	24	112
27	2	25	112
27	2	26	112
27	6	9	112
27	6	10	112
27	6	11	112
27	6	13	112
27	6	14	112
27	6	15	112
27	6	16	112
27	6	23	112
27	6	24	112
27	6	25	112
27	6	26	112
27	9	10	112
27	9	11	112
27	9	13	112
27	9	14	112
27	9	15	112
27	9	16	112
27	9	23	112
27	9	24	112
27	9	26	112
27	10	11	112
27	10	13	112
27	10	14	112
27	10	15	112
27	10	16	112
27	10	23	112
27	10	24	112
27	10	25	112
27	10	26	112
27	11	13	112
27	11	14	112
27	11	15	112
27	11	16	112
27	11	23	112
27	11	24	112
27	11	25	112
27	11	26	112
27	13	14	112
27	13	15	112
27	13	16	112
27	13	23	112
27	13	24	112
27	13	25	112
27	13	26	112
27	14	15	112
27	14	16	112
27	14	23	112
27	14	24	112
27	14	25	112
27	14	26	112
27	15	16	112
27	15	23	112
27	15	24	112
27	15	25	112
27	15	26	112
27	16	23	112
27	16	24	112
27	16	25	112
27	16	26	112
27	23	24	112
27	23	25	112
27	23	26	112
27	24	25	112
27	24	26	112
27	25	26	112
27	11	13	29
27	11	26	29
27	13	26	29
42	2	10	48
42	2	19	48
42	2	21	48
42	2	23	48
42	2	26	48
42	2	31	48
42	2	35	48
42	10	19	48
42	10	21	48
42	10	23	48
42	10	26	48
42	10	31	48
42	10	35	48
42	19	21	48
42	19	23	48
42	19	26	48
42	19	31	48
42	19	35	48
42	21	23	48
42	21	26	48
42	21	31	48
42	21	35	48
42	23	26	48
42	23	31	48
42	23	35	48
42	26	31	48
42	26	35	48
42	31	35	48
20	6	15	67
20	6	16	67
20	6	18	67
20	6	19	67
20	15	16	67
20	15	18	67
20	15	19	67
20	16	18	67
20	16	19	67
20	18	19	67
42	2	10	111
42	2	21	111
42	2	23	111
42	2	26	111
42	2	31	111
42	2	35	111
42	10	21	111
42	10	23	111
42	10	26	111
42	10	31	111
42	10	35	111
42	21	23	111
42	21	26	111
42	21	31	111
42	21	35	111
42	23	26	111
42	23	31	111
42	23	35	111
42	26	31	111
42	26	35	111
42	31	35	111
43	10	14	95
43	10	23	95
43	10	26	95
43	14	23	95
43	14	26	95
43	23	26	95
43	10	23	48
43	10	26	48
43	23	26	48
20	6	9	112
20	6	11	112
20	6	13	112
20	6	15	112
20	6	16	112
20	6	19	112
20	9	11	112
20	9	13	112
20	9	15	112
20	9	16	112
20	9	19	112
20	11	13	112
20	11	15	112
20	11	16	112
20	11	19	112
20	13	15	112
20	13	16	112
20	13	19	112
20	15	16	112
20	15	19	112
20	16	19	112
29	1	21	31
29	1	21	35
29	1	21	36
29	1	21	49
29	1	21	50
29	1	21	54
29	1	21	58
29	1	21	61
29	1	21	65
29	1	21	71
29	1	21	72
29	1	21	74
29	1	21	78
29	1	21	82
29	1	21	87
29	1	21	88
29	1	21	89
29	1	21	96
29	1	21	101
29	1	21	106
29	2	21	31
29	2	21	35
29	2	21	36
29	2	21	49
29	2	21	50
29	2	21	51
29	2	21	54
29	2	21	58
29	2	21	60
29	2	21	61
29	2	21	65
29	2	21	71
29	2	21	72
29	2	21	73
29	2	21	74
29	2	21	78
29	2	21	80
29	2	21	82
29	2	21	85
29	2	21	87
29	2	21	88
29	2	21	89
29	2	21	96
29	2	21	101
29	2	21	105
29	2	21	106
29	6	21	31
29	6	21	35
29	6	21	36
29	6	21	49
29	6	21	50
29	6	21	54
29	6	21	58
29	6	21	60
29	6	21	61
29	6	21	65
29	6	21	71
29	6	21	72
29	6	21	73
29	6	21	74
29	6	21	78
29	6	21	80
29	6	21	82
29	6	21	85
29	6	21	87
29	6	21	88
29	6	21	89
29	6	21	96
29	6	21	101
29	6	21	106
29	9	21	31
29	9	21	35
29	9	21	36
29	9	21	49
29	9	21	50
29	9	21	51
29	9	21	54
29	9	21	58
29	9	21	60
29	9	21	61
29	9	21	65
29	9	21	71
29	9	21	72
29	9	21	73
29	9	21	74
29	9	21	78
29	9	21	80
29	9	21	82
29	9	21	85
29	9	21	87
29	9	21	88
29	9	21	89
29	9	21	96
29	9	21	101
29	9	21	106
29	10	21	31
29	10	21	35
29	10	21	36
29	10	21	49
29	10	21	50
29	10	21	51
29	10	21	54
29	10	21	58
29	10	21	60
29	10	21	61
29	10	21	65
29	10	21	71
29	10	21	72
29	10	21	73
29	10	21	74
29	10	21	78
29	10	21	80
29	10	21	82
29	10	21	85
29	10	21	87
29	10	21	88
29	10	21	89
29	10	21	96
29	10	21	101
29	10	21	106
29	15	21	31
29	15	21	35
29	15	21	36
29	15	21	49
29	15	21	50
29	15	21	51
29	15	21	54
29	15	21	58
29	15	21	60
29	15	21	61
29	15	21	65
29	15	21	71
29	15	21	72
29	15	21	73
29	15	21	74
29	15	21	78
29	15	21	80
29	15	21	82
29	15	21	85
29	15	21	87
29	15	21	88
29	15	21	89
29	15	21	96
29	15	21	101
29	15	21	106
29	16	21	31
29	16	21	35
29	16	21	36
29	16	21	49
29	16	21	50
29	16	21	51
29	16	21	54
29	16	21	58
29	16	21	60
29	16	21	61
29	16	21	65
29	16	21	71
29	16	21	72
29	16	21	73
29	16	21	74
29	16	21	78
29	16	21	80
29	16	21	82
29	16	21	85
29	16	21	87
29	16	21	88
29	16	21	89
29	16	21	96
29	16	21	101
29	16	21	106
29	18	21	31
29	18	21	35
29	18	21	36
29	18	21	49
29	18	21	50
29	18	21	51
29	18	21	54
29	18	21	58
29	18	21	60
29	18	21	61
29	18	21	65
29	18	21	71
29	18	21	72
29	18	21	73
29	18	21	74
29	18	21	80
29	18	21	82
29	18	21	85
29	18	21	87
29	18	21	88
29	18	21	89
29	18	21	96
29	18	21	101
29	18	21	106
29	19	21	31
29	19	21	35
29	19	21	36
29	19	21	49
29	19	21	50
29	19	21	51
29	19	21	54
29	19	21	58
29	19	21	60
29	19	21	61
29	19	21	65
29	19	21	71
29	19	21	72
29	19	21	73
29	19	21	74
29	19	21	78
29	19	21	80
29	19	21	82
29	19	21	85
29	19	21	87
29	19	21	88
29	19	21	89
29	19	21	96
29	19	21	101
29	19	21	106
29	21	23	31
29	21	23	35
29	21	23	36
29	21	23	49
29	21	23	50
29	21	23	51
29	21	23	54
29	21	23	58
29	21	23	60
29	21	23	61
29	21	23	65
29	21	23	71
29	21	23	72
29	21	23	73
29	21	23	74
29	21	23	78
29	21	23	80
29	21	23	82
29	21	23	85
29	21	23	87
29	21	23	88
29	21	23	89
29	21	23	96
29	21	23	101
29	21	23	106
29	21	24	31
29	21	24	35
29	21	24	36
29	21	24	49
29	21	24	50
29	21	24	51
29	21	24	54
29	21	24	58
29	21	24	60
29	21	24	61
29	21	24	65
29	21	24	71
29	21	24	72
29	21	24	73
29	21	24	74
29	21	24	78
29	21	24	80
29	21	24	82
29	21	24	85
29	21	24	87
29	21	24	88
29	21	24	89
29	21	24	96
29	21	24	101
29	21	24	105
29	21	24	106
29	21	25	31
29	21	25	35
29	21	25	36
29	21	25	49
29	21	25	50
29	21	25	51
29	21	25	54
29	21	25	58
29	21	25	60
29	21	25	61
29	21	25	65
29	21	25	71
29	21	25	72
29	21	25	73
29	21	25	74
29	21	25	78
29	21	25	80
29	21	25	82
29	21	25	85
29	21	25	87
29	21	25	88
29	21	25	89
29	21	25	96
29	21	25	101
29	21	25	106
105	10	48	113
105	16	48	113
105	19	48	113
105	23	48	113
105	26	48	113
105	48	73	113
105	48	89	113
29	2	6	60
29	2	9	60
29	2	10	60
29	2	14	60
29	2	15	60
29	2	16	60
29	2	18	60
29	2	19	60
29	2	23	60
29	2	24	60
29	2	25	60
29	6	9	60
29	6	10	60
29	6	14	60
29	6	15	60
29	6	16	60
29	6	18	60
29	6	19	60
29	6	23	60
29	6	24	60
29	6	25	60
29	9	10	60
29	9	14	60
29	9	15	60
29	9	16	60
29	9	18	60
29	9	19	60
29	9	23	60
29	9	24	60
29	10	14	60
29	10	15	60
29	10	16	60
29	10	18	60
29	10	19	60
29	10	23	60
29	10	24	60
29	10	25	60
29	14	15	60
29	14	16	60
29	14	18	60
29	14	19	60
29	14	23	60
29	14	24	60
29	14	25	60
29	15	16	60
29	15	18	60
29	15	19	60
29	15	23	60
29	15	24	60
29	15	25	60
29	16	18	60
29	16	19	60
29	16	23	60
29	16	24	60
29	16	25	60
29	18	19	60
29	18	23	60
29	18	24	60
29	18	25	60
29	19	23	60
29	19	24	60
29	19	25	60
29	23	24	60
29	23	25	60
29	24	25	60
44	1	10	49
44	1	10	50
44	1	10	52
44	1	10	54
44	1	10	57
44	1	10	58
44	1	10	61
44	1	10	64
44	1	10	65
44	1	10	70
44	1	10	72
44	1	10	75
44	1	10	78
44	1	10	79
44	1	10	82
44	1	10	86
44	1	10	87
44	1	10	88
44	1	10	89
44	1	10	92
44	1	10	96
44	1	10	100
44	1	10	103
44	1	11	49
44	1	11	50
44	1	11	52
44	1	11	54
44	1	11	57
44	1	11	58
44	1	11	61
44	1	11	64
44	1	11	65
44	1	11	70
44	1	11	72
44	1	11	75
44	1	11	78
44	1	11	79
44	1	11	82
44	1	11	86
44	1	11	87
44	1	11	88
44	1	11	89
44	1	11	92
44	1	11	96
44	1	11	100
44	1	11	103
44	1	24	49
44	1	24	50
44	1	24	52
44	1	24	54
44	1	24	57
44	1	24	58
44	1	24	61
44	1	24	64
44	1	24	65
44	1	24	70
44	1	24	72
44	1	24	75
44	1	24	78
44	1	24	79
44	1	24	82
44	1	24	86
44	1	24	87
44	1	24	88
44	1	24	89
44	1	24	92
44	1	24	96
44	1	24	100
44	1	24	103
44	1	33	49
44	1	33	50
44	1	33	52
44	1	33	54
44	1	33	57
44	1	33	58
44	1	33	61
44	1	33	64
44	1	33	65
44	1	33	70
44	1	33	72
44	1	33	75
44	1	33	78
44	1	33	79
44	1	33	82
44	1	33	86
44	1	33	87
44	1	33	88
44	1	33	89
44	1	33	92
44	1	33	96
44	1	33	100
44	1	33	103
44	1	36	49
44	1	36	50
44	1	36	52
44	1	36	54
44	1	36	57
44	1	36	58
44	1	36	61
44	1	36	64
44	1	36	65
44	1	36	70
44	1	36	72
44	1	36	75
44	1	36	78
44	1	36	79
44	1	36	82
44	1	36	86
44	1	36	87
44	1	36	88
44	1	36	89
44	1	36	92
44	1	36	96
44	1	36	100
44	1	36	103
20	6	9	21
20	6	11	21
20	6	13	21
20	6	15	21
20	6	16	21
20	6	18	21
20	6	19	21
20	9	11	21
20	9	13	21
20	9	15	21
20	9	16	21
20	9	18	21
20	9	19	21
20	11	13	21
20	11	15	21
20	11	16	21
20	11	18	21
20	11	19	21
20	13	15	21
20	13	16	21
20	13	18	21
20	13	19	21
20	15	16	21
20	15	18	21
20	15	19	21
20	16	18	21
20	16	19	21
20	18	19	21
68	14	54	95
44	10	38	49
44	10	38	50
44	10	38	52
44	10	38	54
44	10	38	57
44	10	38	58
44	10	38	61
44	10	38	64
44	10	38	65
44	10	38	70
44	10	38	72
44	10	38	73
44	10	38	75
44	10	38	78
44	10	38	79
44	10	38	82
44	10	38	85
44	10	38	87
44	10	38	88
44	10	38	89
44	10	38	92
44	10	38	96
44	10	38	103
44	10	38	113
44	11	38	49
44	11	38	50
44	11	38	52
44	11	38	54
44	11	38	57
44	11	38	58
44	11	38	61
44	11	38	64
44	11	38	65
44	11	38	70
44	11	38	72
44	11	38	73
44	11	38	75
44	11	38	78
44	11	38	79
44	11	38	82
44	11	38	85
44	11	38	87
44	11	38	88
44	11	38	89
44	11	38	92
44	11	38	96
44	11	38	103
44	11	38	113
44	16	38	49
44	16	38	50
44	16	38	52
44	16	38	54
44	16	38	57
44	16	38	58
44	16	38	61
44	16	38	64
44	16	38	65
44	16	38	70
44	16	38	72
44	16	38	73
44	16	38	75
44	16	38	78
44	16	38	79
44	16	38	82
44	16	38	85
44	16	38	87
44	16	38	88
44	16	38	89
44	16	38	92
44	16	38	96
44	16	38	103
44	16	38	113
44	19	38	49
44	19	38	50
44	19	38	52
44	19	38	54
44	19	38	57
44	19	38	58
44	19	38	61
44	19	38	64
44	19	38	65
44	19	38	70
44	19	38	72
44	19	38	73
[truncated: 419,210 more rows]
