# Supplementary material for: A network-based approach to deciphering a dynamic microbiome’s response to a subtle perturbation
Source: Sci Rep. 2020 Nov 11;10:19530. doi: 10.1038/s41598-020-73920-5 (PMC7659003; doi:10.1038/s41598-020-73920-5)
Supplement: Supplementary file 20 — Supplementary Information 20. Supplementary file16_B_Top2000_motif4. [file 41598_2020_73920_MOESM20_ESM.txt]

subgraph id = 14
Nreal : 110746
=================================
Partial list of 4004 members:
27	10	12	15
44	9	16	30
44	9	24	30
44	9	30	36
44	16	24	30
44	16	30	36
44	24	30	36
105	10	24	56
105	10	54	56
105	10	56	64
105	10	56	87
105	24	54	56
105	24	56	64
105	24	56	87
105	54	56	64
105	54	56	87
105	56	64	87
111	10	54	56
111	10	56	87
111	54	56	87
105	10	16	48
105	10	35	48
105	10	48	64
105	10	48	65
105	10	48	72
105	10	48	73
105	16	35	48
105	16	48	64
105	16	48	65
105	16	48	72
105	16	48	73
105	35	48	64
105	35	48	65
105	35	48	72
105	35	48	73
105	48	64	65
105	48	64	72
105	48	64	73
105	48	65	72
105	48	65	73
105	48	72	73
44	1	10	11
44	1	10	33
44	1	10	36
44	1	11	33
44	1	11	36
44	1	33	36
44	10	16	38
44	10	19	38
44	10	24	38
44	10	36	38
44	16	19	38
44	16	24	38
44	16	36	38
44	19	24	38
44	19	36	38
44	24	36	38
29	1	2	4
29	1	2	10
29	1	2	11
29	1	2	23
29	1	4	10
29	1	4	11
29	1	4	23
29	1	10	11
29	1	10	23
29	1	11	23
20	9	10	11
20	9	10	14
20	9	10	16
20	9	10	18
20	9	10	19
20	9	11	16
20	9	11	18
20	9	11	19
20	9	14	16
20	9	14	19
20	9	16	18
20	9	16	19
20	9	18	19
27	1	2	10
27	1	2	11
27	1	2	22
27	1	2	23
27	1	2	26
27	1	10	11
27	1	10	22
27	1	10	23
27	1	10	26
27	1	11	22
27	1	11	23
27	1	11	26
27	1	22	23
27	1	22	26
27	1	23	26
27	2	6	14
27	2	9	14
27	2	10	14
27	2	13	14
27	2	14	15
27	2	14	16
27	2	14	19
27	2	14	22
27	2	14	23
27	2	14	24
27	2	14	26
27	6	10	14
27	6	13	14
27	6	14	15
27	6	14	16
27	6	14	19
27	6	14	22
27	6	14	23
27	6	14	24
27	6	14	26
27	9	10	14
27	9	14	16
27	9	14	19
27	9	14	22
27	9	14	23
27	9	14	24
27	9	14	26
27	10	13	14
27	10	14	15
27	10	14	16
27	10	14	19
27	10	14	22
27	10	14	23
27	10	14	24
27	10	14	26
27	13	14	15
27	13	14	16
27	13	14	19
27	13	14	22
27	13	14	23
27	13	14	24
27	13	14	26
27	14	15	16
27	14	15	19
27	14	15	22
27	14	15	23
27	14	15	24
27	14	15	26
27	14	16	19
27	14	16	22
27	14	16	23
27	14	16	24
27	14	16	26
27	14	19	22
27	14	19	23
27	14	19	24
27	14	19	26
27	14	22	23
27	14	22	24
27	14	22	26
27	14	23	24
27	14	23	26
27	14	24	26
44	6	10	15
44	6	11	15
44	6	15	16
44	6	15	19
44	6	15	24
44	6	15	33
44	6	15	36
44	10	11	15
44	10	15	16
44	10	15	19
44	10	15	24
44	10	15	33
44	10	15	36
44	11	15	16
44	11	15	19
44	11	15	24
44	11	15	33
44	11	15	36
44	15	16	19
44	15	16	24
44	15	16	33
44	15	16	36
44	15	19	24
44	15	19	33
44	15	19	36
44	15	24	33
44	15	24	36
44	15	33	36
27	2	6	15
27	2	10	15
27	2	11	15
27	2	13	15
27	2	15	16
27	2	15	18
27	2	15	19
27	2	15	22
27	2	15	23
27	2	15	24
27	2	15	26
27	6	10	15
27	6	11	15
27	6	13	15
27	6	15	16
27	6	15	18
27	6	15	19
27	6	15	22
27	6	15	23
27	6	15	24
27	6	15	26
27	10	11	15
27	10	13	15
27	10	15	16
27	10	15	18
27	10	15	19
27	10	15	22
27	10	15	23
27	10	15	24
27	10	15	26
27	11	13	15
27	11	15	16
27	11	15	18
27	11	15	19
27	11	15	22
27	11	15	23
27	11	15	24
27	11	15	26
27	13	15	16
27	13	15	18
27	13	15	19
27	13	15	22
27	13	15	23
27	13	15	24
27	13	15	26
27	15	16	18
27	15	16	19
27	15	16	22
27	15	16	23
27	15	16	24
27	15	16	26
27	15	18	19
27	15	18	22
27	15	18	23
27	15	18	24
27	15	18	26
27	15	19	22
27	15	19	23
27	15	19	24
27	15	19	26
27	15	22	23
27	15	22	24
27	15	22	26
27	15	23	24
27	15	23	26
27	15	24	26
29	2	4	15
29	2	6	15
29	2	10	15
29	2	11	15
29	2	14	15
29	2	15	16
29	2	15	19
29	2	15	23
29	2	15	24
29	4	6	15
29	4	10	15
29	4	11	15
29	4	14	15
29	4	15	16
29	4	15	19
29	4	15	23
29	4	15	24
29	6	10	15
29	6	11	15
29	6	14	15
29	6	15	16
29	6	15	19
29	6	15	23
29	6	15	24
29	10	11	15
29	10	14	15
29	10	15	16
29	10	15	19
29	10	15	23
29	10	15	24
29	11	15	16
29	11	15	19
29	11	15	23
29	11	15	24
29	14	15	16
29	14	15	19
29	14	15	23
29	14	15	24
29	15	16	19
29	15	16	23
29	15	16	24
29	15	19	23
29	15	19	24
29	15	23	24
44	10	11	25
44	10	16	25
44	10	19	25
44	10	24	25
44	10	25	33
44	10	25	36
44	11	16	25
44	11	19	25
44	11	24	25
44	11	25	33
44	11	25	36
44	16	19	25
44	16	24	25
44	16	25	33
44	16	25	36
44	19	24	25
44	19	25	33
44	19	25	36
44	24	25	33
44	24	25	36
44	25	33	36
27	2	10	25
27	2	11	25
27	2	13	25
27	2	16	25
27	2	19	25
27	2	22	25
27	2	23	25
27	2	24	25
27	2	25	26
27	10	11	25
27	10	13	25
27	10	16	25
27	10	19	25
27	10	22	25
27	10	23	25
27	10	24	25
27	10	25	26
27	11	13	25
27	11	16	25
27	11	19	25
27	11	22	25
27	11	23	25
27	11	24	25
27	11	25	26
27	13	16	25
27	13	19	25
27	13	22	25
27	13	23	25
27	13	24	25
27	13	25	26
27	16	19	25
27	16	22	25
27	16	23	25
27	16	24	25
27	16	25	26
27	19	22	25
27	19	23	25
27	19	24	25
27	19	25	26
27	22	23	25
27	22	24	25
27	22	25	26
27	23	24	25
27	23	25	26
27	24	25	26
29	2	4	6
29	2	6	10
29	2	6	11
29	2	6	14
29	2	6	16
29	2	6	19
29	2	6	23
29	2	6	24
29	4	6	10
29	4	6	11
29	4	6	14
29	4	6	16
29	4	6	19
29	4	6	23
29	4	6	24
29	6	10	11
29	6	10	14
29	6	10	16
29	6	10	19
29	6	10	23
29	6	10	24
29	6	11	16
29	6	11	19
29	6	11	23
29	6	11	24
29	6	14	16
29	6	14	19
29	6	14	23
29	6	14	24
29	6	16	19
29	6	16	23
29	6	16	24
29	6	19	23
29	6	19	24
29	6	23	24
28	10	12	15
20	10	11	13
20	10	13	14
20	10	13	15
20	10	13	16
20	10	13	18
20	10	13	19
20	11	13	15
20	11	13	16
20	11	13	18
20	11	13	19
20	13	14	15
20	13	14	16
20	13	14	19
20	13	15	16
20	13	15	18
20	13	15	19
20	13	16	18
20	13	16	19
20	13	18	19
44	6	10	19
44	6	11	19
44	6	16	19
44	6	19	24
44	6	19	33
44	6	19	36
44	9	10	19
44	9	11	19
44	9	16	19
44	9	19	24
44	9	19	33
44	9	19	36
44	10	11	19
44	10	16	19
44	10	19	24
44	10	19	33
44	10	19	36
44	11	16	19
44	11	19	24
44	11	19	33
44	11	19	36
44	16	19	24
44	16	19	33
44	16	19	36
44	19	24	33
44	19	24	36
44	19	33	36
111	10	14	94
111	10	16	94
111	10	19	94
111	10	26	94
111	10	54	94
111	10	58	94
111	10	72	94
111	10	74	94
111	10	87	94
111	10	94	99
111	14	16	94
111	14	19	94
111	14	26	94
111	14	54	94
111	14	58	94
111	14	72	94
111	14	74	94
111	14	87	94
111	14	94	99
111	16	19	94
111	16	26	94
111	16	54	94
111	16	58	94
111	16	72	94
111	16	74	94
111	16	87	94
111	16	94	99
111	19	26	94
111	19	54	94
111	19	58	94
111	19	72	94
111	19	74	94
111	19	87	94
111	19	94	99
111	26	54	94
111	26	58	94
111	26	72	94
111	26	74	94
111	26	87	94
111	26	94	99
111	54	58	94
111	54	72	94
111	54	74	94
111	54	87	94
111	54	94	99
111	58	72	94
111	58	74	94
111	58	87	94
111	58	94	99
111	72	74	94
111	72	87	94
111	72	94	99
111	74	87	94
111	74	94	99
111	87	94	99
93	10	48	64
48	3	19	24
29	2	4	19
29	2	9	19
29	2	10	19
29	2	11	19
29	2	14	19
29	2	16	19
29	2	19	23
29	2	19	24
29	2	19	25
29	4	9	19
29	4	10	19
29	4	11	19
29	4	14	19
29	4	16	19
29	4	19	23
29	4	19	24
29	4	19	25
29	9	10	19
29	9	11	19
29	9	14	19
29	9	16	19
29	9	19	23
29	9	19	24
29	10	11	19
29	10	14	19
29	10	16	19
29	10	19	23
29	10	19	24
29	10	19	25
29	11	16	19
29	11	19	23
29	11	19	24
29	11	19	25
29	14	16	19
29	14	19	23
29	14	19	24
29	16	19	23
29	16	19	24
29	16	19	25
29	19	23	24
29	19	23	25
29	19	24	25
83	22	31	44
83	22	34	44
83	22	44	74
83	31	34	44
83	31	44	74
83	34	44	74
43	2	6	14
43	2	9	14
43	2	10	14
43	2	13	14
43	2	14	15
43	2	14	19
43	2	14	23
43	2	14	26
43	2	14	31
43	2	14	33
43	2	14	35
43	6	10	14
43	6	13	14
43	6	14	15
43	6	14	19
43	6	14	23
43	6	14	26
43	6	14	31
43	6	14	33
43	6	14	35
43	9	10	14
43	9	14	19
43	9	14	23
43	9	14	26
43	9	14	31
43	9	14	33
43	9	14	35
43	10	13	14
43	10	14	15
43	10	14	19
43	10	14	23
43	10	14	26
43	10	14	31
43	10	14	33
43	10	14	35
43	13	14	15
43	13	14	19
43	13	14	23
43	13	14	26
43	13	14	31
43	13	14	33
43	13	14	35
43	14	15	19
43	14	15	23
43	14	15	26
43	14	15	31
43	14	15	33
43	14	15	35
43	14	19	23
43	14	19	26
43	14	19	31
43	14	19	33
43	14	19	35
43	14	23	26
43	14	23	31
43	14	23	33
43	14	23	35
43	14	26	31
43	14	26	33
43	14	26	35
43	14	31	33
43	14	31	35
43	14	33	35
42	1	2	26
42	1	10	26
42	1	17	26
42	1	23	26
42	1	26	31
42	1	26	33
42	1	26	35
42	2	9	26
42	2	10	26
42	2	13	26
42	2	15	26
42	2	16	26
42	2	17	26
42	2	18	26
42	2	19	26
42	2	23	26
42	2	25	26
42	2	26	31
42	2	26	33
42	2	26	35
42	9	10	26
42	9	16	26
42	9	17	26
42	9	18	26
42	9	19	26
42	9	23	26
42	9	26	31
42	9	26	33
42	9	26	35
42	10	13	26
42	10	15	26
42	10	16	26
42	10	17	26
42	10	18	26
42	10	19	26
42	10	23	26
42	10	25	26
42	10	26	31
42	10	26	33
42	10	26	35
42	13	15	26
42	13	16	26
42	13	17	26
42	13	18	26
42	13	19	26
42	13	23	26
42	13	25	26
42	13	26	31
42	13	26	33
42	13	26	35
42	15	16	26
42	15	17	26
42	15	18	26
42	15	19	26
42	15	23	26
42	15	26	31
42	15	26	33
42	15	26	35
42	16	17	26
42	16	18	26
42	16	19	26
42	16	23	26
42	16	25	26
42	16	26	31
42	16	26	33
42	16	26	35
42	17	18	26
42	17	19	26
42	17	23	26
42	17	25	26
42	17	26	31
42	17	26	33
42	17	26	35
42	18	19	26
42	18	23	26
42	18	26	31
42	18	26	33
42	18	26	35
42	19	23	26
42	19	25	26
42	19	26	31
42	19	26	33
42	19	26	35
42	23	25	26
42	23	26	31
42	23	26	33
42	23	26	35
42	25	26	31
42	25	26	33
42	25	26	35
42	26	31	33
42	26	31	35
42	26	33	35
28	2	6	15
28	2	10	15
28	2	15	16
28	2	15	19
28	2	15	24
28	6	10	15
28	6	15	16
28	6	15	19
28	6	15	24
28	10	15	16
28	10	15	19
28	10	15	24
28	15	16	19
28	15	16	24
28	15	19	24
44	6	10	11
44	6	10	16
44	6	10	24
44	6	10	33
44	6	10	36
44	6	11	16
44	6	11	24
44	6	11	33
44	6	11	36
44	6	16	24
44	6	16	33
44	6	16	36
44	6	24	33
44	6	24	36
44	6	33	36
42	1	2	33
42	1	10	33
42	1	17	33
42	1	23	33
42	1	31	33
42	1	33	35
42	2	9	33
42	2	10	33
42	2	13	33
42	2	15	33
42	2	16	33
42	2	17	33
42	2	18	33
42	2	19	33
42	2	23	33
42	2	25	33
42	2	31	33
42	2	33	35
42	9	10	33
42	9	16	33
42	9	17	33
42	9	18	33
42	9	19	33
42	9	23	33
42	9	31	33
42	9	33	35
42	10	13	33
42	10	15	33
42	10	16	33
42	10	17	33
42	10	18	33
42	10	19	33
42	10	23	33
42	10	25	33
42	10	31	33
42	10	33	35
42	13	15	33
42	13	16	33
42	13	17	33
42	13	18	33
42	13	19	33
42	13	23	33
42	13	25	33
42	13	31	33
42	13	33	35
42	15	16	33
42	15	17	33
42	15	18	33
42	15	19	33
42	15	23	33
42	15	31	33
42	15	33	35
42	16	17	33
42	16	18	33
42	16	19	33
42	16	23	33
42	16	25	33
42	16	31	33
42	16	33	35
42	17	18	33
42	17	19	33
42	17	23	33
42	17	25	33
42	17	31	33
42	17	33	35
42	18	19	33
42	18	23	33
42	18	31	33
42	18	33	35
42	19	23	33
42	19	25	33
42	19	31	33
42	19	33	35
42	23	25	33
42	23	31	33
42	23	33	35
42	25	31	33
42	25	33	35
42	31	33	35
29	2	4	25
29	2	10	25
29	2	11	25
29	2	16	25
29	2	23	25
29	2	24	25
29	4	10	25
29	4	11	25
29	4	16	25
29	4	23	25
29	4	24	25
29	10	11	25
29	10	16	25
29	10	23	25
29	10	24	25
29	11	16	25
29	11	23	25
29	11	24	25
29	16	23	25
29	16	24	25
29	23	24	25
44	9	10	16
44	9	11	16
44	9	16	24
44	9	16	33
44	9	16	36
44	10	11	16
44	10	16	24
44	10	16	33
44	10	16	36
44	11	16	24
44	11	16	33
44	11	16	36
44	16	24	33
44	16	24	36
44	16	33	36
42	1	2	23
42	1	10	23
42	1	17	23
42	1	23	31
42	1	23	35
42	2	9	23
42	2	10	23
42	2	13	23
42	2	15	23
42	2	16	23
42	2	17	23
42	2	18	23
42	2	19	23
42	2	23	25
42	2	23	31
42	2	23	35
42	9	10	23
42	9	16	23
42	9	17	23
42	9	18	23
42	9	19	23
42	9	23	31
42	9	23	35
42	10	13	23
42	10	15	23
42	10	16	23
42	10	17	23
42	10	18	23
42	10	19	23
42	10	23	25
42	10	23	31
42	10	23	35
42	13	15	23
42	13	16	23
42	13	17	23
42	13	18	23
42	13	19	23
42	13	23	25
42	13	23	31
42	13	23	35
42	15	16	23
42	15	17	23
42	15	18	23
42	15	19	23
42	15	23	31
42	15	23	35
42	16	17	23
42	16	18	23
42	16	19	23
42	16	23	25
42	16	23	31
42	16	23	35
42	17	18	23
42	17	19	23
42	17	23	25
42	17	23	31
42	17	23	35
42	18	19	23
42	18	23	31
42	18	23	35
42	19	23	25
42	19	23	31
42	19	23	35
42	23	25	31
42	23	25	35
42	23	31	35
105	6	10	14
105	6	13	14
105	6	14	15
105	6	14	16
105	6	14	19
105	6	14	23
105	6	14	24
105	6	14	26
105	6	14	35
105	6	14	54
105	6	14	64
105	6	14	65
105	6	14	72
105	6	14	73
105	6	14	82
105	6	14	87
105	9	10	14
105	9	14	16
105	9	14	19
105	9	14	23
105	9	14	24
105	9	14	26
105	9	14	35
105	9	14	54
105	9	14	64
105	9	14	65
105	9	14	72
105	9	14	73
105	9	14	82
105	9	14	87
105	10	13	14
105	10	14	15
105	10	14	16
105	10	14	19
105	10	14	23
105	10	14	24
105	10	14	26
105	10	14	35
105	10	14	54
105	10	14	64
105	10	14	65
105	10	14	72
105	10	14	73
105	10	14	82
105	10	14	87
105	13	14	15
105	13	14	16
105	13	14	19
105	13	14	23
105	13	14	24
105	13	14	26
105	13	14	35
105	13	14	54
105	13	14	64
105	13	14	65
105	13	14	72
105	13	14	73
105	13	14	82
105	13	14	87
105	14	15	16
105	14	15	19
105	14	15	23
105	14	15	24
105	14	15	26
105	14	15	35
105	14	15	54
105	14	15	64
105	14	15	65
105	14	15	72
105	14	15	73
105	14	15	82
105	14	15	87
105	14	16	19
105	14	16	23
105	14	16	24
105	14	16	26
105	14	16	35
105	14	16	54
105	14	16	64
105	14	16	65
105	14	16	72
105	14	16	73
105	14	16	82
105	14	16	87
105	14	19	23
29	4	10	95
27	9	16	30
27	9	22	30
27	9	24	30
27	16	22	30
27	16	24	30
27	22	24	30
27	10	12	95
27	10	22	95
27	10	26	95
27	22	26	95
28	10	12	95
27	10	16	48
27	10	22	48
27	16	22	48
29	4	10	109
29	4	11	109
29	4	14	109
29	4	23	109
29	10	11	109
29	10	14	109
29	10	23	109
29	11	23	109
29	14	23	109
28	10	16	48
27	10	12	35
27	10	12	36
27	10	12	57
27	10	12	61
27	10	12	88
27	10	12	89
27	12	15	35
27	12	15	36
27	12	15	57
27	12	15	61
27	12	15	88
27	12	15	89
44	9	30	57
44	9	30	58
44	9	30	61
44	9	30	70
44	9	30	71
44	9	30	72
44	9	30	79
44	9	30	88
44	9	30	110
44	16	30	57
44	16	30	58
44	16	30	61
44	16	30	70
44	16	30	71
44	16	30	72
44	16	30	79
44	16	30	88
44	16	30	110
44	24	30	57
44	24	30	58
44	24	30	61
44	24	30	70
44	24	30	71
44	24	30	72
44	24	30	79
44	24	30	88
44	24	30	110
44	30	36	57
44	30	36	58
44	30	36	61
44	30	36	70
44	30	36	71
44	30	36	72
44	30	36	79
44	30	36	88
44	30	36	110
27	9	16	93
27	9	19	93
27	9	22	93
27	9	24	93
27	13	16	93
27	13	19	93
27	13	22	93
27	13	24	93
27	16	19	93
27	16	22	93
27	16	24	93
27	19	22	93
27	19	24	93
27	22	24	93
27	2	6	112
27	2	9	112
27	2	10	112
27	2	11	112
27	2	13	112
27	2	16	112
27	2	19	112
27	2	22	112
27	2	23	112
27	2	24	112
27	2	25	112
27	2	26	112
27	6	10	112
27	6	11	112
27	6	13	112
27	6	16	112
27	6	19	112
27	6	22	112
27	6	23	112
27	6	24	112
27	6	26	112
27	9	10	112
27	9	11	112
27	9	16	112
27	9	19	112
27	9	22	112
27	9	23	112
27	9	24	112
27	9	26	112
27	10	11	112
27	10	13	112
27	10	16	112
27	10	19	112
27	10	22	112
27	10	23	112
27	10	24	112
27	10	25	112
27	10	26	112
27	11	13	112
27	11	16	112
27	11	19	112
27	11	22	112
27	11	23	112
27	11	24	112
27	11	25	112
27	11	26	112
27	13	16	112
27	13	19	112
27	13	22	112
27	13	23	112
27	13	24	112
27	13	25	112
27	13	26	112
27	16	19	112
27	16	22	112
27	16	23	112
27	16	24	112
27	16	25	112
27	16	26	112
27	19	22	112
27	19	23	112
27	19	24	112
27	19	25	112
27	19	26	112
27	22	23	112
27	22	24	112
27	22	25	112
27	22	26	112
27	23	24	112
27	23	25	112
27	23	26	112
27	24	25	112
27	24	26	112
27	25	26	112
27	13	22	29
27	13	26	29
27	22	26	29
42	10	16	48
42	10	17	48
42	10	31	48
42	10	35	48
42	16	17	48
42	16	31	48
42	16	35	48
42	17	31	48
42	17	35	48
42	31	35	48
20	10	19	67
42	17	31	111
42	17	35	111
42	31	35	111
43	10	26	95
43	10	31	95
43	10	35	95
43	26	31	95
43	26	35	95
43	31	35	95
20	9	10	112
20	9	11	112
20	9	16	112
20	9	19	112
20	10	11	112
20	10	13	112
20	10	16	112
20	10	19	112
20	11	13	112
20	11	16	112
20	11	19	112
20	13	16	112
20	13	19	112
20	16	19	112
44	1	10	52
44	1	10	54
44	1	10	57
44	1	10	61
44	1	10	64
44	1	10	65
44	1	10	70
44	1	10	71
44	1	10	75
44	1	10	79
44	1	10	82
44	1	10	86
44	1	10	87
44	1	10	88
44	1	10	89
44	1	10	92
44	1	10	100
44	1	10	110
44	1	11	52
44	1	11	54
44	1	11	57
44	1	11	61
44	1	11	64
44	1	11	65
44	1	11	70
44	1	11	71
44	1	11	75
44	1	11	79
44	1	11	82
44	1	11	86
44	1	11	87
44	1	11	88
44	1	11	89
44	1	11	92
44	1	11	110
44	1	33	52
44	1	33	54
44	1	33	57
44	1	33	61
44	1	33	64
44	1	33	65
44	1	33	70
44	1	33	71
44	1	33	75
44	1	33	79
44	1	33	82
44	1	33	86
44	1	33	87
44	1	33	88
44	1	33	89
44	1	33	92
44	1	33	100
44	1	33	110
44	1	36	52
44	1	36	54
44	1	36	57
44	1	36	61
44	1	36	64
44	1	36	65
44	1	36	70
44	1	36	71
44	1	36	75
44	1	36	79
44	1	36	82
44	1	36	86
44	1	36	87
44	1	36	88
44	1	36	89
44	1	36	92
44	1	36	100
44	1	36	110
44	10	38	47
44	10	38	49
44	10	38	52
44	10	38	57
44	10	38	58
44	10	38	61
44	10	38	64
44	10	38	65
44	10	38	70
44	10	38	71
44	10	38	72
44	10	38	73
44	10	38	75
44	10	38	79
44	10	38	80
44	10	38	82
44	10	38	88
44	10	38	92
44	10	38	103
44	10	38	110
44	16	38	47
44	16	38	49
44	16	38	52
44	16	38	57
44	16	38	58
44	16	38	61
44	16	38	64
44	16	38	65
44	16	38	70
44	16	38	71
44	16	38	72
44	16	38	73
44	16	38	75
44	16	38	79
44	16	38	80
44	16	38	82
44	16	38	88
44	16	38	92
44	16	38	103
44	16	38	110
44	19	38	47
44	19	38	49
44	19	38	52
44	19	38	57
44	19	38	58
44	19	38	61
44	19	38	64
44	19	38	65
44	19	38	70
44	19	38	71
44	19	38	72
44	19	38	73
44	19	38	75
44	19	38	79
44	19	38	80
44	19	38	82
44	19	38	88
44	19	38	92
44	19	38	103
44	19	38	110
44	24	38	47
44	24	38	49
44	24	38	52
44	24	38	57
44	24	38	58
44	24	38	61
44	24	38	64
44	24	38	65
44	24	38	70
44	24	38	71
44	24	38	72
44	24	38	73
44	24	38	75
44	24	38	79
44	24	38	80
44	24	38	82
44	24	38	88
44	24	38	92
44	24	38	103
44	24	38	110
44	36	38	47
44	36	38	49
44	36	38	52
44	36	38	57
44	36	38	58
44	36	38	61
44	36	38	64
44	36	38	65
44	36	38	70
44	36	38	71
44	36	38	72
44	36	38	73
44	36	38	75
44	36	38	79
44	36	38	80
44	36	38	82
44	36	38	88
44	36	38	92
44	36	38	103
44	36	38	110
39	10	16	48
29	1	2	31
29	1	2	35
29	1	2	36
29	1	2	54
29	1	2	61
29	1	2	65
29	1	2	70
29	1	2	71
29	1	2	79
29	1	2	82
29	1	2	88
29	1	2	89
29	1	2	91
29	1	2	99
29	1	4	31
29	1	4	35
29	1	4	36
29	1	4	54
29	1	4	61
29	1	4	65
29	1	4	70
29	1	4	71
29	1	4	79
29	1	4	82
29	1	4	88
29	1	4	89
29	1	4	91
29	1	4	99
29	1	10	31
29	1	10	35
29	1	10	36
29	1	10	54
29	1	10	61
29	1	10	65
29	1	10	70
29	1	10	71
29	1	10	79
29	1	10	82
29	1	10	88
29	1	10	89
29	1	10	91
29	1	10	99
29	1	11	31
29	1	11	35
29	1	11	36
29	1	11	54
29	1	11	61
29	1	11	65
29	1	11	70
29	1	11	71
29	1	11	79
29	1	11	82
29	1	11	88
29	1	11	89
29	1	11	91
29	1	11	99
29	1	23	31
29	1	23	35
29	1	23	36
29	1	23	54
29	1	23	61
29	1	23	65
29	1	23	70
29	1	23	71
29	1	23	79
29	1	23	82
29	1	23	88
29	1	23	89
29	1	23	91
29	1	23	99
29	2	4	51
29	2	10	51
29	2	11	51
29	2	14	51
29	2	15	51
29	2	16	51
29	2	23	51
29	2	24	51
29	4	10	51
29	4	11	51
29	4	14	51
29	4	15	51
29	4	16	51
29	4	23	51
29	4	24	51
29	10	11	51
29	10	14	51
29	10	15	51
29	10	16	51
29	10	23	51
29	10	24	51
29	11	15	51
29	11	16	51
29	11	23	51
29	11	24	51
29	14	15	51
29	14	16	51
29	14	23	51
29	14	24	51
29	15	16	51
29	15	23	51
29	15	24	51
29	16	23	51
29	16	24	51
29	23	24	51
27	1	2	100
27	1	10	100
27	1	22	100
27	1	23	100
27	1	26	100
27	2	6	100
27	2	9	100
27	2	10	100
27	2	13	100
27	2	15	100
27	2	16	100
27	2	19	100
27	2	22	100
27	2	23	100
27	2	24	100
27	2	25	100
27	2	26	100
27	6	10	100
27	6	13	100
27	6	15	100
27	6	16	100
27	6	19	100
27	6	22	100
27	6	23	100
27	6	24	100
27	6	26	100
27	9	10	100
27	9	16	100
27	9	19	100
27	9	22	100
27	9	23	100
27	9	24	100
27	9	26	100
27	10	13	100
27	10	15	100
27	10	16	100
27	10	19	100
27	10	22	100
27	10	23	100
27	10	24	100
27	10	25	100
27	10	26	100
27	13	15	100
27	13	16	100
27	13	19	100
27	13	22	100
27	13	23	100
27	13	24	100
27	13	25	100
27	13	26	100
27	15	16	100
27	15	19	100
27	15	22	100
27	15	23	100
27	15	24	100
27	15	26	100
27	16	19	100
27	16	22	100
27	16	23	100
27	16	24	100
27	16	25	100
27	16	26	100
27	19	22	100
27	19	23	100
27	19	24	100
27	19	25	100
27	19	26	100
27	22	23	100
27	22	24	100
27	22	25	100
27	22	26	100
27	23	24	100
27	23	25	100
27	23	26	100
27	24	25	100
27	24	26	100
27	25	26	100
20	10	16	38
20	10	19	38
20	16	19	38
43	31	35	111
27	1	2	86
27	1	10	86
27	1	11	86
27	1	22	86
27	1	23	86
27	1	26	86
27	2	6	86
27	2	9	86
27	2	10	86
27	2	11	86
27	2	13	86
27	2	14	86
27	2	15	86
27	2	16	86
27	2	19	86
27	2	22	86
27	2	23	86
27	2	24	86
27	2	25	86
27	2	26	86
27	6	10	86
27	6	11	86
27	6	13	86
27	6	14	86
27	6	15	86
27	6	16	86
27	6	19	86
27	6	22	86
27	6	23	86
27	6	24	86
27	6	26	86
27	9	10	86
27	9	11	86
27	9	14	86
27	9	16	86
27	9	19	86
27	9	22	86
27	9	23	86
27	9	24	86
27	9	26	86
27	10	11	86
27	10	13	86
27	10	14	86
27	10	15	86
27	10	16	86
27	10	19	86
27	10	22	86
27	10	23	86
27	10	24	86
27	10	25	86
27	10	26	86
27	11	13	86
27	11	15	86
27	11	16	86
27	11	19	86
27	11	22	86
27	11	23	86
27	11	24	86
27	11	25	86
27	11	26	86
27	13	14	86
27	13	15	86
27	13	16	86
27	13	19	86
27	13	22	86
27	13	23	86
27	13	24	86
27	13	25	86
27	13	26	86
27	14	15	86
27	14	16	86
27	14	19	86
27	14	22	86
27	14	23	86
27	14	24	86
27	14	26	86
27	15	16	86
27	15	19	86
27	15	22	86
27	15	23	86
27	15	24	86
27	15	26	86
27	16	19	86
27	16	22	86
27	16	23	86
27	16	24	86
27	16	25	86
27	16	26	86
27	19	22	86
27	19	23	86
27	19	24	86
27	19	25	86
27	19	26	86
27	22	23	86
27	22	24	86
27	22	25	86
27	22	26	86
27	23	24	86
27	23	25	86
27	23	26	86
27	24	25	86
27	24	26	86
27	25	26	86
68	10	48	73
20	9	10	23
20	9	10	24
20	9	10	31
20	9	10	34
20	9	10	35
20	9	10	36
20	9	10	47
20	9	10	49
20	9	10	52
20	9	10	54
20	9	10	58
20	9	10	64
20	9	10	66
20	9	10	71
20	9	10	72
20	9	10	73
20	9	10	74
20	9	10	75
20	9	10	78
20	9	10	79
20	9	10	80
20	9	10	82
20	9	10	86
20	9	10	87
20	9	10	90
20	9	10	92
20	9	10	96
20	9	10	99
20	9	10	100
20	9	10	101
20	9	10	103
20	9	10	104
20	9	10	106
20	9	10	113
20	9	11	23
20	9	11	24
20	9	11	31
20	9	11	34
20	9	11	35
20	9	11	36
20	9	11	47
20	9	11	49
20	9	11	52
20	9	11	54
20	9	11	58
20	9	11	64
20	9	11	66
20	9	11	71
20	9	11	72
20	9	11	73
20	9	11	74
20	9	11	75
20	9	11	78
20	9	11	79
20	9	11	80
20	9	11	82
20	9	11	86
20	9	11	87
20	9	11	90
20	9	11	92
20	9	11	96
20	9	11	99
20	9	11	101
20	9	11	103
20	9	11	104
20	9	11	106
20	9	11	113
20	9	14	23
20	9	14	24
20	9	14	31
20	9	14	34
20	9	14	35
20	9	14	36
20	9	14	47
20	9	14	49
20	9	14	52
20	9	14	54
20	9	14	58
20	9	14	64
20	9	14	66
20	9	14	71
20	9	14	72
20	9	14	73
20	9	14	74
20	9	14	75
20	9	14	78
20	9	14	79
20	9	14	80
20	9	14	82
20	9	14	86
20	9	14	87
20	9	14	90
20	9	14	92
20	9	14	96
20	9	14	99
20	9	14	101
20	9	14	103
20	9	14	104
20	9	14	106
20	9	14	113
20	9	16	23
20	9	16	24
20	9	16	31
20	9	16	34
20	9	16	35
20	9	16	36
20	9	16	47
20	9	16	49
20	9	16	52
20	9	16	54
20	9	16	58
20	9	16	64
20	9	16	66
20	9	16	71
20	9	16	72
20	9	16	73
20	9	16	74
20	9	16	75
20	9	16	78
20	9	16	79
20	9	16	80
20	9	16	82
20	9	16	86
20	9	16	87
20	9	16	90
20	9	16	92
20	9	16	96
20	9	16	99
20	9	16	100
20	9	16	101
20	9	16	103
20	9	16	104
20	9	16	106
20	9	16	113
20	9	18	23
20	9	18	24
20	9	18	31
20	9	18	34
20	9	18	35
20	9	18	36
20	9	18	47
20	9	18	49
20	9	18	52
20	9	18	58
20	9	18	64
20	9	18	66
20	9	18	71
20	9	18	72
20	9	18	73
20	9	18	74
20	9	18	75
20	9	18	79
20	9	18	80
20	9	18	82
20	9	18	90
20	9	18	92
20	9	18	96
20	9	18	99
20	9	18	101
20	9	18	103
20	9	18	104
20	9	18	106
20	9	18	113
20	9	19	23
20	9	19	24
20	9	19	31
20	9	19	34
20	9	19	35
20	9	19	36
20	9	19	47
20	9	19	49
20	9	19	52
20	9	19	54
20	9	19	58
20	9	19	64
20	9	19	66
20	9	19	71
20	9	19	72
20	9	19	73
20	9	19	74
20	9	19	75
20	9	19	78
20	9	19	79
20	9	19	80
20	9	19	82
20	9	19	86
20	9	19	87
20	9	19	90
20	9	19	92
20	9	19	96
20	9	19	99
20	9	19	100
20	9	19	101
20	9	19	103
20	9	19	104
20	9	19	106
20	9	19	113
20	11	13	68
20	11	16	68
20	13	16	68
27	10	11	109
27	10	14	109
27	10	22	109
27	10	23	109
27	10	26	109
27	11	22	109
27	11	23	109
27	11	26	109
27	14	22	109
27	14	23	109
27	14	26	109
27	22	23	109
27	22	26	109
27	23	26	109
27	6	22	42
27	6	24	42
27	22	24	42
27	2	6	78
27	2	9	78
27	2	10	78
27	2	11	78
27	2	13	78
27	2	14	78
27	2	15	78
27	2	16	78
27	2	19	78
27	2	22	78
27	2	23	78
27	2	24	78
27	2	25	78
27	2	26	78
27	6	10	78
27	6	11	78
27	6	13	78
27	6	14	78
27	6	15	78
27	6	16	78
27	6	19	78
27	6	22	78
27	6	23	78
27	6	24	78
27	6	26	78
27	9	10	78
27	9	11	78
27	9	14	78
27	9	16	78
27	9	19	78
27	9	22	78
27	9	23	78
27	9	24	78
27	9	26	78
27	10	11	78
27	10	13	78
27	10	14	78
27	10	15	78
27	10	16	78
27	10	19	78
27	10	22	78
27	10	23	78
27	10	24	78
27	10	25	78
27	10	26	78
27	11	13	78
27	11	15	78
27	11	16	78
27	11	19	78
27	11	22	78
27	11	23	78
27	11	24	78
27	11	25	78
27	11	26	78
27	13	14	78
27	13	15	78
27	13	16	78
27	13	19	78
27	13	22	78
27	13	23	78
27	13	24	78
27	13	25	78
27	13	26	78
27	14	15	78
27	14	16	78
27	14	19	78
27	14	22	78
27	14	23	78
27	14	24	78
27	14	26	78
27	15	16	78
27	15	19	78
27	15	22	78
27	15	23	78
27	15	24	78
27	15	26	78
27	16	19	78
27	16	22	78
27	16	23	78
27	16	24	78
27	16	25	78
27	16	26	78
27	19	22	78
27	19	23	78
27	19	24	78
27	19	25	78
27	19	26	78
27	22	23	78
27	22	24	78
27	22	25	78
27	22	26	78
27	23	24	78
27	23	25	78
27	23	26	78
27	24	25	78
27	24	26	78
27	25	26	78
43	2	6	112
43	2	9	112
43	2	10	112
43	2	11	112
43	2	13	112
43	2	19	112
43	2	23	112
43	2	25	112
43	2	26	112
43	2	31	112
43	2	35	112
43	6	10	112
43	6	11	112
43	6	13	112
43	6	19	112
43	6	23	112
43	6	26	112
43	6	31	112
43	6	35	112
43	9	10	112
43	9	11	112
[truncated: 624,209 more rows]
